# Supplementary material for: Multi-environment genome -wide association mapping of culm morphology traits in barley
Source: Front Plant Sci. 2022 Sep 23;13:926277. doi: 10.3389/fpls.2022.926277 (PMC9539552; doi:10.3389/fpls.2022.926277)
Supplement: Supplementary file 1 [file Data_Sheet_1.ZIP]

Archive with 9 entries (8 files):
- Supplementary_materials/
- Supplementary_materials/.DS_Store
- __MACOSX/Supplementary_materials/._.DS_Store
- Supplementary_materials/Supplementary methods figures and references.pdf
- __MACOSX/Supplementary_materials/._Supplementary methods figures and references.pdf
- Supplementary_materials/Supplementary tables 1 to 8.xlsx
- __MACOSX/Supplementary_materials/._Supplementary tables 1 to 8.xlsx
- Supplementary_materials/50K_36020_261_Imputed_morex_v2_maf5.vcf
- __MACOSX/Supplementary_materials/._50K_36020_261_Imputed_morex_v2_maf5.vcf
