# Supplementary material for: Multi-environment genome -wide association mapping of culm morphology traits in barley
Source: Front Plant Sci. 2022 Sep 23;13:926277. doi: 10.3389/fpls.2022.926277 (PMC9539552; doi:10.3389/fpls.2022.926277)
Supplement: Supplementary file 1 [file Data_Sheet_1.ZIP › Supplementary_materials/Supplementary tables 1 to 8.xlsx]

## Sheet: Table S1
Table S1. List of 261 barley genotypes and their phenotypic information (BLUEs) used in this study evaluated in seven different environments (location by year combinations). The collection is structured based on row type and germplasm source with 165 2-row and 96 6-row barleys with 199 cultivars and 62 landraces.
year of release	Growth habit	Name	Env	Rtype	Source	HD	PH	OD	ID	TH	SM	ST	SI	LG
1975	Spring	Aapo	CREA16	2-Row	Cultivar	168.92	86.5084	4.54165	3.45094	1.15264	6.26692	4.05165	5.27386	14.9688
1978	Spring	Abava	CREA16	2-Row	Cultivar	162.91	90.0046	4.30189	3.15681	1.16465	5.43959	3.62538	4.86575	43.5251
1981	Spring	Agneta	CREA16	6-Row	Cultivar	153.89	91.1705	4.93987	3.88777	1.12544	7.00822	4.51362	5.43767	96.2335
1992	Spring	Akcent	CREA16	2-Row	Cultivar	169.22	75.8505	3.88421	2.91587	1.01086	3.94048	3.93072	5.23666	42.1454
1970	Spring	Akka	CREA16	2-Row	Cultivar	159.57	101.507	3.81669	2.76271	1.05187	4.01871	3.8004	3.87378	100
1986	Spring	Alexis	CREA16	2-Row	Cultivar	170.85	83.8237	4.15551	3.14434	1.01576	4.78132	4.2059	4.92588	36.7084
1985	Spring	Alis	CREA16	2-Row	Cultivar	169.5	79.5244	4.07383	2.97931	1.09281	4.72919	3.8035	5.16964	0.000858329
1999	Spring	Alliot	CREA16	2-Row	Cultivar	169.55	80.9281	4.33177	3.19481	1.15024	5.57453	3.6795	5.34566	43.7191
1999	Spring	Annabell	CREA16	2-Row	Cultivar	168.06	81.0378	3.98408	3.1513	0.943512	3.88149	4.667	4.92616	36.1738
1980	Spring	Anni	CREA16	2-Row	Cultivar	170.08	84.401	4.39347	3.14498	1.17493	5.86853	3.64411	5.26344	49.5502
1996	Spring	Ansis	CREA16	2-Row	Cultivar	172.34	79.4802	3.84081	2.86611	1.00663	3.59445	3.98017	4.93497	47.0732
1984	Spring	Apex	CREA16	2-Row	Cultivar	165.78	86.1582	4.31156	3.2564	1.0765	5.31625	3.97017	5.0262	43.8026
1974	Spring	Aramir	CREA16	2-Row	Cultivar	166.35	92.1721	4.08157	2.9075	1.1773	4.99551	3.41105	4.41609	46.7182
1974	Spring	Armelle	CREA16	2-Row	Cultivar	166.64	98.6968	4.58767	3.59693	0.980436	5.65235	4.61812	4.69579	63.4268
1982	Spring	Arra	CREA16	6-Row	Cultivar	150.84	90.8331	4.90559	3.49531	1.38482	8.34067	3.55159	5.4552	100
1992	Spring	Artturi	CREA16	6-Row	Cultivar	154.43	85.5507	4.74972	3.47723	1.21984	7.19831	3.94208	5.64629	100
1966	Spring	Arvo	CREA16	2-Row	Cultivar	166.59	92.6437	3.93792	2.83186	1.01133	4.13937	3.7979	4.31675	82.6012
1910	Spring	Asplund	CREA16	6-Row	Cultivar	156.17	92.9089	4.32451	2.99159	1.28523	6.04769	3.36685	4.66396	99.9959
1975	Spring	Athos	CREA16	2-Row	Cultivar	165.99	96.7431	4.55376	3.27875	1.19681	6.29565	3.64398	4.63352	71.2455
1976	Spring	Atlas	CREA16	2-Row	Cultivar	173.08	89.9291	3.86087	2.74392	1.07465	4.00444	3.55745	4.2625	76.3088
1996	Spring	Atribut	CREA16	2-Row	Cultivar	166.4	83.7695	4.39093	3.19253	1.27153	6.06551	3.60011	5.27994	27.7584
1964	Spring	Balder_J	CREA16	2-Row	Cultivar	167.76	91.3658	3.76554	2.8043	0.972933	3.42273	3.90422	4.08246	87.2575
1990	Spring	Balga	CREA16	2-Row	Cultivar	165.53	83.95	3.75875	2.82844	0.894906	3.35953	4.20316	4.55848	81.8667
2005	Spring	Barabas	CREA16	2-Row	Cultivar	171.84	79.4364	3.87145	2.88404	1.04418	3.87352	3.88391	5.01011	36.8488
1996	Spring	Barke	CREA16	2-Row	Cultivar	170.94	87.7547	4.04355	2.79359	1.17536	4.77843	3.41519	4.42955	33.4919
1989	Spring	Baronesse	CREA16	2-Row	Cultivar	163.97	89.6059	4.35138	3.03635	1.24221	5.86426	3.69523	4.82401	70.6723
2004	Spring	Beatrix	CREA16	2-Row	Cultivar	166.54	84.3188	4.53192	3.52287	0.98777	5.85915	4.70522	5.46784	73.1429
1972	Spring	Berenice	CREA16	2-Row	Cultivar	164.42	99.2371	4.411	3.075	1.32059	6.08435	3.3806	4.44048	49.9202
1963	Spring	Birgitta	CREA16	2-Row	Cultivar	168.54	92.43	3.78524	2.64656	1.16669	4.01752	3.33212	4.22205	87.9837
1981	Spring	Birka	CREA16	2-Row	Cultivar	166.89	91.9241	3.90876	2.85731	1.03917	4.31684	3.6022	4.25347	70.2356
1992	Spring	Blenheim	CREA16	2-Row	Cultivar	171.5	84.2171	3.99297	2.87036	1.02589	4.26602	3.86463	4.71073	38.7727
1952	Spring	Bonus	CREA16	2-Row	Cultivar	168.41	90.1771	3.60853	2.51578	1.10133	3.41172	3.36715	3.97739	86.6332
1996	Spring	Botnia	CREA16	6-Row	Cultivar	151.23	73.459	4.23473	2.93477	1.24925	5.32252	3.46807	5.89368	72.2792
2000	Spring	Braemar	CREA16	2-Row	Cultivar	167.45	79.3666	4.16403	3.16992	1.04415	4.74946	4.16072	5.185	43.7946
2001	Spring	Brazil	CREA16	2-Row	Cultivar	168.69	76.7334	3.63394	2.75702	0.955443	3.03872	4.12581	4.74371	8.48425
1964	Spring	Britta	CREA16	2-Row	Cultivar	165.65	93.5066	4.02283	2.91508	1.06806	4.34007	3.72869	4.31452	80.6644
1980	Spring	Caja	CREA16	2-Row	Cultivar	165.3	85.3917	3.69968	2.73809	0.9807	3.56529	3.76035	4.34552	70.5495
2002	Spring	Calgary	CREA16	2-Row	Cultivar	165.93	81.4833	3.65658	2.62092	0.944865	3.35676	3.90097	4.42122	43.269
1947	Spring	Carlsberg	CREA16	2-Row	Cultivar	168.87	92.141	3.67056	2.65305	1.04408	3.20473	3.69392	3.96144	79.2151
2001	Spring	Cellar	CREA16	2-Row	Cultivar	167.51	78.0173	4.15743	3.05867	1.03752	4.88504	4.48254	5.35094	73.3498
2003	Spring	Ceylon	CREA16	2-Row	Cultivar	172.03	75.4591	3.85001	2.63385	1.21905	3.92233	3.27803	5.187	25.5802
2006	Spring	Chanell	CREA16	2-Row	Cultivar	170.36	77.0114	4.2133	3.05268	1.16323	5.46339	3.68681	5.45552	9.03089
1992	Spring	Chariot	CREA16	2-Row	Cultivar	168.8	80.3585	4.06102	2.92505	1.07135	4.64377	3.792	5.03681	37.082
1980	Spring	Claret	CREA16	2-Row	Cultivar	166.77	78.4983	3.76323	2.81398	1.00029	3.63091	3.83755	4.86228	31.5522
2003	Spring	Class	CREA16	2-Row	Cultivar	166.11	77.3268	4.25502	3.05289	1.23799	5.47954	3.42674	5.51191	37.6886
1991	Spring	Cleopatra	CREA16	2-Row	Cultivar	166.62	89.8762	3.81085	2.93794	0.891753	3.50226	4.26201	4.25094	90.0542
1994	Spring	Cooper	CREA16	2-Row	Cultivar	171.13	83.5062	4.38172	3.25713	1.09188	5.88683	4.07981	5.26233	10.5211
1983	Spring	Corgi	CREA16	2-Row	Cultivar	171.5	81.9045	4.22627	3.10352	1.15081	5.12155	3.71309	5.15302	3.02671
1992	Spring	Corniche	CREA16	2-Row	Cultivar	171.58	92.3304	4.17818	3.07963	1.10588	4.91306	3.79433	4.59616	44.414
2004	Spring	Cristalia	CREA16	2-Row	Cultivar	165.57	81.2092	4.27093	3.15025	1.11822	5.0792	3.89457	5.28823	50.8059
1982	Spring	Croydon	CREA16	2-Row	Cultivar	166.56	88.7907	4.09606	2.91863	1.12438	4.85073	3.58922	4.51481	48.9483
1988	Spring	Dandy	CREA16	2-Row	Cultivar	167.91	91.3987	4.49743	3.31504	1.20843	5.9087	3.75936	4.91867	70.5417
2000	Spring	Danuta	CREA16	2-Row	Cultivar	165.6	90.2121	4.18748	3.02621	1.21519	5.21383	3.58721	4.65418	56.6458
1965	Spring	Deba_Abed	CREA16	2-Row	Cultivar	179.42	89.6273	4.06193	2.89448	1.16687	4.80339	3.56495	4.38124	40.5213
1959	Spring	Delta_SB2R_B3448	CREA16	2-Row	Cultivar	165.34	88.7385	3.84617	2.59932	1.24866	4.28367	3.107	4.22268	76.4865
1992	Spring	Derkado	CREA16	2-Row	Cultivar	169.33	84.5471	3.92089	2.94288	1.04842	3.69334	4.01452	4.6951	56.5615
2000	Spring	Dialog	CREA16	2-Row	Cultivar	167.08	81.0138	3.92699	2.82667	1.11576	4.08126	3.54607	4.8187	51.2207
1965	Spring	Diamant	CREA16	2-Row	Cultivar	173.25	91.1437	3.80006	2.56903	1.06902	3.94632	3.4841	4.21273	53.5451
1991	Spring	Digersano	CREA16	2-Row	Cultivar	162.2	87.5299	4.18302	2.99614	1.1819	5.06933	3.72966	4.75539	69.0437
1952	Spring	Domen	CREA16	2-Row	Cultivar	168.24	95.0899	4.16897	2.96551	1.13971	5.11866	3.60056	3.56062	99.8971
1954	Spring	Drost	CREA16	2-Row	Cultivar	170.1	98.927	4.04733	2.85295	1.17818	4.8251	3.35646	4.07276	95.3858
1999	Spring	Druvis	CREA16	6-Row	Cultivar	155.95	82.6515	3.96517	2.82307	1.11298	4.19307	3.5463	4.78897	84.6899
1949	Spring	Edda	CREA16	6-Row	Cultivar	152.8	87.104	4.68804	3.51152	1.2175	6.42758	3.84691	5.41878	88.687
1975	Spring	Eero	CREA16	6-Row	Cultivar	153.54	84.8382	4.57999	3.47038	1.13756	6.09973	4.14018	5.39768	43.4753
1980	Spring	Egmont	CREA16	2-Row	Cultivar	166.91	95.3179	4.33205	3.09064	1.19803	5.83852	3.60448	4.49324	74.2492
1998	Spring	Elantra	CREA16	2-Row	Cultivar	169.05	83.0711	4.11687	3.10744	1.02963	4.52432	4.04023	5.00877	15.8898
1989	Spring	Elo	CREA16	2-Row	Cultivar	168.48	78.5446	4.00548	2.84312	1.18911	4.45293	3.42241	5.03799	30.9556
1962	Spring	Emir	CREA16	2-Row	Cultivar	167.06	92.0199	3.89601	2.84508	1.00503	3.90296	3.85135	4.04525	75.6348
1998	Spring	Erkki	CREA16	6-Row	Cultivar	154.06	86.9127	5.07838	3.88501	1.12542	7.87773	4.61572	5.71274	90.4128
2002	Spring	Etu_B5082	CREA16	6-Row	Cultivar	160.86	95.6376	4.75929	3.62821	1.0906	6.67294	4.5146	4.88222	85.7507
2000	Spring	Eunova	CREA16	2-Row	Cultivar	166.43	86.4332	3.95674	2.94498	1.07647	4.23139	3.82447	4.51071	71.8175
1996	Spring	Famin	CREA16	2-Row	Cultivar	170.42	80.7852	4.01518	2.97617	1.04681	4.22451	3.8892	4.92007	42.5761
1973	Spring	Favorit	CREA16	2-Row	Cultivar	174.91	87.8442	3.72705	2.8233	1.00937	3.39551	3.9335	4.29797	7.39366
2002	Spring	Felicitas	CREA16	2-Row	Cultivar	168.55	80.8849	4.00397	2.99801	1.02707	4.17498	3.9667	4.97446	5.66e-05
1987	Spring	Formula	CREA16	2-Row	Cultivar	171.65	81.0274	4.228	3.08622	1.15802	4.9132	3.64361	5.26785	51.2078
1993	Spring	Forum	CREA16	2-Row	Cultivar	170.92	82.0659	3.85597	2.93034	0.973123	3.6777	4.0965	4.87394	26.0826
1941	Spring	Freja	CREA16	2-Row	Cultivar	165.56	101.805	3.74146	2.50664	1.25311	3.98567	2.98313	3.79483	99.995
1955	Spring	Frisia	CREA16	6-Row	Cultivar	157.99	103.159	5.58459	4.31017	1.28853	10.6775	4.38295	5.41899	90.2508
1990	Spring	Galan	CREA16	2-Row	Cultivar	167.95	77.6765	4.07263	3.03556	0.990835	4.36285	4.1735	5.4598	36.417
1995	Spring	Gate	CREA16	2-Row	Cultivar	171.53	86.0645	4.49941	3.41501	1.05682	5.41885	4.21722	5.18802	12.623
2006	Spring	Gizmo	CREA16	2-Row	Cultivar	167.44	87.5735	4.52149	3.46864	1.16261	5.97341	4.01074	5.16597	4.43737
1968	Spring	Golden_Promise	CREA16	2-Row	Cultivar	166.31	78.6867	3.99283	2.74224	1.25348	4.76219	3.29023	5.16262	68.3876
1983	Spring	Golf	CREA16	2-Row	Cultivar	166.65	86.6359	3.93342	2.97921	1.00985	3.92224	3.93066	4.69142	37.5066
1981	Spring	Gorm	CREA16	2-Row	Cultivar	170.04	90.1414	4.58635	3.54911	0.955094	5.8624	4.50819	5.11574	0.171574
1973	Spring	Hana	CREA16	2-Row	Cultivar	172.16	89.5494	4.01662	2.7816	1.30166	4.67794	3.07521	4.53768	45.8427
1997	Spring	Hanka	CREA16	2-Row	Cultivar	170.51	87.8537	4.31788	3.23132	1.05494	5.45732	4.12814	4.89154	15.2273
1973	Spring	Hankkija_673	CREA16	6-Row	Cultivar	154.48	94.5308	4.89644	3.81468	1.10937	7.446	4.37549	5.28195	68.5132
1977	Spring	Hanna_2RSB	CREA16	2-Row	Cultivar	167.2	89.9462	3.72122	2.68134	1.0498	3.69381	3.63651	4.1221	62.6078
1978	Spring	Harry	CREA16	2-Row	Cultivar	166.26	86.9094	3.68677	2.57901	1.08213	3.57039	3.4415	4.33439	48.0064
1942	Spring	Helmi	CREA16	2-Row	Cultivar	163.09	96.2606	3.78763	2.5626	1.18981	4.14814	3.10657	3.89706	88.0575
1998	Spring	Heris	CREA16	2-Row	Cultivar	169.97	79.4683	4.17346	3.00372	1.08385	4.93913	3.75292	5.19154	28.1479
1939	Spring	Herse	CREA16	6-Row	Cultivar	156.8	88.4915	5.3326	4.02785	1.26016	9.12081	4.33058	6.06281	79.3565
Unknown	Winter	Hispanic	CREA16	2-Row	Cultivar	162.96	89.0674	3.94623	3.04244	0.944371	4.09267	4.258	4.44124	66.8553
1999	Spring	Hydrogen	CREA16	2-Row	Cultivar	166.54	76.7927	4.1152	3.19589	1.05444	4.5394	4.12275	5.40702	63.4619
1980	Spring	Ida	CREA16	2-Row	Cultivar	163.52	83.6369	3.92407	2.95049	1.03243	3.73934	4.08554	4.74213	65.4627
1998	Spring	Idumeja	CREA16	2-Row	Cultivar	156.25	86.8782	3.94607	2.95619	1.08462	4.05757	3.74757	4.58895	71.6112
Unknown	Spring	Ilga	CREA16	2-Row	Cultivar	164.97	79.4777	4.09858	2.90966	1.17139	4.96695	3.50456	4.94896	57.5829
1970	Spring	Imber	CREA16	2-Row	Cultivar	168.01	80.6446	3.8949	2.72297	1.14392	4.29833	3.19862	4.94206	86.5026
Unknown	Spring	Impala	CREA16	2-Row	Cultivar	165.56	89.626	3.7302	2.57069	1.12104	3.839	3.19415	4.20555	83.8223
1985	Spring	Imula	CREA16	2-Row	Cultivar	154.29	89.4284	3.75472	2.67637	1.02775	3.68014	3.65719	4.19738	61.9822
2005	Spring	Isabella	CREA16	2-Row	Cultivar	168.43	82.6075	4.14019	2.95998	1.05947	5.08002	3.81034	5.06316	43.7191
1924	Spring	Isaria	CREA16	2-Row	Cultivar	169.6	110.021	3.82421	2.64809	1.16911	4.10313	3.2643	3.57934	85.7175
1933	Spring	Jadar	CREA16	6-Row	Cultivar	163.07	101.23	4.81325	3.46884	1.38034	7.78318	3.41986	4.83944	87.4667
1987	Spring	Jarek	CREA16	2-Row	Cultivar	169.53	83.4712	4.0301	2.83715	1.18314	4.61965	3.56231	4.81936	18.0258
1960	Spring	Jarle	CREA16	6-Row	Cultivar	157.67	100.354	4.2049	2.99748	1.10431	5.23099	4.22545	5.17813	57.2442
2000	Spring	Jyva	CREA16	6-Row	Cultivar	151.19	85.6359	4.45502	3.30851	1.15682	5.80464	3.79542	5.10255	74.441
1977	Spring	Kajsa	CREA16	6-Row	Cultivar	154.4	101.883	4.12447	2.92337	1.12892	4.5554	3.66063	4.06178	56.1638
1981	Spring	Karat	CREA16	2-Row	Cultivar	174.08	80.8241	4.48128	3.33372	1.15107	5.94306	3.95556	5.45028	76.498
1931	Spring	Kenia	CREA16	2-Row	Cultivar	168.17	96.5117	3.81438	2.72833	1.06278	4.06308	3.61309	3.958	87.7814
2006	Spring	Keops	CREA16	2-Row	Cultivar	163.43	75.3553	4.42602	3.35241	1.05236	5.5629	4.09954	5.78637	33.2276
1981	Spring	Kilta	CREA16	6-Row	Cultivar	155.2	86.2172	4.67553	3.51447	1.10644	6.30652	4.23223	5.37387	78.2727
1980	Spring	Koral	CREA16	2-Row	Cultivar	174.8	92.3003	4.55165	3.41513	1.16381	6.25977	3.88238	4.90385	20.8965
2002	Spring	Kristaps	CREA16	2-Row	Cultivar	167.9	87.9811	3.87127	2.7798	1.08107	3.85649	3.63315	4.428	75.2814
1981	Spring	Krystal	CREA16	2-Row	Cultivar	171.88	82.0595	4.31968	3.29591	1.03329	5.0369	4.22184	5.37633	29.3136
1992	Spring	Ladik	CREA16	2-Row	Cultivar	166.23	77.4654	4.40072	3.14622	1.20417	6.03053	3.74589	5.67118	25.1556
Unknown	Spring	Latvijas_Vietejie	CREA16	2-Row	Cultivar	171.33	114.634	4.7335	3.50295	1.32535	7.27262	3.78223	4.21085	70.2973
2006	Spring	Leeni	CREA16	2-Row	Cultivar	170.01	86.6303	4.21877	3.10139	1.10147	4.95845	3.84662	4.9168	73.8319
1947	Spring	Lenta	CREA16	2-Row	Cultivar	167.13	89.2315	3.55357	2.49462	0.94817	3.01036	3.81384	3.86527	71.5439
1964	Spring	Lise	CREA16	6-Row	Cultivar	158.21	100.904	5.08667	3.83653	1.29792	8.09385	4.03662	5.03599	46.7233
Unknown	Spring	Lofa_Abed	CREA16	2-Row	Cultivar	170.77	90.0112	3.89013	2.8153	1.07571	4.47501	3.59721	4.31818	86.6824
Unknown	Spring	Loviisa	CREA16	6-Row	Cultivar	153.33	92.3808	4.85925	3.62654	1.27167	7.15003	3.71787	5.24062	88.814
1976	Spring	Lud	CREA16	2-Row	Cultivar	165.94	88.5372	3.83705	2.75563	1.11913	4.05209	3.55113	4.40614	57.2442
1997	Spring	Lux	CREA16	2-Row	Cultivar	171.9	72.6075	4.26154	3.25441	1.13117	5.03697	4.05888	5.8074	3.59e-05
1994	Spring	Lysimax	CREA16	2-Row	Cultivar	169.58	77.0669	3.86927	2.72623	1.06755	3.98663	3.79852	5.02353	51.8467
1973	Spring	Maris_Mink	CREA16	2-Row	Cultivar	172.61	75.3555	3.83647	2.70837	1.17752	4.06566	3.27471	4.99093	14.2741
2005	Spring	Marthe	CREA16	2-Row	Cultivar	168.31	86.0998	4.18602	3.19623	1.04781	4.63218	4.33329	4.96789	52.8551
1918	Spring	Maskin	CREA16	6-Row	Cultivar	155.94	110.866	4.58893	3.3556	1.26533	6.1898	3.67261	4.09574	99.9997
1970	Spring	Midas	CREA16	2-Row	Cultivar	168.02	83.8366	3.95962	2.88656	1.06235	4.59832	3.78439	4.81508	71.301
1971	Spring	Mona	CREA16	2-Row	Cultivar	149.98	83.7959	4.08953	2.75836	1.28123	5.11596	3.11819	4.80443	99.9955
Unknown	Spring	Morex	CREA16	6-Row	Cultivar	159.49	124.299	4.83614	3.55384	1.29329	7.77527	3.85628	3.87339	92.8536
2006	Spring	Nathalie	CREA16	2-Row	Cultivar	174.99	83.0366	3.99099	3.01539	0.965769	4.11812	4.29221	4.85963	1.5e-06
1986	Spring	Niina	CREA16	6-Row	Cultivar	155.9	92.2896	4.84	3.64276	1.15552	7.31362	4.08783	5.17813	95.8358
1971	Spring	Nordal	CREA16	2-Row	Cultivar	167.66	87.4019	3.95017	2.70184	1.2502	4.54706	3.17045	4.50153	66.8412
2003	Spring	Odessa	CREA16	2-Row	Cultivar	166.08	92.0653	4.18336	3.00186	1.16438	5.03336	3.64346	4.50431	13.0938
1987	Spring	Odin	CREA16	2-Row	Cultivar	168.51	88.3905	4.17086	2.97396	1.2177	5.30231	3.42351	4.6542	70.1989
1975	Spring	Okos	CREA16	2-Row	Cultivar	165.27	91.7027	3.90576	2.84704	1.08227	4.13072	3.79637	4.42638	44.5157
1927	Spring	Olli	CREA16	6-Row	Cultivar	155.3	104.142	4.22572	3.01932	1.14551	5.23559	3.67782	4.0935	92.3918
1995	Spring	Optic	CREA16	2-Row	Cultivar	172.05	87.1239	4.17488	3.22316	1.06243	4.46579	4.10829	4.76957	40.8891
1993	Winter	Orria	CREA16	6-Row	Cultivar	165.37	94.0719	4.47104	3.4835	1.00203	5.45626	4.41864	4.71769	5.79505
1994	Spring	Orza	CREA16	2-Row	Cultivar	175.47	102.754	4.26437	2.93821	1.29659	5.50801	3.3952	4.13823	95.4274
1968	Spring	Otis	CREA16	2-Row	Cultivar	165.55	87.7168	3.3689	2.27764	1.09231	2.93137	3.08476	3.79524	95.3504
1959	Spring	Otra	CREA16	6-Row	Cultivar	150.08	95.9883	4.44703	3.21855	1.1918	5.8814	3.67945	4.59789	100
1972	Spring	Otto	CREA16	2-Row	Cultivar	166.58	86.9374	3.52773	2.33745	1.12797	3.30799	3.02075	4.03179	94.0338
1998	Spring	Pasadena	CREA16	2-Row	Cultivar	169.15	80.3508	4.20035	3.36741	0.887168	4.3073	5.06662	5.21626	29.9743
1988	Spring	Perun	CREA16	2-Row	Cultivar	169.75	80.6013	4.36587	3.25258	1.15011	5.43857	3.81172	5.45438	35.0332
1952	Spring	Pirkka	CREA16	6-Row	Cultivar	153.77	97.016	4.58204	3.37737	1.19326	7.00574	3.9807	4.66364	86.0898
1987	Spring	Pohto	CREA16	6-Row	Cultivar	158.39	86.32	4.44972	3.14481	1.24303	5.96485	3.68581	5.21723	75.4513
1980	Spring	Pokko	CREA16	6-Row	Cultivar	157.36	89.426	4.67539	3.3032	1.24975	6.7516	3.67448	5.21772	60.0778
1983	Spring	Potra	CREA16	6-Row	Cultivar	153.27	93.9217	5.34746	4.04541	1.27967	9.42376	4.15818	5.6221	81.1486
2000	Spring	Priora	CREA16	2-Row	Cultivar	163.73	108.057	4.38586	3.19209	1.23532	5.67528	3.69276	4.34686	36.8119
1985	Spring	Prisma	CREA16	2-Row	Cultivar	169.89	89.9657	4.64436	3.47347	1.19625	6.51365	3.95523	5.07285	64.7108
1953	Spring	Proctor	CREA16	2-Row	Cultivar	171.86	94.6525	3.35818	2.46499	1.00687	2.63729	3.55435	3.66665	63.7913
1996	Spring	Prosa	CREA16	2-Row	Cultivar	166.86	79.7645	3.92992	2.89028	1.10757	4.38922	3.87034	5.06316	53.9089
1992	Spring	Quartz	CREA16	2-Row	Cultivar	164.4	94.9468	4.42661	3.25648	1.15559	5.72446	3.75618	4.66646	70.0617
2006	Spring	Quench	CREA16	2-Row	Cultivar	167.96	79.9281	4.27488	3.19131	0.988176	4.83664	4.19335	5.29723	56.5651
1976	Spring	Rapid	CREA16	2-Row	Cultivar	169.13	94.7086	4.4512	3.42323	1.06041	5.42933	4.13142	4.7763	45.9654
1951	Spring	Rika	CREA16	2-Row	Cultivar	167.71	97.7488	3.69562	2.61199	1.08095	3.4914	3.4821	3.79674	75.5743
1995	Spring	Riviera	CREA16	2-Row	Cultivar	169.89	76.5159	4.39999	3.26668	1.01845	5.65972	4.18676	5.71575	70.954
1976	Spring	Rondo	CREA16	6-Row	Cultivar	161.2	90.1038	5.13784	3.5401	1.64406	10.4648	3.17394	5.64167	89.954
2000	Spring	Roxana	CREA16	2-Row	Cultivar	169.02	82.502	4.05713	2.94957	1.11614	4.72669	3.69119	4.80094	38.4842
1992	Spring	Ruja	CREA16	2-Row	Cultivar	163.89	82.0837	4.1866	3.15255	1.06061	4.81297	4.7238	5.13542	10.3317
1996	Spring	Saana	CREA16	2-Row	Cultivar	153.77	74.5453	4.97881	3.59147	1.33362	8.22523	3.68772	6.66295	60.9456
1973	Spring	Salka	CREA16	2-Row	Cultivar	167.69	88.3691	3.7924	2.61289	1.19562	4.08772	3.35472	4.33438	85.1287
1975	Spring	Salve	CREA16	2-Row	Cultivar	171.37	97.4452	3.97279	2.77737	1.21535	4.56081	3.2729	4.04441	67.3598
Landrace	Spring	SBCC001	CREA16	6-Row	Landrace	177.1	112.55	4.45174	3.14314	1.37125	6.57158	3.28843	3.89734	100
Landrace	Winter	SBCC002	CREA16	6-Row	Landrace	175.7	112.102	4.13606	2.83797	1.33346	5.12335	3.02743	3.72248	93.7068
Landrace	Winter	SBCC003	CREA16	6-Row	Landrace	173.11	97.2759	4.1864	2.8528	1.32645	5.42769	3.21613	4.36411	99.9103
Landrace	Winter	SBCC007	CREA16	6-Row	Landrace	166.01	102.415	4.20151	2.97269	1.23799	5.39395	3.37239	4.1246	99.9114
Landrace	Winter	SBCC008	CREA16	6-Row	Landrace	170.87	103.21	3.96221	2.94043	1.14105	4.28421	3.54858	3.95262	99.9257
Landrace	Spring	SBCC010	CREA16	6-Row	Landrace	182.45	116.608	4.09247	2.70569	1.37792	5.15166	2.97744	3.54144	99.9954
Landrace	Facultative	SBCC012	CREA16	6-Row	Landrace	169.71	104.047	3.84161	2.64225	1.16306	4.23652	3.3294	3.74288	97.6188
Landrace	Facultative	SBCC013	CREA16	6-Row	Landrace	173.86	107.18	3.74029	2.64322	1.13981	3.69529	3.33913	3.52612	94.3486
Landrace	Facultative	SBCC014	CREA16	6-Row	Landrace	169.89	105.071	4.04474	2.7899	1.33951	5.01794	3.06871	3.9147	99.9947
Landrace	Winter	SBCC016	CREA16	6-Row	Landrace	177.93	105.161	4.23444	2.95747	1.28087	5.51506	3.31681	4.10143	91.385
Landrace	Winter	SBCC018	CREA16	6-Row	Landrace	173.54	109.982	4.1361	2.78713	1.416	5.37013	3.03177	3.73089	94.317
Landrace	Winter	SBCC020	CREA16	6-Row	Landrace	173.55	101.164	4.00618	2.83372	1.19985	4.411	3.35168	4.0235	99.8971
Landrace	Spring	SBCC024	CREA16	6-Row	Landrace	169.15	100.145	3.96757	2.8583	1.14458	4.34906	3.43379	3.94065	93.7416
Landrace	Winter	SBCC026	CREA16	6-Row	Landrace	176.53	104.144	4.04658	2.74328	1.33725	5.13969	3.16872	3.85951	94.9908
Landrace	Facultative	SBCC036	CREA16	6-Row	Landrace	170.08	104.342	4.24755	2.87071	1.32764	5.51017	3.10011	4.06217	99.9103
Landrace	Facultative	SBCC037	CREA16	6-Row	Landrace	167.58	102.215	4.22026	3.02952	1.13532	5.12195	3.84563	4.04623	72.5795
Landrace	Facultative	SBCC042	CREA16	6-Row	Landrace	167.94	106.485	3.66581	2.45724	1.17189	3.71567	3.25911	3.42994	42.5696
Landrace	Winter	SBCC044	CREA16	6-Row	Landrace	175.65	110.07	4.15819	3.1863	0.984307	4.47226	4.20918	3.84669	100
Landrace	Winter	SBCC046	CREA16	6-Row	Landrace	169.95	98.6558	4.18134	3.01892	1.2072	5.09965	3.37931	4.23351	99.8142
Landrace	Winter	SBCC047	CREA16	6-Row	Landrace	167.45	105.276	3.98254	2.89404	1.05578	4.41514	3.68227	3.70527	99.9971
Landrace	Winter	SBCC048	CREA16	6-Row	Landrace	166.54	100.597	3.65985	2.43105	1.24613	3.71033	2.94791	3.66978	100
Landrace	Winter	SBCC050	CREA16	6-Row	Landrace	172.46	107.78	3.85741	2.66693	1.13851	4.2618	3.67344	3.48399	99.9408
Landrace	Winter	SBCC051	CREA16	6-Row	Landrace	168.59	106.211	4.15075	3.00181	1.2793	5.07944	3.30591	3.98837	100
Landrace	Winter	SBCC053	CREA16	6-Row	Landrace	166.91	103.051	3.97754	2.56532	1.41585	4.9146	2.93537	3.94596	78.6938
Landrace	Winter	SBCC054	CREA16	6-Row	Landrace	165.62	108.979	4.48056	3.23725	1.1417	6.07506	3.86169	4.13235	95.1443
Landrace	Facultative	SBCC056	CREA16	6-Row	Landrace	164.74	105.217	3.90769	2.54697	1.28037	4.38317	3.36288	3.69069	99.9176
Landrace	Facultative	SBCC058	CREA16	6-Row	Landrace	171.02	111.847	4.41658	2.77758	1.58671	6.79827	2.86601	4.01542	99.9962
Landrace	Winter	SBCC059	CREA16	6-Row	Landrace	172.07	104.738	4.55783	3.40882	1.21366	6.22039	3.85998	4.28588	99.955
Landrace	Winter	SBCC060	CREA16	6-Row	Landrace	167.7	104.227	3.60412	2.63873	1.07307	3.25082	3.49648	3.56062	99.9004
Landrace	Winter	SBCC067	CREA16	6-Row	Landrace	170.63	110.513	4.33069	3.03512	1.25936	5.73019	3.44057	3.87273	100
Landrace	Facultative	SBCC069	CREA16	6-Row	Landrace	173.26	103.542	3.97712	2.80351	1.15999	4.46721	3.55846	3.8388	97.0377
Landrace	Facultative	SBCC073	CREA16	6-Row	Landrace	172.3	106.357	4.14593	3.16214	0.991299	4.4786	4.25982	3.82247	85.7903
Landrace	Spring	SBCC074	CREA16	6-Row	Landrace	176.55	94.1336	3.47418	2.21994	1.26354	3.43891	3.01563	3.66759	100
Landrace	Facultative	SBCC075	CREA16	6-Row	Landrace	170.45	100.314	3.96495	2.81254	1.20461	4.63121	3.37853	4.00925	99.9225
Landrace	Winter	SBCC079	CREA16	6-Row	Landrace	171.94	106.465	4.14867	3.16374	0.971103	4.35699	4.31713	4.0352	83.3083
Landrace	Winter	SBCC084	CREA16	6-Row	Landrace	180.52	115.047	3.87426	2.8543	1.07688	4.18311	3.55771	3.29747	99.996
Landrace	Winter	SBCC086	CREA16	6-Row	Landrace	175.23	119.78	4.14902	2.93899	1.17739	5.03117	3.47906	3.50655	97.6587
Landrace	Winter	SBCC091	CREA16	6-Row	Landrace	170.67	102.171	3.92207	2.54541	1.39004	4.52099	2.75673	3.87281	99.9591
Landrace	Facultative	SBCC094	CREA16	6-Row	Landrace	168.31	97.0245	3.8183	2.41418	1.42507	4.53637	2.83333	3.98033	99.9964
Landrace	Winter	SBCC095	CREA16	6-Row	Landrace	169.98	108.073	3.79011	2.71622	1.05003	3.83856	3.83587	3.64014	100
Landrace	Winter	SBCC096	CREA16	6-Row	Landrace	171.85	102.393	4.19477	3.15256	1.09327	4.87525	3.94378	4.12971	99.9926
Landrace	Facultative	SBCC097	CREA16	6-Row	Landrace	169.36	105.48	3.67607	2.5653	1.1166	3.51643	3.37022	3.51102	99.9258
Landrace	Winter	SBCC105	CREA16	6-Row	Landrace	169.01	100.628	4.10833	2.79282	1.3332	5.13284	3.09761	4.08426	94.0411
Landrace	Winter	SBCC113	CREA16	6-Row	Landrace	169.14	107.195	3.97533	2.87716	1.05441	4.28636	3.6881	3.70494	95.6684
Landrace	Facultative	SBCC115	CREA16	6-Row	Landrace	169.42	101.2	4.45959	3.06719	1.35687	6.37183	3.28873	4.34172	100
Landrace	Spring	SBCC116	CREA16	6-Row	Landrace	163.5	101.369	4.4091	3.02965	1.30737	5.85579	3.33759	4.33036	100
Landrace	Winter	SBCC119	CREA16	6-Row	Landrace	167.47	109.389	4.34208	2.95387	1.34714	5.6986	3.224	4.03291	100
Landrace	Facultative	SBCC123	CREA16	6-Row	Landrace	164.67	104.493	5.03462	3.79396	1.27224	8.47531	3.97919	4.784	92.9087
Landrace	Winter	SBCC125	CREA16	6-Row	Landrace	172.2	99.5941	3.96221	2.72373	1.23835	4.58003	3.19722	4.00158	100
Landrace	Facultative	SBCC128	CREA16	6-Row	Landrace	170.01	107.279	4.22003	2.8289	1.29773	5.52496	3.15144	3.84479	99.8569
Landrace	Winter	SBCC129	CREA16	6-Row	Landrace	167	104.771	4.76942	3.39796	1.35196	7.13845	3.52852	4.60309	99.9951
Landrace	Winter	SBCC138	CREA16	6-Row	Landrace	174.67	103.21	4.24965	2.90148	1.28523	5.50168	3.34842	4.0601	100
Landrace	Spring	SBCC144	CREA16	6-Row	Landrace	169.44	99.9867	4.46967	3.22181	1.28161	6.21885	3.55065	4.5318	91.2871
Landrace	Facultative	SBCC145	CREA16	6-Row	Landrace	163.42	99.2545	4.40409	3.17731	1.20214	5.61318	3.67155	4.52852	93.716
Landrace	Winter	SBCC146	CREA16	6-Row	Landrace	178.33	108.205	4.21166	3.02867	1.20966	5.05641	3.55931	3.88623	99.9928
Landrace	Spring	SBCC147	CREA16	2-Row	Landrace	167.81	97.481	3.77451	2.56491	1.2094	4.0617	3.1709	3.86703	75.0007
Landrace	Spring	SBCC148	CREA16	2-Row	Landrace	172.54	101.653	3.62762	2.52927	1.04994	3.55837	3.50045	3.61385	94.849
Landrace	Winter	SBCC149	CREA16	6-Row	Landrace	165.94	108.296	3.82982	2.81802	1.03046	3.94433	3.73713	3.59422	94.0938
Landrace	Spring	SBCC151	CREA16	2-Row	Landrace	172.41	100.256	3.19287	2.03873	1.16736	2.68541	2.84263	3.19787	100
Landrace	Spring	SBCC157	CREA16	2-Row	Landrace	173.54	114.409	3.6477	2.54652	1.1674	3.54889	3.3295	3.2655	100
Landrace	Spring	SBCC158	CREA16	2-Row	Landrace	180.51	110.043	4.06299	2.58391	1.50498	5.37372	2.65622	3.56207	99.9138
Landrace	Facultative	SBCC161	CREA16	6-Row	Landrace	169.95	97.9947	3.43591	2.25682	1.18784	3.24479	2.85126	3.51667	99.9881
2005	Spring	Scandium	CREA16	2-Row	Cultivar	168.36	77.7981	3.94855	2.82291	1.12561	4.23089	3.51517	5.13133	31.8876
1996	Spring	Scarlett	CREA16	2-Row	Cultivar	168.55	85.4981	3.89215	2.78283	1.14161	3.99817	3.47076	4.65774	58.1815
1979	Spring	Silja	CREA16	6-Row	Cultivar	159.57	89.4526	4.15257	3.12317	1.01975	4.74223	4.12139	4.65325	94.0735
2003	Spring	Simba	CREA16	2-Row	Cultivar	164.36	78.0885	4.27327	3.14461	1.1293	5.10655	3.74865	5.44055	21.3729
2004	Spring	Smilla	CREA16	2-Row	Cultivar	169.43	78.159	4.05999	3.03248	1.0069	4.49822	4.1371	5.04595	35.3968
1977	Spring	Spartan	CREA16	2-Row	Cultivar	169.08	87.2873	4.04297	3.03242	0.984519	4.38684	4.10523	4.6115	16.601
1999	Spring	Static	CREA16	2-Row	Cultivar	169.67	84.0669	4.14846	3.10159	1.08739	4.66764	3.76294	4.99043	35.5826
1980	Spring	Steina	CREA16	2-Row	Cultivar	167.61	94.0582	3.71768	2.61394	1.13973	3.76262	3.25671	4.03797	71.9871
1986	Spring	Stella	CREA16	6-Row	Cultivar	161.02	111.158	4.70978	3.4255	1.31635	6.9473	3.59052	4.28592	93.7993
1972	Spring	Stendes	CREA16	2-Row	Cultivar	166.71	80.3441	3.96856	2.88107	1.02821	4.32601	3.67738	5.10855	26.1022
1973	Spring	Suvi	CREA16	6-Row	Cultivar	149.94	71.0442	3.522	2.33067	1.13851	3.16238	3.28713	5.01161	68.8162
1937	Spring	Tammi	CREA16	6-Row	Cultivar	145.76	92.542	3.90456	2.56954	1.35875	4.39312	2.93756	4.31793	90.8877
1993	Spring	Tarm92	CREA16	2-Row	Cultivar	174.98	100.791	4.15558	2.85126	1.39023	5.48274	3.1552	4.19104	80.6521
1990	Spring	Teele	CREA16	6-Row	Cultivar	150.47	112.888	4.50337	3.43542	1.05919	5.98471	4.19985	3.89375	100
1976	Spring	Teemu	CREA16	6-Row	Cultivar	154.15	85.0711	4.46362	2.97224	1.4965	6.73209	3.12363	5.21111	91.1737
1970	Spring	Tellus	CREA16	2-Row	Cultivar	171.04	77.1457	3.61458	2.5194	1.07209	3.54751	3.34407	4.73009	85.4554
1991	Spring	Terno	CREA16	2-Row	Cultivar	169.93	86.8366	4.38506	3.23283	1.14472	5.85192	3.85245	5.00174	30.007
1995	Spring	Thuringia	CREA16	2-Row	Cultivar	164.71	88.4381	4.26791	3.09852	1.11326	5.05739	3.83407	4.64459	72.4434
1994	Spring	Tidone	CREA16	2-Row	Cultivar	163.55	91.9217	4.05792	2.83166	1.16417	4.83562	3.43237	4.43539	34.2225
2003	Spring	Tocada	CREA16	2-Row	Cultivar	167.47	88.6345	4.51174	3.38009	1.1179	5.93226	4.03027	5.15995	61.7059
1989	Spring	Tremois	CREA16	2-Row	Cultivar	164.16	85.5674	3.99156	2.77243	1.17338	4.62435	3.35907	4.70707	54.4395
1973	Spring	Triumph	CREA16	2-Row	Cultivar	171.36	88.1729	4.48801	3.23567	1.22847	6.11414	3.57948	4.96158	55.9891
1975	Spring	Tyra	CREA16	2-Row	Cultivar	161.97	86.0499	3.57421	2.57277	1.06589	3.09157	3.43342	4.13437	78.4064
1955	Spring	Union	CREA16	2-Row	Cultivar	164.98	91.687	4.01398	2.81011	1.2331	4.66347	3.35074	4.36984	87.2879
1958	Spring	Vada	CREA16	2-Row	Cultivar	165.37	88.7358	3.46	2.45837	0.984152	2.9493	3.52641	3.93569	81.8187
1930	Spring	Vairogs	CREA16	6-Row	Cultivar	157.42	113.043	4.00709	2.95732	1.03389	4.44936	3.85889	3.5438	100
1950	Spring	Valticky	CREA16	2-Row	Cultivar	164.35	102.374	3.67018	2.46917	1.10845	3.5777	3.21472	3.46414	87.0517
2003	Spring	Vankkuri	CREA16	2-Row	Cultivar	167.91	98.2592	3.73413	2.72242	1.02905	3.51251	4.11431	3.7703	94.4846
1941	Spring	Varde	CREA16	6-Row	Cultivar	156.14	100.445	4.76057	3.50845	1.24392	7.03517	3.89527	4.78648	96.7848
1994	Spring	Viivi	CREA16	2-Row	Cultivar	166.08	89.5491	4.18492	3.22794	1.04191	4.64235	4.36869	4.7319	27.1786
1957	Spring	Volla	CREA16	2-Row	Cultivar	169.07	97.8925	3.85391	2.76186	1.04813	3.91464	3.61438	3.87385	74.2594
1976	Spring	Welam_B5930	CREA16	2-Row	Cultivar	167.4	85.3869	3.98559	3.04047	1.02342	4.19405	4.0273	4.68507	68.1859
1951	Spring	Wisa	CREA16	2-Row	Cultivar	166.96	103.656	3.76249	2.74373	1.06938	3.71324	3.69739	3.69698	78.6632
1985	Spring	Zenit	CREA16	2-Row	Cultivar	173.07	86.6101	4.42662	3.30993	1.06516	5.65637	4.13564	5.10447	60.3147
1966	Spring	Zephyr_SB2R_B3731	CREA16	2-Row	Cultivar	166.04	87.1791	3.55251	2.59027	0.984199	2.99934	3.71323	4.05455	87.8835
1975	Spring	Aapo	CREA17	2-Row	Cultivar	176.61	77.4327	3.64115	2.2974	1.31783	3.86405	2.84041	4.57487	4.98541
1978	Spring	Abava	CREA17	2-Row	Cultivar	178.98	88.9705	4.19923	2.9017	1.31601	5.57207	3.22056	4.74371	5.03832
1981	Spring	Agneta	CREA17	6-Row	Cultivar	158.22	71.7005	3.83494	2.57667	1.25819	4.35032	3.06108	5.31279	10.6014
1992	Spring	Akcent	CREA17	2-Row	Cultivar	177.27	70.0724	3.51663	2.45653	1.09365	3.19102	3.19219	5.24307	3.53e-07
1970	Spring	Akka	CREA17	2-Row	Cultivar	165.53	89.3741	3.83327	2.67361	1.14715	4.08381	3.38502	4.29195	58.0345
1986	Spring	Alexis	CREA17	2-Row	Cultivar	175.93	80.807	3.90618	2.79625	1.10019	4.20539	3.5289	4.83825	5.261
1985	Spring	Alis	CREA17	2-Row	Cultivar	176.4	79.239	3.94028	2.79013	1.18285	4.36151	3.3865	4.99278	7.83e-07
1999	Spring	Alliot	CREA17	2-Row	Cultivar	172.79	81.2675	3.90374	2.66728	1.21396	4.4864	3.19647	4.82829	2.19e-07
1999	Spring	Annabell	CREA17	2-Row	Cultivar	174.36	78.013	4.06709	2.90021	1.15177	4.75524	3.5036	5.14459	4.92e-07
1980	Spring	Anni	CREA17	2-Row	Cultivar	174.79	83.4459	4.29672	3.05884	1.20836	5.56158	3.47335	5.13385	7.35e-07
1996	Spring	Ansis	CREA17	2-Row	Cultivar	181.94	78.814	3.54953	2.34084	1.26206	3.37809	2.88502	4.57253	4.68889
1984	Spring	Apex	CREA17	2-Row	Cultivar	171.74	86.6175	4.25099	2.99839	1.24703	5.74679	3.42301	4.96982	4.64271
1974	Spring	Aramir	CREA17	2-Row	Cultivar	174.78	90.3264	4.0401	2.82884	1.19501	4.77087	3.35677	4.40981	3.09e-07
1974	Spring	Armelle	CREA17	2-Row	Cultivar	172.19	88.612	3.91621	2.70053	1.19027	4.49319	3.27923	4.39336	28.7999
1982	Spring	Arra	CREA17	6-Row	Cultivar	157.92	67.102	4.30487	2.78637	1.51489	6.40365	3.02725	6.55372	1.92e-07
1992	Spring	Artturi	CREA17	6-Row	Cultivar	158.36	67.5277	3.9546	2.61984	1.36014	4.84339	2.92992	5.95553	5.31959
1966	Spring	Arvo	CREA17	2-Row	Cultivar	174.96	90.5947	3.62825	2.60363	1.05058	3.38811	3.55692	4.01788	27.1314
1910	Spring	Asplund	CREA17	6-Row	Cultivar	164.36	86.1119	4.42766	3.0901	1.32947	6.25563	3.35047	5.14815	10.8267
1975	Spring	Athos	CREA17	2-Row	Cultivar	171.51	88.152	4.2351	3.01989	1.20739	5.49714	3.56069	4.85833	4.93354
1976	Spring	Atlas	CREA17	2-Row	Cultivar	179.64	84.3432	4.33307	2.94648	1.36838	6.06619	3.23223	5.09652	4.98541
1996	Spring	Atribut	CREA17	2-Row	Cultivar	171.5	82.949	3.74517	2.60795	1.17395	3.75741	3.23914	4.63225	9.68216
1964	Spring	Balder_J	CREA17	2-Row	Cultivar	174.44	90.4435	3.48204	2.35992	1.11791	3.26128	3.09238	3.84453	59.1216
1990	Spring	Balga	CREA17	2-Row	Cultivar	173.15	80.5224	3.52259	2.3268	1.19359	3.36971	2.96906	4.35182	11.5551
2005	Spring	Barabas	CREA17	2-Row	Cultivar	174.43	75.532	3.98478	2.8868	1.1507	4.38774	3.61095	5.23723	4.31e-07
1996	Spring	Barke	CREA17	2-Row	Cultivar	173.07	84.4191	3.79333	2.60045	1.21357	4.11772	3.12866	4.49763	8.95e-07
1989	Spring	Baronesse	CREA17	2-Row	Cultivar	167.84	86.3239	3.94534	2.7371	1.18925	4.47273	3.50352	4.53062	43.291
2004	Spring	Beatrix	CREA17	2-Row	Cultivar	173.92	84.5949	4.38465	3.18411	1.20178	5.79674	3.70508	5.24951	5.37942
1972	Spring	Berenice	CREA17	2-Row	Cultivar	167.21	96.1162	4.47105	3.23241	1.20659	6.07433	4.04618	4.65851	36.996
1963	Spring	Birgitta	CREA17	2-Row	Cultivar	174.91	88.1083	4.03784	2.80858	1.21233	4.84086	3.3046	4.61259	25.1508
1981	Spring	Birka	CREA17	2-Row	Cultivar	175.19	87.3237	3.78703	2.61915	1.17335	4.01937	3.28341	4.44934	4.31e-07
1992	Spring	Blenheim	CREA17	2-Row	Cultivar	178.03	84.1954	4.05012	2.7732	1.2466	4.97766	3.24783	4.92329	4.03e-07
1952	Spring	Bonus	CREA17	2-Row	Cultivar	176.1	82.6378	3.31977	2.26818	1.08106	2.73147	3.17965	4.09058	23.3568
1996	Spring	Botnia	CREA17	6-Row	Cultivar	159.75	67.786	4.63965	3.11487	1.48472	8.15562	3.17436	5.85038	5.0923
2000	Spring	Braemar	CREA17	2-Row	Cultivar	173.05	77.9447	4.36147	3.14696	1.21128	5.90204	3.59328	5.53507	2.17e-07
2001	Spring	Brazil	CREA17	2-Row	Cultivar	175.67	68.0858	3.74718	2.64648	1.14069	3.77644	3.2868	5.57154	4.68889
1964	Spring	Britta	CREA17	2-Row	Cultivar	171.78	91.949	3.40333	2.37754	1.0514	2.90564	3.31454	3.72612	40.7287
1980	Spring	Caja	CREA17	2-Row	Cultivar	171.74	81.4648	3.50344	2.40094	1.08562	3.19571	3.63285	4.22381	4.64272
2002	Spring	Calgary	CREA17	2-Row	Cultivar	172.9	80.5215	3.69396	2.54881	1.1524	3.77227	3.25299	4.60222	2.71e-07
1947	Spring	Carlsberg	CREA17	2-Row	Cultivar	176.45	84.9222	3.81199	2.64905	1.17112	4.08605	3.42419	4.37949	47.6895
2001	Spring	Cellar	CREA17	2-Row	Cultivar	172.71	78.4947	4.05923	2.83406	1.19383	4.82269	3.36241	5.13544	5.62e-07
2003	Spring	Ceylon	CREA17	2-Row	Cultivar	178.15	79.371	3.76277	2.56284	1.18773	3.92448	3.1362	4.69548	6.01e-07
2006	Spring	Chanell	CREA17	2-Row	Cultivar	177.18	83.35	4.11948	2.90897	1.21935	5.32473	3.43908	4.89693	3.3e-07
1992	Spring	Chariot	CREA17	2-Row	Cultivar	172.65	83.001	3.91875	2.59844	1.29802	4.69347	3.02161	4.7617	2.89e-07
1980	Spring	Claret	CREA17	2-Row	Cultivar	172.88	82.0479	3.65353	2.54843	1.0879	3.64065	3.40974	4.36048	34.679
2003	Spring	Class	CREA17	2-Row	Cultivar	170.15	79.8159	4.00896	2.74877	1.25048	4.66322	3.19303	4.94965	4.78393
1991	Spring	Cleopatra	CREA17	2-Row	Cultivar	175.02	92.3283	3.71605	2.56369	1.13869	3.75623	3.27118	4.01377	20.3091
1994	Spring	Cooper	CREA17	2-Row	Cultivar	178.03	76.8027	3.75944	2.58521	1.16027	3.86425	3.19726	4.93669	3.3e-07
1983	Spring	Corgi	CREA17	2-Row	Cultivar	178.02	80.1953	4.30984	2.94892	1.33936	5.99588	3.23628	5.43703	1.98e-07
1992	Spring	Corniche	CREA17	2-Row	Cultivar	180.71	85.9181	4.18992	2.9274	1.26022	5.23489	3.34387	4.94757	4.6e-07
2004	Spring	Cristalia	CREA17	2-Row	Cultivar	171.02	76.8616	3.89471	2.79576	1.11883	4.14196	3.54473	5.04632	1.98e-07
1982	Spring	Croydon	CREA17	2-Row	Cultivar	171.44	87.0838	3.98128	2.76126	1.17287	4.67317	3.3479	4.47373	4.22476
1988	Spring	Dandy	CREA17	2-Row	Cultivar	172.37	93.0451	4.1848	3.04522	1.13375	5.03408	3.70973	4.5314	4.03e-07
2000	Spring	Danuta	CREA17	2-Row	Cultivar	170.17	88.2586	4.23378	2.91072	1.31568	5.52568	3.22533	4.87459	5.14738
1965	Spring	Deba_Abed	CREA17	2-Row	Cultivar	186.68	91.3154	4.30708	3.00829	1.31534	5.72637	3.5251	4.7316	4.92e-07
1959	Spring	Delta_SB2R_B3448	CREA17	2-Row	Cultivar	170.87	82.9915	3.45057	2.33591	1.11881	3.07792	3.06422	4.17101	36.7323
1992	Spring	Derkado	CREA17	2-Row	Cultivar	180.48	85.5299	4.14981	2.86875	1.27172	5.20216	3.27493	4.87193	4.88269
2000	Spring	Dialog	CREA17	2-Row	Cultivar	176.41	79.2849	3.86873	2.69102	1.14413	4.31001	3.37506	4.84838	14.1541
1965	Spring	Diamant	CREA17	2-Row	Cultivar	177.71	81.56	3.73575	2.44453	1.27317	4.04206	2.95438	4.63142	1.09e-06
1991	Spring	Digersano	CREA17	2-Row	Cultivar	169.68	83.7169	3.70158	2.42991	1.23995	4.07905	3.02651	4.47455	1.17e-06
1952	Spring	Domen	CREA17	2-Row	Cultivar	174.94	91.3838	3.84379	2.62719	1.19337	4.27301	3.24113	5.14459	1.92e-07
1954	Spring	Drost	CREA17	2-Row	Cultivar	178.82	88.2917	3.86179	2.60545	1.23792	4.35708	3.26429	4.31291	22.2602
1999	Spring	Druvis	CREA17	6-Row	Cultivar	160.88	76.2695	3.76586	2.69177	1.07177	3.73811	3.52602	4.90049	2.89e-07
1949	Spring	Edda	CREA17	6-Row	Cultivar	155.33	83.346	4.4754	3.13422	1.31762	6.53539	3.50796	5.92071	17.5485
1975	Spring	Eero	CREA17	6-Row	Cultivar	156.58	69.7199	4.10629	2.84106	1.30485	4.94324	3.23419	5.91022	5.31959
1980	Spring	Egmont	CREA17	2-Row	Cultivar	176.7	89.7908	3.64084	2.49537	1.17231	3.64684	3.163	4.01715	9.58876
1998	Spring	Elantra	CREA17	2-Row	Cultivar	176.97	83.4453	3.7987	2.67144	1.17623	3.88293	3.29353	4.52196	2.15e-07
1989	Spring	Elo	CREA17	2-Row	Cultivar	173.52	82.9629	4.1547	3.01049	1.13381	5.0465	3.60927	5.15016	3.53e-07
1962	Spring	Emir	CREA17	2-Row	Cultivar	173.04	90.8406	3.64426	2.52207	1.103	3.56025	3.32782	4.01831	51.5847
1998	Spring	Erkki	CREA17	6-Row	Cultivar	163.2	79.9385	3.41098	2.34239	1.10593	3.23871	3.23249	4.30661	24.3308
2002	Spring	Etu_B5082	CREA17	6-Row	Cultivar	167.95	78.9301	3.91817	2.83308	1.12327	4.22677	3.61512	4.89515	43.4667
2000	Spring	Eunova	CREA17	2-Row	Cultivar	174.33	76.5657	3.81093	2.53003	1.28851	4.27987	2.96938	5.04423	5.26e-07
1996	Spring	Famin	CREA17	2-Row	Cultivar	175	70.4692	4.01036	2.84	1.17263	4.56783	3.45613	5.70702	4.31e-07
1973	Spring	Favorit	CREA17	2-Row	Cultivar	178.21	87.405	4.12072	2.97673	1.1726	4.87078	3.52193	4.80696	5.63191
2002	Spring	Felicitas	CREA17	2-Row	Cultivar	175.31	76.7978	3.67522	2.49268	1.18011	3.78992	3.16815	4.70831	1.84e-07
1987	Spring	Formula	CREA17	2-Row	Cultivar	178.27	87.1509	4.28993	3.11222	1.16283	5.37196	3.77514	4.92008	2.7e-07
1993	Spring	Forum	CREA17	2-Row	Cultivar	177.02	74.6388	4.0925	2.95908	1.11534	4.6216	3.76904	5.40841	4.92e-07
1941	Spring	Freja	CREA17	2-Row	Cultivar	169.02	95.3989	3.95989	2.63165	1.31543	4.84352	2.97446	4.13805	75.9563
1955	Spring	Frisia	CREA17	6-Row	Cultivar	169.04	84.6834	3.74515	2.63699	1.10414	3.70178	3.37106	4.39254	80.812
1990	Spring	Galan	CREA17	2-Row	Cultivar	174.83	82.5939	3.86775	2.62285	1.24172	4.39217	3.13608	4.66882	2.7e-07
1995	Spring	Gate	CREA17	2-Row	Cultivar	177.27	86.0817	4.4368	3.33301	1.19097	5.85171	3.81345	5.12463	1.6e-07
2006	Spring	Gizmo	CREA17	2-Row	Cultivar	172.52	84.7911	3.84129	2.64493	1.15737	4.36686	3.30547	4.49267	2.82e-07
1968	Spring	Golden_Promise	CREA17	2-Row	Cultivar	175.19	73.4973	3.53872	2.48095	1.07245	3.17766	3.33082	4.68156	30.6415
1983	Spring	Golf	CREA17	2-Row	Cultivar	172.12	84.4182	3.83563	2.78408	1.04694	3.88989	3.70579	4.5572	9.49698
1981	Spring	Gorm	CREA17	2-Row	Cultivar	175.05	86.3723	4.08846	2.8977	1.19298	4.92012	3.45478	4.65659	2.89e-07
1973	Spring	Hana	CREA17	2-Row	Cultivar	179.84	89.4077	3.7348	2.57193	1.18944	3.88793	3.1515	4.13246	5.03832
1997	Spring	Hanka	CREA17	2-Row	Cultivar	175.85	88.3234	4.44774	3.21869	1.22492	6.12125	5.28099	5.05696	4.31e-07
1973	Spring	Hankkija_673	CREA17	6-Row	Cultivar	170.92	88.9246	4.18838	2.97089	1.22663	5.35297	3.36483	4.81801	20.1288
1977	Spring	Hanna_2RSB	CREA17	2-Row	Cultivar	177.88	93.4203	3.88874	2.78464	1.0989	4.24184	3.59404	4.16209	34.4298
1978	Spring	Harry	CREA17	2-Row	Cultivar	175.89	87.6321	3.84361	2.48344	1.32442	4.62454	2.92839	4.41189	4.6e-07
1942	Spring	Helmi	CREA17	2-Row	Cultivar	170.1	89.0661	3.43718	2.31147	1.14791	3.17884	3.05795	3.88483	60.4566
1998	Spring	Heris	CREA17	2-Row	Cultivar	171.57	82.8384	3.73675	2.58902	1.19373	3.91745	3.66977	4.58862	6.41e-07
1939	Spring	Herse	CREA17	6-Row	Cultivar	166.27	94.7164	4.53251	3.1845	1.35907	6.67267	3.319	4.75317	5.50296
Unknown	Winter	Hispanic	CREA17	2-Row	Cultivar	163.16	78.0486	3.56627	2.55317	1.0269	3.20217	3.49469	4.63331	46.0664
1999	Spring	Hydrogen	CREA17	2-Row	Cultivar	173.55	74.0278	3.59289	2.38179	1.21356	3.47887	3.02197	4.88969	4.92e-07
1980	Spring	Ida	CREA17	2-Row	Cultivar	172.72	81.2771	3.9449	2.73392	1.22042	4.62506	3.22614	4.83359	15.1027
1998	Spring	Idumeja	CREA17	2-Row	Cultivar	160.65	85.7586	3.24994	2.19829	1.02229	2.57597	3.4599	3.74089	20.677
Unknown	Spring	Ilga	CREA17	2-Row	Cultivar	176.8	80.0903	3.65671	2.50077	1.19665	3.63615	3.06315	4.6115	1.91e-07
1970	Spring	Imber	CREA17	2-Row	Cultivar	174.35	86.32	3.54763	2.36991	1.16846	3.48882	3.06488	4.06751	38.6128
Unknown	Spring	Impala	CREA17	2-Row	Cultivar	170.39	89.515	3.61232	2.53884	1.08968	3.44821	3.3589	4.09397	21.6401
1985	Spring	Imula	CREA17	2-Row	Cultivar	165.32	78.0968	3.84134	2.68289	1.1695	4.11867	3.2882	4.97316	5.63192
2005	Spring	Isabella	CREA17	2-Row	Cultivar	174.59	80.409	3.85006	2.64597	1.13927	4.26378	3.33441	5.24307	2.46e-07
1924	Spring	Isaria	CREA17	2-Row	Cultivar	178.35	105.062	3.82787	2.57014	1.28047	4.32822	3.00751	3.66738	39.9261
1933	Spring	Jadar	CREA17	6-Row	Cultivar	171.85	102.679	4.48321	3.09996	1.38604	6.63829	3.20276	4.32192	24.5324
1987	Spring	Jarek	CREA17	2-Row	Cultivar	176.22	82.318	3.83757	2.58345	1.24188	4.23758	3.11331	4.51913	4.64271
1960	Spring	Jarle	CREA17	6-Row	Cultivar	163.49	88.1722	3.83995	2.61497	1.22955	4.27955	3.59003	4.80273	32.1087
2000	Spring	Jyva	CREA17	6-Row	Cultivar	152.08	66.1842	3.6412	2.42022	1.18664	3.91091	3.07927	5.50102	5.50296
1977	Spring	Kajsa	CREA17	6-Row	Cultivar	157.08	80.4327	4.48307	3.18488	1.29075	6.30022	3.63128	5.28967	10.9424
1981	Spring	Karat	CREA17	2-Row	Cultivar	181.13	83.9505	3.53202	2.45138	1.12036	3.23274	3.4665	4.16895	9.06089
1931	Spring	Kenia	CREA17	2-Row	Cultivar	174.08	96.4878	3.41504	2.32312	1.12686	3.00878	3.09829	3.5719	54.3734
2006	Spring	Keops	CREA17	2-Row	Cultivar	168.35	69.7035	3.67044	2.52644	1.14132	3.66213	3.25976	5.30367	1.02e-06
1981	Spring	Kilta	CREA17	6-Row	Cultivar	162.76	84.717	4.42962	3.0807	1.36348	6.42365	3.26749	5.25128	5.26e-07
1980	Spring	Koral	CREA17	2-Row	Cultivar	181.22	87.7124	4.1363	2.89031	1.23787	4.97834	3.41951	4.80442	4.55291
2002	Spring	Kristaps	CREA17	2-Row	Cultivar	179.63	89.1217	3.85314	2.72642	1.10988	4.26065	3.43799	4.30663	3.09e-07
1981	Spring	Krystal	CREA17	2-Row	Cultivar	177.88	82.4545	3.72026	2.52517	1.21619	3.88226	3.08361	4.39999	5.31959
1992	Spring	Ladik	CREA17	2-Row	Cultivar	177.32	75.0848	3.92071	2.70928	1.21072	4.43114	3.25416	5.23614	9.77719
Unknown	Spring	Latvijas_Vietejie	CREA17	2-Row	Cultivar	175.47	111.243	4.30667	3.13608	1.17449	5.62089	3.64853	3.8194	58.1631
2006	Spring	Leeni	CREA17	2-Row	Cultivar	177.47	81.3476	3.67927	2.40093	1.289	3.86681	2.81004	4.63982	1.85e-07
1947	Spring	Lenta	CREA17	2-Row	Cultivar	173.25	85.601	3.68046	2.37349	1.29262	4.03925	2.84498	4.32972	67.8362
1964	Spring	Lise	CREA17	6-Row	Cultivar	160.09	80.0987	4.46744	3.09846	1.35329	6.74038	3.28246	5.71601	11.0605
Unknown	Spring	Lofa_Abed	CREA17	2-Row	Cultivar	177.74	85.23	3.4427	2.26872	1.17612	3.25975	3.00925	4.00469	39.6609
Unknown	Spring	Loviisa	CREA17	6-Row	Cultivar	157.09	81.3355	4.02772	2.56394	1.45031	5.04717	2.89726	5.08962	8.81635
1976	Spring	Lud	CREA17	2-Row	Cultivar	172.42	88.1853	3.57514	2.37827	1.19435	3.54494	3.01423	4.14226	37.5865
1997	Spring	Lux	CREA17	2-Row	Cultivar	178.03	77.0433	3.83784	2.57846	1.24187	4.27593	3.15943	4.96344	3.09e-07
1994	Spring	Lysimax	CREA17	2-Row	Cultivar	178.1	74.9703	3.67128	2.53066	1.16732	3.81086	3.16632	4.89251	4.92e-07
1973	Spring	Maris_Mink	CREA17	2-Row	Cultivar	181.46	78.4039	3.77567	2.5554	1.21435	4.22281	3.00525	4.83611	4.93354
2005	Spring	Marthe	CREA17	2-Row	Cultivar	174.29	74.2764	3.37142	2.17246	1.17382	3.14979	2.91341	4.40524	3.77e-07
1918	Spring	Maskin	CREA17	6-Row	Cultivar	158.37	82.0664	4.41316	3.18919	1.30137	5.97034	3.52782	5.11468	11.9515
1970	Spring	Midas	CREA17	2-Row	Cultivar	178.15	77.1302	3.73131	2.59807	1.12577	3.80458	3.35627	4.76125	6.01e-07
1971	Spring	Mona	CREA17	2-Row	Cultivar	149.98	62.8402	3.02609	1.98334	1.03953	2.02695	2.93131	4.94512	15.1027
Unknown	Spring	Morex	CREA17	6-Row	Cultivar	164.25	103.378	4.3631	3.05459	1.3376	6.18238	3.29444	4.21236	59.659
2006	Spring	Nathalie	CREA17	2-Row	Cultivar	180.06	84.6447	4.18325	2.86506	1.29888	5.36753	3.22017	4.92978	5.26e-07
1986	Spring	Niina	CREA17	6-Row	Cultivar	160.12	76.6753	4.27922	2.91192	1.35778	6.20272	3.1171	5.68051	4.78393
1971	Spring	Nordal	CREA17	2-Row	Cultivar	176.02	89.2681	3.68765	2.55085	1.16387	3.70335	3.26022	4.20217	26.0077
2003	Spring	Odessa	CREA17	2-Row	Cultivar	175.56	88.8281	3.87321	2.51867	1.32453	4.50722	2.95088	4.33968	6.01e-07
1987	Spring	Odin	CREA17	2-Row	Cultivar	181.41	92.921	3.29822	2.1438	1.12981	2.86316	2.93614	3.50409	4.38295
1975	Spring	Okos	CREA17	2-Row	Cultivar	172.74	96.9101	4.11403	2.88125	1.23421	5.18463	3.33031	4.35274	10.3841
1927	Spring	Olli	CREA17	6-Row	Cultivar	158.28	76.9647	3.69889	2.56447	1.15147	3.71269	3.16688	4.95239	74.0894
1995	Spring	Optic	CREA17	2-Row	Cultivar	179.46	85.6551	3.9754	2.83499	1.12389	4.53542	3.45551	4.62444	5.20361
1993	Winter	Orria	CREA17	6-Row	Cultivar	170.57	76.3453	4.23817	3.12503	1.13934	5.17928	3.77684	5.5312	3.3e-07
1994	Spring	Orza	CREA17	2-Row	Cultivar	177.7	83.9676	3.84136	2.65676	1.15915	4.124	3.34499	4.60267	79.5897
1968	Spring	Otis	CREA17	2-Row	Cultivar	165.3	87.1279	3.08041	1.99668	1.06751	2.27076	2.91093	3.51972	83.9104
1959	Spring	Otra	CREA17	6-Row	Cultivar	152.48	79.4305	3.43814	2.3151	1.15147	2.9729	3.12326	4.10739	32.1087
1972	Spring	Otto	CREA17	2-Row	Cultivar	173.71	89.1902	3.61406	2.52309	1.11237	3.44368	3.28408	4.14768	21.6401
1998	Spring	Pasadena	CREA17	2-Row	Cultivar	176.88	82.2638	4.16512	2.93377	1.2207	5.29538	3.35764	5.05546	5.26e-07
1988	Spring	Perun	CREA17	2-Row	Cultivar	173.45	81.2296	4.1857	2.93232	1.26652	5.15856	3.38594	5.18484	6.4e-07
1952	Spring	Pirkka	CREA17	6-Row	Cultivar	160.11	86.0286	4.59413	3.16038	1.41567	7.27547	3.28123	5.30153	13.302
1987	Spring	Pohto	CREA17	6-Row	Cultivar	173.08	74.4865	3.62719	2.27883	1.32453	3.86166	2.71086	4.86618	4.78392
1980	Spring	Pokko	CREA17	6-Row	Cultivar	177.2	83.448	4.29162	3.06212	1.19086	5.8102	3.59016	5.10236	5.56674
1983	Spring	Potra	CREA17	6-Row	Cultivar	154.36	64.7519	4.09735	2.85286	1.21768	5.11304	3.34816	6.21953	4.83283
2000	Spring	Priora	CREA17	2-Row	Cultivar	165.2	80.4781	3.79236	2.61412	1.15119	4.02595	3.404	4.80273	6.77e-07
1985	Spring	Prisma	CREA17	2-Row	Cultivar	175.01	86.5249	3.96156	2.73717	1.24456	4.64491	3.24504	4.59021	9.31807
1953	Spring	Proctor	CREA17	2-Row	Cultivar	179.36	90.3115	3.5031	2.32089	1.17257	3.33392	3.01722	3.89799	49.08
1996	Spring	Prosa	CREA17	2-Row	Cultivar	173.98	82.6323	3.6264	2.41091	1.17795	3.5762	3.06912	4.40693	4.78392
1992	Spring	Quartz	CREA17	2-Row	Cultivar	170.18	88.7066	3.95876	2.81224	1.14618	4.50787	3.42317	4.39094	8.92e-07
2006	Spring	Quench	CREA17	2-Row	Cultivar	175.8	74.9947	4.59615	3.34736	1.21017	6.54229	4.06614	6.1242	2.89e-07
1976	Spring	Rapid	CREA17	2-Row	Cultivar	171.6	84.6502	4.21033	2.92457	1.30281	5.3398	3.35376	4.95983	4.83283
1951	Spring	Rika	CREA17	2-Row	Cultivar	174.78	97.5762	3.72314	2.52185	1.18325	3.98389	3.15223	3.79332	22.6172
1995	Spring	Riviera	CREA17	2-Row	Cultivar	179.85	78.4035	3.64657	2.50959	1.13035	3.48266	3.2086	4.6426	1.83e-07
1976	Spring	Rondo	CREA17	6-Row	Cultivar	163.38	73.25	4.23857	2.87549	1.3722	5.99833	3.06423	5.86266	1.92e-07
2000	Spring	Roxana	CREA17	2-Row	Cultivar	173.97	83.5087	4.12013	2.8492	1.24519	5.18734	3.32047	4.84308	4.93354
1992	Spring	Ruja	CREA17	2-Row	Cultivar	172.24	79.9081	3.7175	2.58379	1.14086	3.73749	3.27219	4.75086	4.6e-07
1996	Spring	Saana	CREA17	2-Row	Cultivar	159.58	70.1829	3.73415	2.60098	1.16543	3.83663	3.24611	5.33225	9.55e-07
1973	Spring	Salka	CREA17	2-Row	Cultivar	172.85	91.1092	4.10974	2.82553	1.25517	5.19464	3.26484	4.44671	39.3969
1975	Spring	Salve	CREA17	2-Row	Cultivar	179.66	87.6104	3.82901	2.6238	1.20113	4.17622	3.25426	4.46696	1.92e-07
Landrace	Spring	SBCC001	CREA17	6-Row	Landrace	180.76	98.7708	3.80853	2.63639	1.24039	3.94175	3.12095	3.90273	81.3018
Landrace	Winter	SBCC002	CREA17	6-Row	Landrace	182.93	94.2203	3.6848	2.50438	1.19073	3.91075	3.05968	3.84406	77.818
Landrace	Winter	SBCC003	CREA17	6-Row	Landrace	175.78	91.086	4.14792	2.98663	1.16849	5.0514	3.50756	4.49331	90.3596
Landrace	Winter	SBCC007	CREA17	6-Row	Landrace	168.28	93.8469	3.82395	2.69807	1.13705	4.02889	3.42951	4.16226	89.9722
Landrace	Winter	SBCC008	CREA17	6-Row	Landrace	174.48	96.6875	3.86921	2.71261	1.15687	4.21335	3.31593	3.91908	81.1407
Landrace	Spring	SBCC010	CREA17	6-Row	Landrace	184.56	112.525	4.01681	2.7315	1.27036	4.84224	3.09154	3.57274	75.1496
Landrace	Facultative	SBCC012	CREA17	6-Row	Landrace	176.56	91.7238	3.69326	2.4731	1.20671	3.94154	3.39989	4.07558	79.5897
Landrace	Facultative	SBCC013	CREA17	6-Row	Landrace	177.38	87.4387	3.77252	2.5536	1.19432	4.10466	3.14222	4.31422	70.8524
Landrace	Facultative	SBCC014	CREA17	6-Row	Landrace	174	95.3637	3.53264	2.34589	1.23469	3.40805	2.89225	3.62625	85.9027
Landrace	Winter	SBCC016	CREA17	6-Row	Landrace	179.96	99.8052	4.0061	2.70996	1.28937	4.71755	3.09042	4.06704	73.649
Landrace	Winter	SBCC018	CREA17	6-Row	Landrace	177.21	97.0598	3.88381	2.64437	1.21461	4.42223	3.18777	3.97876	75.9563
Landrace	Winter	SBCC020	CREA17	6-Row	Landrace	174.18	81.9568	3.53068	2.4058	1.12579	3.31599	3.15556	4.3319	89.1092
Landrace	Spring	SBCC024	CREA17	6-Row	Landrace	170.16	83.5844	3.31292	2.13392	1.19471	2.93419	2.80118	3.98927	84.8175
Landrace	Winter	SBCC026	CREA17	6-Row	Landrace	178.2	87.5033	3.52873	2.40623	1.1331	3.26437	3.16604	4.04327	74.9422
Landrace	Facultative	SBCC036	CREA17	6-Row	Landrace	171.74	93.0134	3.7424	2.55157	1.15772	3.99811	3.30073	4.00819	83.7508
Landrace	Facultative	SBCC037	CREA17	6-Row	Landrace	168.74	86.1571	4.2154	3.01103	1.18995	5.45288	3.51491	4.94757	80.6443
Landrace	Facultative	SBCC042	CREA17	6-Row	Landrace	172.88	83.0704	3.7937	2.57738	1.2306	4.12167	3.08081	4.56531	78.4481
Landrace	Winter	SBCC044	CREA17	6-Row	Landrace	177.82	88.6527	3.78351	2.5627	1.19592	4.01894	3.24506	4.25443	85.5114
Landrace	Winter	SBCC046	CREA17	6-Row	Landrace	172.8	93.2778	3.81302	2.69338	1.14953	3.97464	3.35805	4.1502	75.9563
Landrace	Winter	SBCC047	CREA17	6-Row	Landrace	168.7	94.6945	3.85239	2.82003	1.03254	3.9035	3.72802	4.11483	86.6336
Landrace	Winter	SBCC048	CREA17	6-Row	Landrace	169.57	94.5542	3.80674	2.527	1.24618	4.36643	2.86986	3.96332	89.871
Landrace	Winter	SBCC050	CREA17	6-Row	Landrace	175.77	92.2501	3.50036	2.44838	1.04825	3.1769	3.31156	3.82232	83.9104
Landrace	Winter	SBCC051	CREA17	6-Row	Landrace	170.91	89.0713	3.53386	2.42141	1.09688	3.25686	3.20293	3.93548	90.4522
Landrace	Winter	SBCC053	CREA17	6-Row	Landrace	169.61	83.4459	3.84046	2.66544	1.174	4.16361	3.29208	4.58584	90.5433
Landrace	Winter	SBCC054	CREA17	6-Row	Landrace	169.56	93.5315	3.75681	2.53577	1.16829	4.22289	3.21073	3.92161	86.3973
Landrace	Facultative	SBCC056	CREA17	6-Row	Landrace	166.91	94.9182	4.08131	2.92552	1.15617	4.87639	3.59292	4.25134	89.1092
Landrace	Facultative	SBCC058	CREA17	6-Row	Landrace	176.96	90.1926	3.36461	2.18059	1.16771	2.92973	3.02945	3.72555	85.3769
Landrace	Winter	SBCC059	CREA17	6-Row	Landrace	175.52	93.4627	3.73755	2.63329	1.09484	3.79102	3.39152	3.96455	83.5887
Landrace	Winter	SBCC060	CREA17	6-Row	Landrace	171.01	83.5211	3.97765	2.8249	1.1352	4.53445	3.73488	4.68211	86.3973
Landrace	Winter	SBCC067	CREA17	6-Row	Landrace	173.97	92.3596	3.59046	2.44188	1.18333	3.45857	3.16029	3.8392	89.9722
Landrace	Facultative	SBCC069	CREA17	6-Row	Landrace	172.88	99.4711	4.13694	2.90219	1.24145	5.12829	3.38229	4.17028	84.9606
Landrace	Facultative	SBCC073	CREA17	6-Row	Landrace	173.01	88.7424	3.60664	2.34792	1.27078	3.74148	2.86579	4.0344	89.6631
Landrace	Spring	SBCC074	CREA17	6-Row	Landrace	179.49	89.443	3.41063	2.22348	1.16036	3.0006	2.93509	3.79025	83.5887
Landrace	Facultative	SBCC075	CREA17	6-Row	Landrace	172.91	88.4708	3.57135	2.43683	1.18618	3.4576	3.03902	3.99914	86.6336
Landrace	Winter	SBCC079	CREA17	6-Row	Landrace	175.54	91.3465	4.1104	2.88069	1.24515	5.05111	3.20537	4.60141	85.1015
Landrace	Winter	SBCC084	CREA17	6-Row	Landrace	180.51	96.4404	3.59354	2.40936	1.16345	3.56507	3.0829	3.65716	83.2567
Landrace	Winter	SBCC086	CREA17	6-Row	Landrace	178.35	105.88	4.04428	2.82508	1.24293	4.83117	3.48394	3.82755	77.4629
Landrace	Winter	SBCC091	CREA17	6-Row	Landrace	172.05	92.1086	3.26819	2.10979	1.1333	2.75607	2.91115	3.58017	88.1088
Landrace	Facultative	SBCC094	CREA17	6-Row	Landrace	172.7	81.3193	3.08772	1.89482	1.21035	2.34507	2.54319	3.86671	90.2653
Landrace	Winter	SBCC095	CREA17	6-Row	Landrace	174.89	93.7634	3.68796	2.51721	1.2046	3.63224	3.16413	3.95123	85.3769
Landrace	Winter	SBCC096	CREA17	6-Row	Landrace	174.42	91.7594	3.89056	2.62579	1.24944	4.57279	3.14225	4.20428	85.9027
Landrace	Facultative	SBCC097	CREA17	6-Row	Landrace	172.54	84.8512	3.57039	2.31912	1.30843	3.45832	2.77826	4.1803	85.1015
Landrace	Winter	SBCC105	CREA17	6-Row	Landrace	172.16	89.6656	3.92222	2.76759	1.13381	4.32421	3.44668	4.36183	88.7515
Landrace	Winter	SBCC113	CREA17	6-Row	Landrace	171.17	91.2478	3.70362	2.55517	1.15752	3.73638	3.1892	4.00581	81.3018
Landrace	Facultative	SBCC115	CREA17	6-Row	Landrace	178.18	85.5786	3.66662	2.46285	1.19597	3.72235	3.67737	4.37008	80.812
Landrace	Spring	SBCC116	CREA17	6-Row	Landrace	166.79	91.1964	3.49219	2.3118	1.24895	3.28167	2.85902	3.87084	84.3746
Landrace	Winter	SBCC119	CREA17	6-Row	Landrace	172.1	88.8136	3.52256	2.28633	1.25533	3.47206	2.84818	4.03198	84.5246
Landrace	Facultative	SBCC123	CREA17	6-Row	Landrace	166.86	98.3659	4.3382	2.98095	1.30818	5.97668	3.33933	4.36313	90.8925
Landrace	Winter	SBCC125	CREA17	6-Row	Landrace	173.1	89.9586	3.41504	2.20523	1.2032	3.06947	2.83312	3.93239	83.2567
Landrace	Facultative	SBCC128	CREA17	6-Row	Landrace	173.24	101.455	3.95712	2.60156	1.31326	4.72007	3.0377	3.99123	88.2423
Landrace	Winter	SBCC129	CREA17	6-Row	Landrace	171.74	89.1344	3.69853	2.49174	1.23212	3.82991	3.01407	4.09689	78.249
Landrace	Winter	SBCC138	CREA17	6-Row	Landrace	175.18	94.1993	4.1524	2.95273	1.17074	5.09262	3.48086	4.47084	82.5608
Landrace	Spring	SBCC144	CREA17	6-Row	Landrace	173.74	89.7677	3.70207	2.54189	1.16396	3.87208	3.2098	4.20302	78.4481
Landrace	Facultative	SBCC145	CREA17	6-Row	Landrace	162.35	92.1417	3.47739	2.25189	1.21201	3.45652	2.85892	3.63911	90.8074
Landrace	Winter	SBCC146	CREA17	6-Row	Landrace	177.92	96.4164	4.0738	2.89233	1.18678	4.89247	3.44554	4.24581	80.6443
Landrace	Spring	SBCC147	CREA17	2-Row	Landrace	173.21	102.827	3.4052	2.26229	1.12588	3.01101	3.00616	3.36668	55.4717
Landrace	Spring	SBCC148	CREA17	2-Row	Landrace	176.13	90.4478	3.7222	2.52832	1.22316	3.85366	3.22382	4.17737	65.432
Landrace	Winter	SBCC149	CREA17	6-Row	Landrace	167.02	85.867	3.2396	2.18556	1.09993	2.54486	3.49096	3.77094	89.5563
Landrace	Spring	SBCC151	CREA17	2-Row	Landrace	181.86	96.9149	3.65	2.52134	1.08609	3.79741	3.33146	3.80805	70.6262
Landrace	Spring	SBCC157	CREA17	2-Row	Landrace	174.93	101.788	3.66592	2.51359	1.15617	3.69486	3.19679	3.60824	84.6722
Landrace	Spring	SBCC158	CREA17	2-Row	Landrace	180.52	102.906	3.50548	2.421	1.08726	3.13629	3.23323	3.4166	79.5897
Landrace	Facultative	SBCC161	CREA17	6-Row	Landrace	174.9	86.0564	3.59449	2.4826	1.08681	3.45736	3.31133	4.09837	84.5246
2005	Spring	Scandium	CREA17	2-Row	Cultivar	174.41	75.8693	3.62248	2.4592	1.16516	3.69141	3.05573	4.85114	11.1807
1996	Spring	Scarlett	CREA17	2-Row	Cultivar	174.13	82.6936	3.90086	2.64719	1.23655	4.44348	3.11335	4.73073	3.77e-07
1979	Spring	Silja	CREA17	6-Row	Cultivar	170.73	76.8946	3.98189	2.69802	1.24164	4.70631	3.21695	5.28639	18.7696
2003	Spring	Simba	CREA17	2-Row	Cultivar	170.4	68.828	3.72993	2.63995	1.09779	3.72365	3.45421	5.43407	4.03e-07
2004	Spring	Smilla	CREA17	2-Row	Cultivar	176.15	76.7567	3.83076	2.69699	1.17178	3.97208	3.30889	4.9164	4.38295
1977	Spring	Spartan	CREA17	2-Row	Cultivar	172.3	86.4308	3.81835	2.63675	1.14556	4.04527	3.3208	4.44234	4.92e-07
1999	Spring	Static	CREA17	2-Row	Cultivar	173.75	77.867	4.25594	3.00367	1.23275	5.30872	3.46543	5.39363	3.77e-07
1980	Spring	Steina	CREA17	2-Row	Cultivar	175.63	93.9506	3.66935	2.56577	1.1097	3.66172	3.26769	3.95161	26.2277
1986	Spring	Stella	CREA17	6-Row	Cultivar	169.23	92.9434	3.98089	2.62635	1.37693	5.07052	2.91186	4.30879	9.97235
1972	Spring	Stendes	CREA17	2-Row	Cultivar	176.46	82.2134	3.53444	2.45332	1.11357	3.26506	3.13881	4.38722	10.4918
1973	Spring	Suvi	CREA17	6-Row	Cultivar	152.06	73.7156	3.5864	2.24007	1.33955	3.68953	2.84662	4.92322	8.81634
1937	Spring	Tammi	CREA17	6-Row	Cultivar	148.27	80.228	3.57546	2.25801	1.30408	3.79877	2.72405	4.48912	16.1602
1993	Spring	Tarm92	CREA17	2-Row	Cultivar	178.37	87.1798	4.02852	2.78478	1.21514	4.78079	3.33077	4.59253	67.37
1990	Spring	Teele	CREA17	6-Row	Cultivar	152.6	79.1719	3.71251	2.60071	1.12141	3.79444	3.29262	4.73892	36.8324
1976	Spring	Teemu	CREA17	6-Row	Cultivar	158.66	84.1832	4.15648	2.80485	1.32627	5.51985	3.08559	5.22254	5.20361
1970	Spring	Tellus	CREA17	2-Row	Cultivar	180.76	89.1817	3.23923	2.05165	1.19953	2.67504	2.70415	3.74038	2.46e-07
1991	Spring	Terno	CREA17	2-Row	Cultivar	177.42	80.2059	4.31316	3.17229	1.17671	5.36055	3.70766	5.48226	4.73596
1995	Spring	Thuringia	CREA17	2-Row	Cultivar	170.79	83.5983	3.74206	2.71536	1.08715	3.66127	3.55465	4.59786	2.68e-07
1994	Spring	Tidone	CREA17	2-Row	Cultivar	165.04	89.9986	3.63036	2.52714	1.09564	3.51839	3.37136	4.09139	3.53e-07
2003	Spring	Tocada	CREA17	2-Row	Cultivar	177.06	81.596	4.40677	3.08589	1.30794	6.2206	3.32876	5.39455	5.0923
1989	Spring	Tremois	CREA17	2-Row	Cultivar	173.48	84.3295	3.44552	2.19812	1.23372	3.20613	2.79286	4.10735	15.3931
1973	Spring	Triumph	CREA17	2-Row	Cultivar	178.86	89.922	4.16285	2.96906	1.17866	5.19205	3.56414	4.56057	6.38e-07
1975	Spring	Tyra	CREA17	2-Row	Cultivar	168.15	80.1146	3.57786	2.5574	1.0131	3.11054	3.48126	4.48725	42.7534
1955	Spring	Union	CREA17	2-Row	Cultivar	171.45	89.6647	3.70313	2.55695	1.14487	3.80218	3.06604	4.09349	43.1894
1958	Spring	Vada	CREA17	2-Row	Cultivar	173.85	87.4919	3.28388	2.17156	1.14211	2.70149	2.94633	3.79891	17.1634
1930	Spring	Vairogs	CREA17	6-Row	Cultivar	163.51	90.3385	3.93125	2.76182	1.19147	4.46438	3.53587	3.97236	55.8224
1950	Spring	Valticky	CREA17	2-Row	Cultivar	168.14	88.921	3.46481	2.24611	1.22772	3.16883	2.79632	3.99697	69.7008
2003	Spring	Vankkuri	CREA17	2-Row	Cultivar	173.12	94.6374	3.69117	2.60149	1.0887	3.65356	3.36586	3.62703	67.7519
1941	Spring	Varde	CREA17	6-Row	Cultivar	165.85	78.4149	4.64069	3.23438	1.40016	7.2284	3.4169	5.82383	9.97235
1994	Spring	Viivi	CREA17	2-Row	Cultivar	170.91	93.3924	4.53663	3.28111	1.25525	6.54297	3.63848	4.85082	3.09e-07
1957	Spring	Volla	CREA17	2-Row	Cultivar	177.58	98.5865	3.65556	2.48978	1.17361	3.8919	3.1743	3.72435	38.3541
1976	Spring	Welam_B5930	CREA17	2-Row	Cultivar	177.19	88.0768	3.44671	2.22118	1.22346	3.33859	2.82665	3.84346	13.7778
1951	Spring	Wisa	CREA17	2-Row	Cultivar	177.32	104.378	3.64478	2.44548	1.18018	3.65807	3.10589	3.48677	55.1981
1985	Spring	Zenit	CREA17	2-Row	Cultivar	178.49	85.9237	4.46064	3.13887	1.33044	6.33246	3.36885	5.17123	4.73596
1966	Spring	Zephyr_SB2R_B3731	CREA17	2-Row	Cultivar	171.69	85.6607	3.79522	2.64713	1.14649	4.05355	3.39751	4.41363	59.926
1975	Spring	Aapo	CSIC16	2-Row	Cultivar	167.93	58.1387	5.08173	3.82866	1.2475	8.39621	4.11889	8.7407	NA
1978	Spring	Abava	CSIC16	2-Row	Cultivar	159.38	66.5909	5.35763	3.973	1.38333	10.195	3.921	8.04558	NA
1981	Spring	Agneta	CSIC16	6-Row	Cultivar	149.12	62.5853	5.83057	4.10179	1.74916	13.6834	3.439	9.31621	NA
1992	Spring	Akcent	CSIC16	2-Row	Cultivar	165.74	58.4268	4.99404	3.66918	1.34333	8.44874	3.78218	8.54753	NA
1970	Spring	Akka	CSIC16	2-Row	Cultivar	150.93	77.6279	5.27493	4.05293	1.24	8.48602	4.25942	6.79515	NA
1986	Spring	Alexis	CSIC16	2-Row	Cultivar	167.97	55.3778	5.47035	4.14071	1.31167	9.98309	4.17601	9.87825	NA
1985	Spring	Alis	CSIC16	2-Row	Cultivar	166.29	49.6752	5.41629	4.04098	1.38833	10.1043	4.04056	10.9034	NA
1999	Spring	Alliot	CSIC16	2-Row	Cultivar	165.08	60.8383	5.17631	3.82363	1.33584	9.47558	3.86854	8.50831	NA
1999	Spring	Annabell	CSIC16	2-Row	Cultivar	164.93	56.9495	5.66154	4.50461	1.175	10.8455	4.81484	9.94133	NA
1980	Spring	Anni	CSIC16	2-Row	Cultivar	167.29	56.9716	5.79321	4.3814	1.4075	12.3307	4.35374	10.1686	NA
1996	Spring	Ansis	CSIC16	2-Row	Cultivar	171.09	47.2964	5.47067	4.06385	1.38334	10.96	3.99198	11.5668	NA
1984	Spring	Apex	CSIC16	2-Row	Cultivar	161.93	66.9189	5.61162	4.19824	1.40333	11.5026	3.99359	8.3857	NA
1974	Spring	Aramir	CSIC16	2-Row	Cultivar	160.04	61.265	5.33055	3.87822	1.43583	10.4051	3.7192	8.70081	NA
1974	Spring	Armelle	CSIC16	2-Row	Cultivar	168.18	72.3231	5.3798	4.03235	1.35167	10.2962	4.03177	7.43856	NA
1982	Spring	Arra	CSIC16	6-Row	Cultivar	146.05	71.2865	5.75139	4.04594	1.71916	12.9422	3.92486	8.068	NA
1992	Spring	Artturi	CSIC16	6-Row	Cultivar	143.26	68.4127	6.62049	4.68621	1.935	19.4609	3.42349	9.67729	NA
1966	Spring	Arvo	CSIC16	2-Row	Cultivar	160.66	73.2242	4.56984	3.39071	1.16667	6.24764	3.92774	6.24089	NA
1910	Spring	Asplund	CSIC16	6-Row	Cultivar	153.39	72.8683	5.10341	3.97268	1.13917	8.09018	4.63144	7.00361	NA
1975	Spring	Athos	CSIC16	2-Row	Cultivar	161.5	72.5289	5.38107	4.16624	1.18917	9.41399	4.47637	7.41921	NA
1976	Spring	Atlas	CSIC16	2-Row	Cultivar	166.92	56.035	5.62633	4.27275	1.32417	11.5815	4.23599	10.0407	NA
1996	Spring	Atribut	CSIC16	2-Row	Cultivar	161.34	60.0218	5.70721	4.49908	1.21083	10.8646	4.74794	9.50857	NA
1964	Spring	Balder_J	CSIC16	2-Row	Cultivar	162.82	70.4643	4.56356	3.42244	1.12167	6.30948	4.10855	6.47641	NA
1990	Spring	Balga	CSIC16	2-Row	Cultivar	163.69	69.1118	5.06608	3.83538	1.245	8.47836	4.10955	7.33027	NA
2005	Spring	Barabas	CSIC16	2-Row	Cultivar	165.85	53.3102	5.966	4.53842	1.43333	13.6179	4.1948	11.1911	NA
1996	Spring	Barke	CSIC16	2-Row	Cultivar	168.14	67.511	5.52537	3.95918	1.55167	11.536	3.61003	8.1844	NA
1989	Spring	Baronesse	CSIC16	2-Row	Cultivar	156.93	74.9859	5.76249	4.39995	1.345	11.8127	4.36373	7.68477	NA
2004	Spring	Beatrix	CSIC16	2-Row	Cultivar	163.92	54.6773	5.35063	3.95692	1.37	10.3708	3.92588	9.78584	NA
1972	Spring	Berenice	CSIC16	2-Row	Cultivar	158.07	80.7961	6.19305	4.67654	1.50084	14.2642	4.13908	7.66503	NA
1963	Spring	Birgitta	CSIC16	2-Row	Cultivar	165.86	75.407	5.22977	3.81829	1.4325	9.77259	3.72427	6.93539	NA
1981	Spring	Birka	CSIC16	2-Row	Cultivar	164.81	69.0389	4.91817	3.77694	1.12584	7.4073	4.38763	7.12376	NA
1992	Spring	Blenheim	CSIC16	2-Row	Cultivar	166.64	61.6735	5.29033	3.92378	1.34584	9.6016	3.93326	8.57796	NA
1952	Spring	Bonus	CSIC16	2-Row	Cultivar	165.1	61.7157	5.3086	4.02571	1.2825	9.24575	4.12677	8.6017	NA
1996	Spring	Botnia	CSIC16	6-Row	Cultivar	158.9	56.6571	5.89005	3.85054	2.02625	14.3966	3.17189	10.3959	NA
2000	Spring	Braemar	CSIC16	2-Row	Cultivar	164.68	60.0878	5.54369	4.12029	1.4025	11.2774	3.92815	9.22599	NA
2001	Spring	Brazil	CSIC16	2-Row	Cultivar	166.47	52.3364	5.44663	4.12432	1.3275	9.95576	4.18198	10.407	NA
1964	Spring	Britta	CSIC16	2-Row	Cultivar	161.22	73.9208	5.15632	3.9309	1.24166	8.70186	4.17988	6.97547	NA
1980	Spring	Caja	CSIC16	2-Row	Cultivar	159.07	70.539	5.03775	3.75601	1.28333	8.44922	3.97339	7.14179	NA
2002	Spring	Calgary	CSIC16	2-Row	Cultivar	161.64	60.8622	5.64801	4.39766	1.23334	10.9868	4.61535	9.27999	NA
1947	Spring	Carlsberg	CSIC16	2-Row	Cultivar	165.76	66.8744	5.40568	3.93556	1.46667	10.6126	3.7339	8.08333	NA
2001	Spring	Cellar	CSIC16	2-Row	Cultivar	163.58	55.5899	5.49098	4.06489	1.42417	10.8856	3.89439	9.87765	NA
2003	Spring	Ceylon	CSIC16	2-Row	Cultivar	169.4	55.7483	5.89356	4.44379	1.455	13.0542	4.06746	10.5717	NA
2006	Spring	Chanell	CSIC16	2-Row	Cultivar	164.24	52.546	5.14455	3.67699	1.49416	9.60329	3.93061	9.79056	NA
1992	Spring	Chariot	CSIC16	2-Row	Cultivar	167.96	55.6724	5.67032	4.45275	1.2025	10.7187	4.77991	10.1852	NA
1980	Spring	Claret	CSIC16	2-Row	Cultivar	160.27	68.0239	5.14026	4.01542	1.12083	8.13135	4.63986	7.55655	NA
2003	Spring	Class	CSIC16	2-Row	Cultivar	163.4	60.5824	5.75012	4.23281	1.51	12.4509	3.82527	9.4914	NA
1991	Spring	Cleopatra	CSIC16	2-Row	Cultivar	163.05	69.7597	5.4861	4.23897	1.2625	10.4729	4.39239	7.86429	NA
1994	Spring	Cooper	CSIC16	2-Row	Cultivar	171.28	53.8064	5.35673	4.01872	1.36166	9.96642	3.99782	9.95557	NA
1983	Spring	Corgi	CSIC16	2-Row	Cultivar	170.4	50.3281	5.71428	4.36234	1.355	11.4316	4.25724	11.3541	NA
1992	Spring	Corniche	CSIC16	2-Row	Cultivar	168.73	63.1558	5.55111	4.10457	1.46	11.5647	3.887	8.78956	NA
2004	Spring	Cristalia	CSIC16	2-Row	Cultivar	160.64	60.7433	4.94821	3.68352	1.25167	8.36537	4.04674	8.14611	NA
1982	Spring	Croydon	CSIC16	2-Row	Cultivar	158.06	68.2859	5.11693	3.85092	1.2725	8.62632	4.003	7.49339	NA
1988	Spring	Dandy	CSIC16	2-Row	Cultivar	164.91	69.5075	5.31945	4.04743	1.29083	9.9907	4.17236	7.65306	NA
2000	Spring	Danuta	CSIC16	2-Row	Cultivar	159.42	66.7364	5.62844	4.02469	1.58417	12.2646	3.55541	8.43383	NA
1965	Spring	Deba_Abed	CSIC16	2-Row	Cultivar	173.99	59.533	5.41533	4.03825	1.3775	10.6093	3.97907	9.09635	NA
1959	Spring	Delta_SB2R_B3448	CSIC16	2-Row	Cultivar	161.4	70.1348	5.12147	3.92121	1.19	8.3362	4.28523	7.30232	NA
1992	Spring	Derkado	CSIC16	2-Row	Cultivar	167.89	57.8482	4.82749	3.62351	1.19833	7.1764	4.0929	8.34509	NA
2000	Spring	Dialog	CSIC16	2-Row	Cultivar	159.29	58.5759	4.60748	3.51378	1.10083	6.60091	4.1661	7.86582	NA
1965	Spring	Diamant	CSIC16	2-Row	Cultivar	172.88	52.3702	4.85784	3.63468	1.22667	7.46599	4.00516	9.27596	NA
1991	Spring	Digersano	CSIC16	2-Row	Cultivar	157.07	69.0768	5.01955	3.49827	1.52666	8.78964	3.33883	7.26662	NA
1952	Spring	Domen	CSIC16	2-Row	Cultivar	164.95	75.0079	5.36068	3.91925	1.30343	9.98542	4.10849	7.14681	NA
1954	Spring	Drost	CSIC16	2-Row	Cultivar	166.85	64.0003	5.04931	3.70086	1.35417	8.81753	3.7427	7.88952	NA
1999	Spring	Druvis	CSIC16	6-Row	Cultivar	154.16	68.1966	4.47114	3.36295	1.10167	5.99011	4.12714	6.55626	NA
1949	Spring	Edda	CSIC16	6-Row	Cultivar	144.87	78.0716	5.7679	4.33125	1.42	12.1492	5.02585	7.38796	NA
1975	Spring	Eero	CSIC16	6-Row	Cultivar	143.52	65.5459	5.79446	4.01598	1.78333	13.9037	3.27563	8.84031	NA
1980	Spring	Egmont	CSIC16	2-Row	Cultivar	161.23	75.7141	5.24954	3.94059	1.285	9.05738	4.06821	6.93338	NA
1998	Spring	Elantra	CSIC16	2-Row	Cultivar	167.91	52.6203	5.3681	3.79463	1.58166	10.4441	3.39623	10.2016	NA
1989	Spring	Elo	CSIC16	2-Row	Cultivar	164.58	58.9973	4.94589	3.67722	1.2875	7.92222	3.84414	8.38325	NA
1962	Spring	Emir	CSIC16	2-Row	Cultivar	166.35	74.9607	4.57423	3.34388	1.2225	6.70898	3.73436	6.10216	NA
1998	Spring	Erkki	CSIC16	6-Row	Cultivar	143.01	63.573	5.70947	4.35609	1.34167	11.1941	4.31915	8.98096	NA
2002	Spring	Etu_B5082	CSIC16	6-Row	Cultivar	160.1	69.565	5.84066	4.38488	1.44167	12.3149	4.03912	8.39598	NA
2000	Spring	Eunova	CSIC16	2-Row	Cultivar	160.51	67.0196	5.58653	4.25178	1.34417	11.1163	4.25173	8.33566	NA
1996	Spring	Famin	CSIC16	2-Row	Cultivar	166.67	49.3822	4.88436	3.62476	1.25167	7.51811	3.8652	9.89093	NA
1973	Spring	Favorit	CSIC16	2-Row	Cultivar	169.68	54.9674	4.82198	3.45037	1.3775	7.86109	3.51184	8.77244	NA
2002	Spring	Felicitas	CSIC16	2-Row	Cultivar	165.6	51.846	5.70053	4.35259	1.33001	11.6313	4.36733	10.9951	NA
1987	Spring	Formula	CSIC16	2-Row	Cultivar	165.91	57.2655	5.09196	3.96658	1.10292	7.91628	4.57532	8.89184	NA
1993	Spring	Forum	CSIC16	2-Row	Cultivar	169.17	54.0073	5.26465	3.97691	1.28917	10.264	4.09372	9.74804	NA
1941	Spring	Freja	CSIC16	2-Row	Cultivar	161.64	93.6537	4.9456	3.47361	1.47667	8.319	3.3942	5.28073	NA
1955	Spring	Frisia	CSIC16	6-Row	Cultivar	151.16	71.7379	6.11819	4.28775	1.84666	16.698	3.37589	8.52853	NA
1990	Spring	Galan	CSIC16	2-Row	Cultivar	162.87	65.3218	5.47609	3.8689	1.60292	12.3368	3.72754	8.38324	NA
1995	Spring	Gate	CSIC16	2-Row	Cultivar	170.73	55.4805	5.28882	4.02594	1.255	9.03379	4.21037	9.53275	NA
2006	Spring	Gizmo	CSIC16	2-Row	Cultivar	162.52	58.9153	6.21353	4.40373	1.79167	16.6654	3.71522	10.5465	NA
1968	Spring	Golden_Promise	CSIC16	2-Row	Cultivar	164.38	55.8108	4.68326	3.61372	1.07917	6.33703	4.37974	8.39131	NA
1983	Spring	Golf	CSIC16	2-Row	Cultivar	166.16	58.6664	4.99839	3.73298	1.28333	8.49625	3.95888	8.52001	NA
1981	Spring	Gorm	CSIC16	2-Row	Cultivar	166.04	54.2133	5.93091	4.23799	1.67417	14.232	3.7525	10.94	NA
1973	Spring	Hana	CSIC16	2-Row	Cultivar	163.27	66.1973	5.3941	4.06557	1.33334	9.79915	4.10826	8.14853	NA
1997	Spring	Hanka	CSIC16	2-Row	Cultivar	166.78	61.9249	6.18914	4.64531	1.22417	12.2077	4.92686	9.99459	NA
1973	Spring	Hankkija_673	CSIC16	6-Row	Cultivar	150.86	70.2695	5.78711	4.33939	1.46	12.487	4.05797	8.23559	NA
1977	Spring	Hanna_2RSB	CSIC16	2-Row	Cultivar	169.42	59.8927	5.10188	3.78625	1.3075	8.71685	3.89934	8.51836	NA
1978	Spring	Harry	CSIC16	2-Row	Cultivar	163.99	70.3245	5.40115	3.78713	1.6075	10.9336	3.47241	7.68033	NA
1942	Spring	Helmi	CSIC16	2-Row	Cultivar	157.77	76.331	5.09208	3.71637	1.37333	9.07581	3.74499	6.67105	NA
1998	Spring	Heris	CSIC16	2-Row	Cultivar	163.5	60.4913	5.4186	3.70715	1.70875	11.6362	3.39548	8.95765	NA
1939	Spring	Herse	CSIC16	6-Row	Cultivar	149.72	68.6917	5.753	3.94797	1.7825	13.6386	3.63428	8.3751	NA
Unknown	Winter	Hispanic	CSIC16	2-Row	Cultivar	157.58	65.8733	4.94809	3.71032	1.25083	7.71836	4.13381	7.51152	NA
1999	Spring	Hydrogen	CSIC16	2-Row	Cultivar	161.77	55.7083	4.70187	3.36273	1.34333	7.15853	3.52575	8.44017	NA
1980	Spring	Ida	CSIC16	2-Row	Cultivar	160.47	66.7642	4.99221	3.85256	1.1425	7.61764	4.39915	7.47737	NA
1998	Spring	Idumeja	CSIC16	2-Row	Cultivar	156.12	65.2335	5.29545	4.01683	1.27167	9.30172	4.16005	8.11768	NA
Unknown	Spring	Ilga	CSIC16	2-Row	Cultivar	166.46	61.3722	5.20358	3.65709	1.53084	9.94153	3.49402	8.47873	NA
1970	Spring	Imber	CSIC16	2-Row	Cultivar	161.97	76.5592	5.91094	4.34293	1.5675	14.2046	3.77103	7.72075	NA
Unknown	Spring	Impala	CSIC16	2-Row	Cultivar	161.84	72.5019	5.0831	3.68611	1.39	9.01296	3.85727	7.01099	NA
1985	Spring	Imula	CSIC16	2-Row	Cultivar	149.63	64.9926	4.71545	3.39408	1.33	7.13253	3.58776	7.25537	NA
2005	Spring	Isabella	CSIC16	2-Row	Cultivar	164.66	58.8755	5.33881	3.91692	1.23342	9.96638	4.13153	9.06797	NA
1924	Spring	Isaria	CSIC16	2-Row	Cultivar	168.37	86.4475	4.96194	3.60048	1.38416	8.60611	3.64498	5.73983	NA
1933	Spring	Jadar	CSIC16	6-Row	Cultivar	160.18	92.1912	6.20745	4.41244	1.78	16.0118	3.51318	6.73324	NA
1987	Spring	Jarek	CSIC16	2-Row	Cultivar	166.07	57.4706	4.98407	3.73864	1.22334	7.89221	4.02693	8.67239	NA
1960	Spring	Jarle	CSIC16	6-Row	Cultivar	152.88	78.3169	5.35559	3.94398	1.49983	10.0364	4.05567	6.83835	NA
2000	Spring	Jyva	CSIC16	6-Row	Cultivar	144.56	59.3016	4.66473	3.30645	1.34917	7.27674	3.50941	7.86612	NA
1977	Spring	Kajsa	CSIC16	6-Row	Cultivar	150.22	68.3679	5.06949	3.58334	1.48584	8.92671	3.46886	7.41502	NA
1981	Spring	Karat	CSIC16	2-Row	Cultivar	170.68	50.626	5.57071	4.20211	1.36667	10.992	4.13562	11.0037	NA
1931	Spring	Kenia	CSIC16	2-Row	Cultivar	166.29	72.0275	5.06003	3.90656	1.1325	8.02355	4.45925	7.02514	NA
2006	Spring	Keops	CSIC16	2-Row	Cultivar	160.05	51.6319	5.44568	4.04995	1.39333	10.7299	3.948	10.5471	NA
1981	Spring	Kilta	CSIC16	6-Row	Cultivar	150.77	66.0621	5.05393	3.60237	1.46417	9.05109	3.50711	7.65028	NA
1980	Spring	Koral	CSIC16	2-Row	Cultivar	170.96	66.8022	5.60483	4.22847	1.38083	10.9462	4.13244	8.39019	NA
2002	Spring	Kristaps	CSIC16	2-Row	Cultivar	163.57	63.375	4.63054	3.36658	1.27083	7.25816	3.70854	7.30657	NA
1981	Spring	Krystal	CSIC16	2-Row	Cultivar	168.79	59.819	6.29144	4.73619	1.55333	15.9544	4.09266	10.5175	NA
1992	Spring	Ladik	CSIC16	2-Row	Cultivar	164.23	53.4421	5.60176	4.13268	1.48583	11.9673	3.81046	10.4819	NA
Unknown	Spring	Latvijas_Vietejie	CSIC16	2-Row	Cultivar	167.41	104.439	6.10537	4.7566	1.36583	13.8793	4.50144	5.84586	NA
2006	Spring	Leeni	CSIC16	2-Row	Cultivar	164.31	58.7773	5.24568	3.94963	1.27167	9.20745	4.20239	8.92467	NA
1947	Spring	Lenta	CSIC16	2-Row	Cultivar	160.85	73.9387	4.66369	3.45884	1.215	6.92649	3.90425	6.30751	NA
1964	Spring	Lise	CSIC16	6-Row	Cultivar	151.37	71.8722	6.24495	4.60193	1.65	15.7345	3.89342	8.68897	NA
Unknown	Spring	Lofa_Abed	CSIC16	2-Row	Cultivar	162.94	68.2522	5.08125	3.94433	1.1425	8.06719	4.6214	7.44482	NA
Unknown	Spring	Loviisa	CSIC16	6-Row	Cultivar	144.75	68.6215	5.29871	3.69853	1.59833	10.0859	3.32122	7.72164	NA
1976	Spring	Lud	CSIC16	2-Row	Cultivar	160.48	74.1896	5.19346	3.99464	1.1775	8.74633	4.47749	7.00026	NA
1997	Spring	Lux	CSIC16	2-Row	Cultivar	170.05	49.6941	5.21941	3.82492	1.36417	9.48109	3.83993	10.5031	NA
1994	Spring	Lysimax	CSIC16	2-Row	Cultivar	166.77	51.688	4.90476	3.5605	1.36	8.22213	3.63191	9.48917	NA
1973	Spring	Maris_Mink	CSIC16	2-Row	Cultivar	172.11	55.3102	4.84504	3.68499	1.15583	7.14287	4.15665	8.75976	NA
2005	Spring	Marthe	CSIC16	2-Row	Cultivar	164.04	58.188	5.30574	3.96864	1.3425	9.91863	3.99927	9.11826	NA
1918	Spring	Maskin	CSIC16	6-Row	Cultivar	149.6	85.3812	5.76545	4.14744	1.60584	13.2425	3.68659	6.7526	NA
1970	Spring	Midas	CSIC16	2-Row	Cultivar	164.62	59.881	4.90661	3.78103	1.13416	7.1344	4.37686	8.19393	NA
1971	Spring	Mona	CSIC16	2-Row	Cultivar	130.62	50.4539	4.33823	3.09937	1.23167	5.60844	3.5662	8.5984	NA
Unknown	Spring	Morex	CSIC16	6-Row	Cultivar	153.88	88.6797	5.7157	3.99523	1.74249	13.3496	3.30186	6.44533	NA
2006	Spring	Nathalie	CSIC16	2-Row	Cultivar	171.62	59.8712	4.9622	3.74818	1.19167	7.60163	4.18814	8.28812	NA
1986	Spring	Niina	CSIC16	6-Row	Cultivar	151.71	70.651	6.40206	4.66088	1.74333	17.2668	3.75187	9.06152	NA
1971	Spring	Nordal	CSIC16	2-Row	Cultivar	164.07	63.3388	4.96587	3.61239	1.34417	8.25486	3.74927	7.84018	NA
2003	Spring	Odessa	CSIC16	2-Row	Cultivar	166.03	57.983	5.52723	4.15402	1.38167	10.9597	4.04505	9.5325	NA
1987	Spring	Odin	CSIC16	2-Row	Cultivar	163.05	63.4251	4.6744	3.55719	1.12666	6.33174	4.24137	7.36996	NA
1975	Spring	Okos	CSIC16	2-Row	Cultivar	162.64	73.9132	5.14643	3.80441	1.34833	9.44214	3.90819	6.96281	NA
1927	Spring	Olli	CSIC16	6-Row	Cultivar	151.3	84.0753	5.41934	3.97073	1.45333	10.8527	3.77254	6.44582	NA
1995	Spring	Optic	CSIC16	2-Row	Cultivar	171.9	52.4687	6.22536	4.68153	1.54	15.4883	4.07393	11.8649	NA
1993	Winter	Orria	CSIC16	6-Row	Cultivar	165.92	70.4821	5.63165	4.15699	1.49166	11.8706	3.79839	7.99018	NA
1994	Spring	Orza	CSIC16	2-Row	Cultivar	173.75	78.3323	5.36711	3.9187	1.47	10.8343	3.70803	6.85172	NA
1968	Spring	Otis	CSIC16	2-Row	Cultivar	160.64	82.3864	4.70164	3.49838	1.18667	6.35463	3.97576	5.70681	NA
1959	Spring	Otra	CSIC16	6-Row	Cultivar	139.63	85.7586	5.73986	4.18557	1.53667	12.1161	3.76911	6.69304	NA
1972	Spring	Otto	CSIC16	2-Row	Cultivar	162.58	68.3459	4.61688	3.37232	1.235	6.41578	3.82187	6.75518	NA
1998	Spring	Pasadena	CSIC16	2-Row	Cultivar	168.59	51.6105	5.15627	4.2205	1.16	9.65007	4.60487	9.99075	NA
1988	Spring	Perun	CSIC16	2-Row	Cultivar	164.39	59.6562	5.19359	3.94468	1.24666	9.01863	4.2048	8.70586	NA
1952	Spring	Pirkka	CSIC16	6-Row	Cultivar	148.96	81.1696	5.34673	3.94963	1.6599	9.89841	3.62806	6.58711	NA
1987	Spring	Pohto	CSIC16	6-Row	Cultivar	153.03	61.9543	4.9934	3.67694	1.30167	8.49411	3.82411	8.05981	NA
1980	Spring	Pokko	CSIC16	6-Row	Cultivar	152.21	67.2548	5.9089	4.51309	1.60917	12.9657	3.94325	8.78585	NA
1983	Spring	Potra	CSIC16	6-Row	Cultivar	146.56	68.4596	6.02358	4.42465	1.61833	14.524	3.76698	8.79873	NA
2000	Spring	Priora	CSIC16	2-Row	Cultivar	163.55	72.5764	6.02951	4.50147	1.52333	14.5209	3.9624	8.3078	NA
1985	Spring	Prisma	CSIC16	2-Row	Cultivar	166.8	61.2725	5.51372	4.07918	1.4525	11.1946	3.85219	8.99868	NA
1953	Spring	Proctor	CSIC16	2-Row	Cultivar	167.2	70.0488	4.61784	3.24704	1.365	7.18661	3.3771	6.59231	NA
1996	Spring	Prosa	CSIC16	2-Row	Cultivar	163.57	66.5518	4.68902	3.23448	1.46792	7.40196	3.6796	7.04568	NA
1992	Spring	Quartz	CSIC16	2-Row	Cultivar	159.83	68.8458	5.32019	4.10863	1.22166	9.8047	4.44188	7.72769	NA
2006	Spring	Quench	CSIC16	2-Row	Cultivar	164.62	51.4325	5.55858	4.24493	1.32833	10.5165	4.23055	10.8075	NA
1976	Spring	Rapid	CSIC16	2-Row	Cultivar	163.93	59.4649	5.27002	3.90364	1.37	9.62671	3.85551	8.86241	NA
1951	Spring	Rika	CSIC16	2-Row	Cultivar	166.05	71.2309	5.20259	3.89289	1.2925	9.13912	4.01124	7.30384	NA
1995	Spring	Riviera	CSIC16	2-Row	Cultivar	170.61	57.1778	4.53402	3.45571	1.08833	6.1426	4.26255	7.9297	NA
1976	Spring	Rondo	CSIC16	6-Row	Cultivar	155.15	68.2625	6.20383	4.54191	1.66583	16.4108	3.74943	9.0882	NA
2000	Spring	Roxana	CSIC16	2-Row	Cultivar	163.61	60.7695	5.14954	3.74605	1.3925	9.10141	3.65709	8.47388	NA
1992	Spring	Ruja	CSIC16	2-Row	Cultivar	163.03	67.3551	5.10911	3.79113	1.33583	8.91902	4.72312	7.58534	NA
1996	Spring	Saana	CSIC16	2-Row	Cultivar	130.15	58.3141	4.88669	3.57966	1.30667	7.68783	3.74671	8.37994	NA
1973	Spring	Salka	CSIC16	2-Row	Cultivar	161.69	71.4652	5.37811	4.04272	1.325	10.3067	4.08103	7.52549	NA
1975	Spring	Salve	CSIC16	2-Row	Cultivar	166.92	76.9147	5.03667	3.74646	1.28	8.43641	3.88032	6.54838	NA
Landrace	Spring	SBCC001	CSIC16	6-Row	Landrace	177.78	97.2725	5.40126	4.08324	1.55084	12.5574	3.6736	5.55271	NA
Landrace	Winter	SBCC002	CSIC16	6-Row	Landrace	176.69	103.969	5.76333	4.12715	1.66416	13.7166	4.82841	5.54329	NA
Landrace	Winter	SBCC003	CSIC16	6-Row	Landrace	172.18	88.8058	5.48878	3.94443	1.54	10.9813	3.59046	6.18066	NA
Landrace	Winter	SBCC007	CSIC16	6-Row	Landrace	162.45	95.4609	5.46045	4.32695	1.13583	9.43054	4.81746	5.72009	NA
Landrace	Winter	SBCC008	CSIC16	6-Row	Landrace	167.13	86.0692	6.10121	4.41196	1.685	15.8925	3.6389	7.08872	NA
Landrace	Spring	SBCC010	CSIC16	6-Row	Landrace	182.26	114.231	6.5735	4.94982	1.59251	18.2455	4.14581	5.75458	NA
Landrace	Facultative	SBCC012	CSIC16	6-Row	Landrace	166.68	96.2778	5.015	3.53905	1.46084	9.36205	3.39116	5.20888	NA
Landrace	Facultative	SBCC013	CSIC16	6-Row	Landrace	169.03	86.6558	4.97992	3.75134	1.24	8.07262	4.14977	5.74678	NA
Landrace	Facultative	SBCC014	CSIC16	6-Row	Landrace	166.11	89.6352	5.21698	3.79765	1.39167	9.30653	3.74104	5.82024	NA
Landrace	Winter	SBCC016	CSIC16	6-Row	Landrace	175.21	94.4262	5.36166	4.02314	1.32667	9.97881	4.28726	5.67815	NA
Landrace	Winter	SBCC018	CSIC16	6-Row	Landrace	169.89	88.5346	5.56374	3.76182	1.78334	12.3184	3.14774	6.28426	NA
Landrace	Winter	SBCC020	CSIC16	6-Row	Landrace	168.22	86.3659	5.04402	3.87724	1.17167	8.01749	4.38579	5.84029	NA
Landrace	Spring	SBCC024	CSIC16	6-Row	Landrace	167.45	89.743	5.01747	3.5934	1.44083	8.68549	3.64967	5.59094	NA
Landrace	Winter	SBCC026	CSIC16	6-Row	Landrace	172.05	85.4331	5.15666	3.64238	1.52167	9.98858	3.46324	6.03591	NA
Landrace	Facultative	SBCC036	CSIC16	6-Row	Landrace	167.09	87.9695	5.08099	3.68795	1.40167	8.88678	3.68508	5.77586	NA
Landrace	Facultative	SBCC037	CSIC16	6-Row	Landrace	164.67	84.8135	5.62392	4.13268	1.47667	11.9504	3.78779	6.63093	NA
Landrace	Facultative	SBCC042	CSIC16	6-Row	Landrace	166.47	88.3634	4.75459	3.32673	1.43	7.51955	3.37359	5.38073	NA
Landrace	Winter	SBCC044	CSIC16	6-Row	Landrace	175.75	79.9586	5.84517	4.18888	1.65458	13.531	3.5946	7.31025	NA
Landrace	Winter	SBCC046	CSIC16	6-Row	Landrace	169.7	95.2085	5.63428	4.2407	1.40583	11.7528	4.05259	5.91783	NA
Landrace	Winter	SBCC047	CSIC16	6-Row	Landrace	165.85	93.8665	4.96617	3.70291	1.29333	7.96219	4.06189	5.29068	NA
Landrace	Winter	SBCC048	CSIC16	6-Row	Landrace	163.35	91.2256	5.46244	4.13486	1.3425	10.2194	4.24568	5.98784	NA
Landrace	Winter	SBCC050	CSIC16	6-Row	Landrace	172.88	89.9449	5.24135	3.73162	1.5175	10.039	3.5102	5.82729	NA
Landrace	Winter	SBCC051	CSIC16	6-Row	Landrace	165.6	91.3682	5.15684	3.71745	1.43	9.41989	3.58592	5.64402	NA
Landrace	Winter	SBCC053	CSIC16	6-Row	Landrace	163.9	94.1679	5.1975	3.69802	1.48917	9.7805	3.49056	5.5194	NA
Landrace	Winter	SBCC054	CSIC16	6-Row	Landrace	161.89	98.4622	5.35469	3.55762	1.79083	11.8899	3.05821	5.43833	NA
Landrace	Facultative	SBCC056	CSIC16	6-Row	Landrace	158.6	92.6376	5.5469	4.2019	1.32584	10.7185	4.17613	5.98774	NA
Landrace	Facultative	SBCC058	CSIC16	6-Row	Landrace	166.62	95.0813	4.81714	3.25975	1.54	8.52537	3.10782	5.06634	NA
Landrace	Winter	SBCC059	CSIC16	6-Row	Landrace	171.13	86.0321	5.75464	4.26173	1.47667	12.2284	3.90202	6.68894	NA
Landrace	Winter	SBCC060	CSIC16	6-Row	Landrace	167.06	85.5078	5.17393	3.81835	1.36916	9.40071	3.85541	6.05083	NA
Landrace	Winter	SBCC067	CSIC16	6-Row	Landrace	174.32	83.8987	5.05199	3.42403	1.6425	9.21204	3.1585	6.02153	NA
Landrace	Facultative	SBCC069	CSIC16	6-Row	Landrace	172.86	92.8718	5.13075	3.44132	1.69917	10.5444	3.02629	5.52455	NA
Landrace	Facultative	SBCC073	CSIC16	6-Row	Landrace	168.74	90.7832	5.2224	3.82558	1.4075	10.0692	3.74816	5.7526	NA
Landrace	Spring	SBCC074	CSIC16	6-Row	Landrace	173.66	89.9243	5.14843	3.90178	1.25583	8.63878	5.07919	5.7253	NA
Landrace	Facultative	SBCC075	CSIC16	6-Row	Landrace	166.74	90.432	4.87109	3.56422	1.3125	8.02164	3.78472	5.38647	NA
Landrace	Winter	SBCC079	CSIC16	6-Row	Landrace	170.01	94.3155	5.861	4.42266	1.4525	12.7095	4.12079	6.21425	NA
Landrace	Winter	SBCC084	CSIC16	6-Row	Landrace	175.09	94.2045	4.90938	3.71939	1.17833	7.49127	4.23664	5.2114	NA
Landrace	Winter	SBCC086	CSIC16	6-Row	Landrace	174.38	96.7526	5.83746	4.37447	1.4475	12.5524	4.0665	6.03338	NA
Landrace	Winter	SBCC091	CSIC16	6-Row	Landrace	163.8	93.4214	4.74058	3.39922	1.3575	7.21739	3.51142	5.0744	NA
Landrace	Facultative	SBCC094	CSIC16	6-Row	Landrace	166.54	81.2691	4.54694	2.92663	1.61167	7.3505	2.84895	5.59491	NA
Landrace	Winter	SBCC095	CSIC16	6-Row	Landrace	168.85	85.9729	5.4342	4.07207	1.35583	9.97134	4.18629	6.32082	NA
Landrace	Winter	SBCC096	CSIC16	6-Row	Landrace	168.5	80.6091	4.9117	3.57664	1.31334	8.16366	3.76053	6.09323	NA
Landrace	Facultative	SBCC097	CSIC16	6-Row	Landrace	163.1	91.1731	5.09595	3.62347	1.46417	8.92854	3.50608	5.58931	NA
Landrace	Winter	SBCC105	CSIC16	6-Row	Landrace	166.92	91.4659	5.38894	3.92481	1.48333	10.7569	3.69484	5.89174	NA
Landrace	Winter	SBCC113	CSIC16	6-Row	Landrace	168.76	88.138	5.52864	4.06281	1.47333	11.4306	3.80498	6.27271	NA
Landrace	Facultative	SBCC115	CSIC16	6-Row	Landrace	173.78	80.5945	5.52152	3.78542	1.73167	11.9724	3.39762	6.85099	NA
Landrace	Spring	SBCC116	CSIC16	6-Row	Landrace	160.06	84.6113	5.61976	3.90695	1.69001	12.7908	3.30982	6.64186	NA
Landrace	Winter	SBCC119	CSIC16	6-Row	Landrace	166.74	88.6818	5.1935	3.81334	1.3825	9.46611	3.77002	5.85633	NA
Landrace	Facultative	SBCC123	CSIC16	6-Row	Landrace	161.05	90.4227	5.72996	4.31514	1.43499	11.8568	4.07676	6.33686	NA
Landrace	Winter	SBCC125	CSIC16	6-Row	Landrace	169.86	92.4118	5.14028	3.71975	1.4225	9.56534	3.62625	5.56237	NA
Landrace	Facultative	SBCC128	CSIC16	6-Row	Landrace	168.74	101.501	5.16818	3.4256	1.74417	10.5858	3.01186	5.09177	NA
Landrace	Winter	SBCC129	CSIC16	6-Row	Landrace	166.44	83.482	5.5272	4.10723	1.43083	11.0078	3.89585	6.62083	NA
Landrace	Winter	SBCC138	CSIC16	6-Row	Landrace	172.88	88.5502	5.92355	4.27381	1.68333	14.5594	3.57023	6.68948	NA
Landrace	Spring	SBCC144	CSIC16	6-Row	Landrace	165.56	87.9161	5.51867	3.9397	1.57417	11.9382	3.52035	6.2772	NA
Landrace	Facultative	SBCC145	CSIC16	6-Row	Landrace	159.11	75.4353	5.13589	3.66138	1.48167	9.16012	3.62529	6.80835	NA
Landrace	Winter	SBCC146	CSIC16	6-Row	Landrace	176.28	87.0607	5.64291	4.18192	1.47167	11.8289	3.9907	6.48159	NA
Landrace	Spring	SBCC147	CSIC16	2-Row	Landrace	166.29	82.5433	4.95842	3.71957	1.25333	7.99827	3.94315	6.00706	NA
Landrace	Spring	SBCC148	CSIC16	2-Row	Landrace	172.84	77.274	4.46639	3.27171	1.19917	6.05777	3.75376	5.77994	NA
Landrace	Winter	SBCC149	CSIC16	6-Row	Landrace	160.1	95.1289	5.35772	3.91913	1.44833	10.475	3.76918	5.63206	NA
Landrace	Spring	SBCC151	CSIC16	2-Row	Landrace	173.08	87.0527	4.72413	3.36699	1.355	7.09689	3.54925	5.42674	NA
Landrace	Spring	SBCC157	CSIC16	2-Row	Landrace	176.86	92.7287	5.03718	3.69984	1.34833	8.63591	3.79026	5.43217	NA
Landrace	Spring	SBCC158	CSIC16	2-Row	Landrace	178.31	94.2754	5.01775	3.80839	1.205	7.96251	4.20969	5.32243	NA
Landrace	Facultative	SBCC161	CSIC16	6-Row	Landrace	166.09	80.8878	4.63739	3.39756	1.25208	6.84848	3.71768	5.73312	NA
2005	Spring	Scandium	CSIC16	2-Row	Cultivar	166.56	55.7436	5.48624	4.07046	1.44166	11.2874	3.89652	9.84192	NA
1996	Spring	Scarlett	CSIC16	2-Row	Cultivar	166.52	59.3509	4.80819	3.50304	1.30583	8.11613	3.67613	8.10129	NA
1979	Spring	Silja	CSIC16	6-Row	Cultivar	159.93	67.0228	5.80113	4.28473	1.51833	12.6001	3.84444	8.65545	NA
2003	Spring	Simba	CSIC16	2-Row	Cultivar	165.26	52.4645	4.7181	3.58327	1.12584	6.82935	4.16693	8.99294	NA
2004	Spring	Smilla	CSIC16	2-Row	Cultivar	163.63	53.0273	4.36625	3.35175	1.02083	5.26643	4.33399	8.23396	NA
1977	Spring	Spartan	CSIC16	2-Row	Cultivar	163.91	62.7164	5.34274	3.91459	1.24652	9.96834	4.14665	8.51888	NA
1999	Spring	Static	CSIC16	2-Row	Cultivar	165.71	52.6282	5.63357	4.20685	1.44416	12.086	4.03925	10.7045	NA
1980	Spring	Steina	CSIC16	2-Row	Cultivar	166.68	72.2942	4.96944	3.69285	1.24334	8.19539	4.00558	6.87391	NA
1986	Spring	Stella	CSIC16	6-Row	Cultivar	155.62	101.224	5.57724	4.05963	1.51	11.6912	3.72791	5.50981	NA
1972	Spring	Stendes	CSIC16	2-Row	Cultivar	165.83	64.8319	5.34074	3.91469	1.24762	9.99569	4.14463	8.23783	NA
1973	Spring	Suvi	CSIC16	6-Row	Cultivar	137.21	59.7895	4.37844	2.92978	1.45583	6.17195	4.15134	7.32309	NA
1937	Spring	Tammi	CSIC16	6-Row	Cultivar	154.39	79.5156	4.92919	3.43411	1.49417	8.43145	3.32147	6.19902	NA
1993	Spring	Tarm92	CSIC16	2-Row	Cultivar	175.34	81.7367	5.43751	4.11843	1.29834	9.89575	4.21398	6.65247	NA
1990	Spring	Teele	CSIC16	6-Row	Cultivar	140.08	83.0789	5.5126	4.15322	1.37583	10.9658	4.10654	6.63537	NA
1976	Spring	Teemu	CSIC16	6-Row	Cultivar	155.19	73.6162	5.15163	3.7477	1.4	8.80445	3.72568	6.99796	NA
1970	Spring	Tellus	CSIC16	2-Row	Cultivar	162.97	66.0985	3.99056	2.90692	1.09416	4.27867	3.67968	6.03729	NA
1991	Spring	Terno	CSIC16	2-Row	Cultivar	167.99	60.9639	4.81696	3.6104	1.215	7.46239	3.97339	7.90133	NA
1995	Spring	Thuringia	CSIC16	2-Row	Cultivar	159.76	74.3349	5.36936	3.87543	1.49708	10.7676	3.71588	7.2232	NA
1994	Spring	Tidone	CSIC16	2-Row	Cultivar	155.48	77.5375	4.93131	3.44699	1.4775	8.84128	3.33869	6.35991	NA
2003	Spring	Tocada	CSIC16	2-Row	Cultivar	166.5	56.5009	5.51266	4.16607	1.32917	10.4115	4.21114	9.75676	NA
1989	Spring	Tremois	CSIC16	2-Row	Cultivar	161.4	61.8941	5.29656	3.76376	1.54583	10.4098	3.54455	8.55746	NA
1973	Spring	Triumph	CSIC16	2-Row	Cultivar	168.69	57.3239	5.14014	3.87313	1.26417	8.71118	4.11885	8.96684	NA
1975	Spring	Tyra	CSIC16	2-Row	Cultivar	159.39	66.2906	5.48239	4.09142	1.405	10.874	3.90905	8.27024	NA
1955	Spring	Union	CSIC16	2-Row	Cultivar	162.59	69.0842	4.50681	3.34672	1.17583	6.06122	3.94679	6.52365	NA
1958	Spring	Vada	CSIC16	2-Row	Cultivar	159.34	71.5419	4.75382	3.65509	1.10833	6.36388	4.50821	6.64481	NA
1930	Spring	Vairogs	CSIC16	6-Row	Cultivar	153.25	73.3172	5.32158	3.78847	1.54917	10.5392	3.47653	7.2583	NA
1950	Spring	Valticky	CSIC16	2-Row	Cultivar	161.26	72.9446	5.09365	3.87197	1.21167	8.40724	4.21154	6.9829	NA
2003	Spring	Vankkuri	CSIC16	2-Row	Cultivar	165.23	81.8723	4.28631	3.13088	1.15167	5.33673	4.22315	5.23536	NA
1941	Spring	Varde	CSIC16	6-Row	Cultivar	149.35	77.5657	6.18313	4.4799	1.71916	15.1349	3.71838	7.97148	NA
1994	Spring	Viivi	CSIC16	2-Row	Cultivar	163.22	70.3727	5.58186	4.2837	1.29833	10.9761	4.31052	7.93185	NA
1957	Spring	Volla	CSIC16	2-Row	Cultivar	165.19	77.3751	5.04939	3.6272	1.40584	9.03045	3.61243	6.52585	NA
1976	Spring	Welam_B5930	CSIC16	2-Row	Cultivar	163.61	71.0818	4.97806	3.75337	1.22917	7.82513	4.11148	7.00328	NA
1951	Spring	Wisa	CSIC16	2-Row	Cultivar	165.3	83.2358	5.05264	3.80608	1.22	8.35805	4.10546	6.07027	NA
1985	Spring	Zenit	CSIC16	2-Row	Cultivar	169.12	54.2185	4.89896	3.74627	1.1675	7.42178	4.26935	9.03558	NA
1966	Spring	Zephyr_SB2R_B3731	CSIC16	2-Row	Cultivar	163.35	65.7194	5.12091	3.94482	1.18167	8.49218	4.40072	7.79208	NA
1975	Spring	Aapo	CSIC17	2-Row	Cultivar	158.9	45.9348	3.36874	2.45738	0.897044	2.62976	3.8128	7.23709	0
1978	Spring	Abava	CSIC17	2-Row	Cultivar	155.71	55.3622	3.43116	2.46814	0.930527	2.81304	3.56373	6.82299	0
1981	Spring	Agneta	CSIC17	6-Row	Cultivar	139.43	52.0267	3.96894	2.79361	1.18749	4.65796	3.20574	7.48709	0.618565
1992	Spring	Akcent	CSIC17	2-Row	Cultivar	154.92	50.3858	3.41507	2.59543	0.827091	2.3982	4.15542	6.82308	0
1970	Spring	Akka	CSIC17	2-Row	Cultivar	143.19	58.7761	2.85368	1.94026	0.900355	1.65261	3.11519	5.4751	19.324
1986	Spring	Alexis	CSIC17	2-Row	Cultivar	154.35	57.8761	3.24392	2.37799	0.871226	2.28559	3.75264	5.55488	45.8729
1985	Spring	Alis	CSIC17	2-Row	Cultivar	154.55	46.7641	3.02966	2.19707	0.803365	1.9219	3.9108	6.16927	8.97e-08
1999	Spring	Alliot	CSIC17	2-Row	Cultivar	152.9	48.5217	3.39373	2.44685	0.886291	2.6423	3.76215	6.62302	3.2851
1999	Spring	Annabell	CSIC17	2-Row	Cultivar	154.05	49.9604	2.92182	2.06997	0.841333	1.7173	3.48279	6.0925	0
1980	Spring	Anni	CSIC17	2-Row	Cultivar	153.81	53.0546	3.74427	2.80201	0.912516	3.24286	4.16896	6.9897	0
1996	Spring	Ansis	CSIC17	2-Row	Cultivar	156.96	54.3062	3.57616	2.79789	0.776885	2.6485	4.47566	6.73612	0
1984	Spring	Apex	CSIC17	2-Row	Cultivar	154.67	53.1254	3.64449	2.66804	0.891805	3.13015	4.12256	6.76815	0
1974	Spring	Aramir	CSIC17	2-Row	Cultivar	154.92	59.1036	3.23939	2.16929	1.04012	2.71356	3.17949	5.45738	0
1974	Spring	Armelle	CSIC17	2-Row	Cultivar	156.05	52.166	3.76699	2.86968	0.842957	3.41339	4.50172	7.20722	0
1982	Spring	Arra	CSIC17	6-Row	Cultivar	140.24	55.9842	3.74633	2.70604	1.04908	3.60525	3.64771	6.42773	0
1992	Spring	Artturi	CSIC17	6-Row	Cultivar	136.08	56.3071	3.92522	2.71292	1.25248	4.36487	3.54472	6.85803	11.9782
1966	Spring	Arvo	CSIC17	2-Row	Cultivar	155.38	55.788	2.84481	1.9827	0.832004	1.65395	3.53058	5.31481	23.6527
1910	Spring	Asplund	CSIC17	6-Row	Cultivar	143.58	67.6266	4.03804	2.81184	1.22577	4.81188	3.48484	5.88988	3.61312
1975	Spring	Athos	CSIC17	2-Row	Cultivar	152.83	55.43	3.83145	2.85103	1.013	3.80763	3.99459	7.0976	3.24e-05
1976	Spring	Atlas	CSIC17	2-Row	Cultivar	153.87	52.4711	3.61907	2.80664	0.847859	2.98941	4.34754	7.30572	1.01e-05
1996	Spring	Atribut	CSIC17	2-Row	Cultivar	151.03	59.2425	3.31982	2.51031	0.824822	2.38542	4.03541	5.75117	0
1964	Spring	Balder_J	CSIC17	2-Row	Cultivar	154.62	59.7505	3.04009	2.23315	0.88404	1.88998	3.71988	5.05057	33.939
1990	Spring	Balga	CSIC17	2-Row	Cultivar	154.27	54.8247	3.26109	2.46083	0.812602	2.32196	4.08766	5.87442	8.01842
2005	Spring	Barabas	CSIC17	2-Row	Cultivar	155.99	46.1451	3.5541	2.72081	0.885691	2.87805	4.11342	7.45981	0
1996	Spring	Barke	CSIC17	2-Row	Cultivar	155.53	56.1782	3.23273	2.3865	0.82863	2.27763	3.96217	5.98029	19.2548
1989	Spring	Baronesse	CSIC17	2-Row	Cultivar	149.4	59.9898	3.28222	2.35051	0.900853	2.51834	3.54525	6.54162	10.2035
2004	Spring	Beatrix	CSIC17	2-Row	Cultivar	151.52	53.5889	3.5253	2.59976	0.932501	2.77817	3.82631	6.51483	6.4e-05
1972	Spring	Berenice	CSIC17	2-Row	Cultivar	151.34	65.1512	3.66588	2.68141	1.00207	3.28477	3.70019	5.64626	9.23e-07
1963	Spring	Birgitta	CSIC17	2-Row	Cultivar	155.94	63.8745	3.23034	2.33749	0.911494	2.39319	3.64579	5.09167	3.24844
1981	Spring	Birka	CSIC17	2-Row	Cultivar	154.91	53.4876	3.22366	2.36438	0.796886	2.21491	3.88143	5.92654	0
1992	Spring	Blenheim	CSIC17	2-Row	Cultivar	155.66	51.653	3.30072	2.38028	0.890045	2.3828	3.68305	6.46795	3.5e-07
1952	Spring	Bonus	CSIC17	2-Row	Cultivar	153.31	55.9895	2.77401	1.92472	0.859979	1.5612	3.34358	5.00226	11.9038
1996	Spring	Botnia	CSIC17	6-Row	Cultivar	138.33	36.5389	3.76216	2.31387	1.41298	4.22064	3.06065	9.56586	0
2000	Spring	Braemar	CSIC17	2-Row	Cultivar	153.02	53.2893	3.87919	3.00221	0.882483	3.4455	5.12857	7.2255	0
2001	Spring	Brazil	CSIC17	2-Row	Cultivar	154.26	47.9853	3.2881	2.50489	0.788902	2.14723	4.37106	6.74973	0.00215208
1964	Spring	Britta	CSIC17	2-Row	Cultivar	153.49	58.9015	3.24888	2.45427	0.774836	2.24878	4.64627	5.5824	5.26068
1980	Spring	Caja	CSIC17	2-Row	Cultivar	150.47	55.932	3.10888	2.30789	0.813826	2.03081	3.79076	5.62902	4.71954
2002	Spring	Calgary	CSIC17	2-Row	Cultivar	153.48	48.0068	3.60041	2.7288	0.874757	2.9798	4.19176	7.04436	4.37e-06
1947	Spring	Carlsberg	CSIC17	2-Row	Cultivar	156.9	48.9612	3.14257	2.2404	0.875347	2.09972	4.81092	6.35558	1.05418
2001	Spring	Cellar	CSIC17	2-Row	Cultivar	151.32	53.4054	3.48519	2.68059	0.847113	2.71175	4.43147	7.05763	0.00832216
2003	Spring	Ceylon	CSIC17	2-Row	Cultivar	155.26	49.2132	3.45369	2.4898	0.851143	2.90884	4.01334	7.46421	0
2006	Spring	Chanell	CSIC17	2-Row	Cultivar	153.73	48.2582	3.23015	2.37659	0.926196	2.33775	3.68545	6.75075	3.04e-06
1992	Spring	Chariot	CSIC17	2-Row	Cultivar	152.36	52.7653	3.38772	2.46087	0.863113	2.69008	3.78543	6.04344	5.26e-05
1980	Spring	Claret	CSIC17	2-Row	Cultivar	152.15	55.5187	2.97266	2.25297	0.771764	1.72219	4.21997	5.43146	19.7632
2003	Spring	Class	CSIC17	2-Row	Cultivar	151.25	51.5497	3.53976	2.62003	0.890977	2.88287	3.95028	6.93651	6.87e-07
1991	Spring	Cleopatra	CSIC17	2-Row	Cultivar	163.77	56.7156	3.34027	2.48468	0.845648	2.39551	3.93727	6.06208	0
1994	Spring	Cooper	CSIC17	2-Row	Cultivar	155.57	45.0124	3.33405	2.57507	0.768757	2.27312	5.63855	7.71037	0
1983	Spring	Corgi	CSIC17	2-Row	Cultivar	158.9	50.3247	3.56225	2.65685	0.976597	3.11564	3.83688	7.21337	0
1992	Spring	Corniche	CSIC17	2-Row	Cultivar	157.25	59.3231	3.3287	2.37119	0.988395	2.55925	3.52103	5.84075	0.0320694
2004	Spring	Cristalia	CSIC17	2-Row	Cultivar	151.08	53.4156	3.86257	2.98767	0.857716	3.48173	5.30805	7.51853	0
1982	Spring	Croydon	CSIC17	2-Row	Cultivar	149.36	62.5684	3.26098	2.34181	0.917028	2.46836	3.58999	5.28357	28.8515
1988	Spring	Dandy	CSIC17	2-Row	Cultivar	154.09	61.9011	3.99965	3.07774	0.891942	4.09673	4.48743	6.43676	0
2000	Spring	Danuta	CSIC17	2-Row	Cultivar	150.03	58.7888	4.03799	3.04182	1.06263	4.26435	3.75424	6.86398	0
1965	Spring	Deba_Abed	CSIC17	2-Row	Cultivar	165.86	56.8813	3.4988	2.5765	0.895388	2.89758	3.88302	6.24945	0
1959	Spring	Delta_SB2R_B3448	CSIC17	2-Row	Cultivar	150.55	60.6928	2.9894	2.14821	0.780665	1.76822	3.90101	4.96804	25.9375
1992	Spring	Derkado	CSIC17	2-Row	Cultivar	156.42	52.1182	3.21829	2.46572	0.761594	2.12166	4.2834	6.24503	0
2000	Spring	Dialog	CSIC17	2-Row	Cultivar	149.72	48.4713	3.09298	2.32449	0.802651	1.94119	3.93243	6.61408	0.00436334
1965	Spring	Diamant	CSIC17	2-Row	Cultivar	159.33	53.2091	2.92684	2.08996	0.840414	1.75378	3.61231	5.5748	0
1991	Spring	Digersano	CSIC17	2-Row	Cultivar	154.43	54.7705	3.43069	2.49892	0.971258	2.93258	3.57643	6.21712	0.000913091
1952	Spring	Domen	CSIC17	2-Row	Cultivar	155.62	62.0659	3.46583	2.48489	0.922616	3.09453	3.77544	6.79702	0.00647771
1954	Spring	Drost	CSIC17	2-Row	Cultivar	155.97	65.0352	3.38895	2.42959	0.978024	2.78572	3.3978	5.27196	28.0159
1999	Spring	Druvis	CSIC17	6-Row	Cultivar	143.41	56.1849	3.30881	2.29891	1.0084	2.66686	3.26314	6.17612	15.3681
1949	Spring	Edda	CSIC17	6-Row	Cultivar	139.5	61.9747	4.18958	2.82217	1.37302	5.51665	3.10198	6.94568	0
1975	Spring	Eero	CSIC17	6-Row	Cultivar	140.9	45.8489	4.43227	3.28161	1.13199	5.77482	3.80632	7.53806	0
1980	Spring	Egmont	CSIC17	2-Row	Cultivar	154.44	64.7699	3.63593	2.81735	0.810395	2.9115	4.4193	5.75036	6.87242
1998	Spring	Elantra	CSIC17	2-Row	Cultivar	155.96	50.7923	3.75448	2.78894	0.905656	3.23052	4.07417	7.05242	0
1989	Spring	Elo	CSIC17	2-Row	Cultivar	156.49	48.0275	3.42078	2.65369	0.823155	2.45472	6.24134	7.19749	1.65e-06
1962	Spring	Emir	CSIC17	2-Row	Cultivar	154.72	56.2456	2.94257	2.23808	0.717565	1.58619	4.21387	5.02577	10.889
1998	Spring	Erkki	CSIC17	6-Row	Cultivar	140.54	48.5741	4.05105	2.9857	1.09282	4.45057	4.08612	8.1152	0
2002	Spring	Etu_B5082	CSIC17	6-Row	Cultivar	146.97	55.4218	3.77532	2.69561	1.08908	4.11396	3.56393	7.18343	0
2000	Spring	Eunova	CSIC17	2-Row	Cultivar	152.65	54.4303	3.27804	2.41055	0.859657	2.40665	3.86674	6.13798	7.11443
1996	Spring	Famin	CSIC17	2-Row	Cultivar	155.09	46.5508	3.61172	2.70537	0.93001	3.03954	4.15447	7.72973	3.18e-06
1973	Spring	Favorit	CSIC17	2-Row	Cultivar	157.43	53.3106	3.43054	2.63384	0.798211	2.58291	4.22292	6.2796	0
2002	Spring	Felicitas	CSIC17	2-Row	Cultivar	154.22	45.928	3.08463	2.29671	0.783402	1.86206	4.37696	6.54938	0
1987	Spring	Formula	CSIC17	2-Row	Cultivar	155.51	51.2514	3.57894	2.7174	0.841183	2.79956	4.23797	7.17236	0
1993	Spring	Forum	CSIC17	2-Row	Cultivar	155.93	41.3411	3.48912	2.7032	0.779281	2.52992	4.82299	7.83558	0.00250718
1941	Spring	Freja	CSIC17	2-Row	Cultivar	147.81	83.1137	3.04843	2.19589	0.844269	1.9884	3.62364	3.54033	96.5305
1955	Spring	Frisia	CSIC17	6-Row	Cultivar	142.98	64.4686	3.6989	2.51605	1.12707	3.6912	3.12309	5.89788	4.33092
1990	Spring	Galan	CSIC17	2-Row	Cultivar	152.9	55.3889	3.67549	2.67949	0.970688	3.26036	3.7717	6.56796	0
1995	Spring	Gate	CSIC17	2-Row	Cultivar	158.03	50.7886	3.47358	2.68224	0.811526	2.49562	4.51406	7.00336	34.2984
2006	Spring	Gizmo	CSIC17	2-Row	Cultivar	151.82	55.1733	3.74527	2.92226	0.85112	3.19424	4.6593	6.64313	0
1968	Spring	Golden_Promise	CSIC17	2-Row	Cultivar	155.2	51.0547	2.91876	1.98158	0.964487	1.98725	3.14253	5.86327	60.2315
1983	Spring	Golf	CSIC17	2-Row	Cultivar	156.48	46.4404	3.13352	2.29662	0.827407	2.04667	3.83585	6.83512	4.29e-05
1981	Spring	Gorm	CSIC17	2-Row	Cultivar	154.41	56.8447	3.65237	2.79767	0.871754	3.01694	4.26117	6.61056	1.47e-07
1973	Spring	Hana	CSIC17	2-Row	Cultivar	157.74	56.517	3.3475	2.36591	0.959483	2.57045	3.51817	5.8408	0
1997	Spring	Hanka	CSIC17	2-Row	Cultivar	154.96	60.6111	3.59897	2.6854	0.853885	3.06592	4.01905	6.09931	7.96e-07
1973	Spring	Hankkija_673	CSIC17	6-Row	Cultivar	148.63	58.8871	3.91527	2.98606	1.02854	4.21413	3.83568	6.55481	0
1977	Spring	Hanna_2RSB	CSIC17	2-Row	Cultivar	155.53	58.2511	3.06056	2.13031	0.872806	2.04032	3.54211	4.99989	32.0255
1978	Spring	Harry	CSIC17	2-Row	Cultivar	160.49	50.5712	3.7328	2.64831	1.09749	3.81662	3.8581	7.23004	0
1942	Spring	Helmi	CSIC17	2-Row	Cultivar	149.74	62.3349	2.93816	2.13344	0.817979	1.78208	3.60342	4.78237	39.5258
1998	Spring	Heris	CSIC17	2-Row	Cultivar	152.59	56.7014	3.26708	2.21827	1.0341	2.60009	3.20158	6.18772	0
1939	Spring	Herse	CSIC17	6-Row	Cultivar	143.7	59.218	3.89598	2.78524	1.17144	4.27902	3.53496	6.80102	0
Unknown	Winter	Hispanic	CSIC17	2-Row	Cultivar	147.37	54.4325	2.70927	1.87134	0.815368	1.32026	3.2923	4.91324	1.98e-06
1999	Spring	Hydrogen	CSIC17	2-Row	Cultivar	153.45	50.2568	3.29796	2.45341	0.824483	2.39878	4.15175	6.19077	1.30193
1980	Spring	Ida	CSIC17	2-Row	Cultivar	153.58	53.8501	3.35579	2.40263	0.960859	2.67664	3.60388	6.39111	0
1998	Spring	Idumeja	CSIC17	2-Row	Cultivar	147.77	49.915	3.10636	2.19961	0.929406	2.09011	3.44276	6.34115	0
Unknown	Spring	Ilga	CSIC17	2-Row	Cultivar	154.84	50.4345	3.44694	2.48742	0.94688	2.85087	3.61846	6.44819	0
1970	Spring	Imber	CSIC17	2-Row	Cultivar	156.69	51.0904	2.87713	1.88795	0.966286	1.80588	3.12347	5.58756	3.54836
Unknown	Spring	Impala	CSIC17	2-Row	Cultivar	154.02	57.2294	3.10534	2.34255	0.787471	1.97087	4.02719	5.43971	0
1985	Spring	Imula	CSIC17	2-Row	Cultivar	137.92	56.3871	3.1215	2.21097	0.901158	2.09297	3.59976	5.16151	4.07597
2005	Spring	Isabella	CSIC17	2-Row	Cultivar	154.3	51.078	3.44496	2.47689	0.802372	2.90302	4.0843	6.55533	36.0563
1924	Spring	Isaria	CSIC17	2-Row	Cultivar	161	70.4561	3.27039	2.29418	0.950637	2.5913	3.72466	4.60267	26.2272
1933	Spring	Jadar	CSIC17	6-Row	Cultivar	155.84	68.8024	3.60174	2.42112	1.16871	3.49141	3.08158	5.08756	57.4321
1987	Spring	Jarek	CSIC17	2-Row	Cultivar	154.5	49.864	3.24814	2.47325	0.78605	2.17016	4.31515	6.39847	4.37451
1960	Spring	Jarle	CSIC17	6-Row	Cultivar	144.88	64.4997	3.4738	2.58957	1.11191	2.92249	3.71248	7.16396	11.9782
2000	Spring	Jyva	CSIC17	6-Row	Cultivar	134.82	54.853	3.12926	2.19006	0.977392	2.10593	3.64161	5.77865	0.00139837
1977	Spring	Kajsa	CSIC17	6-Row	Cultivar	140.89	63.1207	3.81554	2.53053	1.32929	4.30615	2.94591	5.9324	3.32663
1981	Spring	Karat	CSIC17	2-Row	Cultivar	160.1	50.5472	3.66454	2.85906	0.843229	3.07253	4.48612	7.09859	0
1931	Spring	Kenia	CSIC17	2-Row	Cultivar	152.92	66.8636	2.86085	2.08594	0.789218	1.57361	3.76098	4.31881	10.7398
2006	Spring	Keops	CSIC17	2-Row	Cultivar	147.77	45.9024	2.99389	2.23347	0.743635	1.81245	3.99686	6.00839	0
1981	Spring	Kilta	CSIC17	6-Row	Cultivar	142.73	56.4348	4.10813	2.85489	1.23072	4.75309	3.47138	7.23808	3.59e-06
1980	Spring	Koral	CSIC17	2-Row	Cultivar	157.7	54.8262	3.84035	2.88475	0.974844	3.65424	3.96485	7.16396	0
2002	Spring	Kristaps	CSIC17	2-Row	Cultivar	157.06	51.3256	3.03679	2.25385	0.772963	1.72307	4.11702	5.82596	0
1981	Spring	Krystal	CSIC17	2-Row	Cultivar	157.28	51.0588	3.50693	2.57336	0.914269	2.68644	3.89743	6.97601	0
1992	Spring	Ladik	CSIC17	2-Row	Cultivar	151.63	48.4047	3.08613	2.21878	0.858779	2.00872	3.71502	6.27898	2.75e-10
Unknown	Spring	Latvijas_Vietejie	CSIC17	2-Row	Cultivar	156.64	84.2765	4.45756	3.51113	0.926349	5.31695	4.76913	5.16265	27.6806
2006	Spring	Leeni	CSIC17	2-Row	Cultivar	154.6	56.4331	3.59997	2.52284	1.08762	3.4161	3.87472	6.57743	0.00187947
1947	Spring	Lenta	CSIC17	2-Row	Cultivar	154.14	62.6557	2.81148	1.98954	0.832186	1.64909	3.42731	4.62762	75.8217
1964	Spring	Lise	CSIC17	6-Row	Cultivar	140.89	62.4347	4.26923	3.09505	1.1535	5.27255	3.75445	6.78723	1.63547
Unknown	Spring	Lofa_Abed	CSIC17	2-Row	Cultivar	156.6	50.8949	2.83436	1.97474	0.766829	1.2233	3.60888	5.253	22.625
Unknown	Spring	Loviisa	CSIC17	6-Row	Cultivar	136.89	60.8723	3.66638	2.56501	1.11043	3.63133	3.46412	6.19376	0.00972761
1976	Spring	Lud	CSIC17	2-Row	Cultivar	152.05	61.3061	3.35721	2.55259	0.832222	2.46975	4.23249	5.476	8.89421
1997	Spring	Lux	CSIC17	2-Row	Cultivar	155.72	41.7263	3.11744	2.46917	0.645581	1.6915	5.02443	7.39901	3.62e-09
1994	Spring	Lysimax	CSIC17	2-Row	Cultivar	160.45	46.513	3.1489	2.23295	0.925625	2.23839	3.42337	6.55533	0
1973	Spring	Maris_Mink	CSIC17	2-Row	Cultivar	159.15	50.7141	3.2833	2.43239	0.796086	2.35309	4.0953	6.49016	0.00315769
2005	Spring	Marthe	CSIC17	2-Row	Cultivar	153.88	58.9685	3.2581	2.40331	0.863958	2.32874	3.78136	5.45546	1.13123
1918	Spring	Maskin	CSIC17	6-Row	Cultivar	137.87	67.9364	3.78461	2.68093	1.11352	3.89443	3.22412	5.76252	1.18097
1970	Spring	Midas	CSIC17	2-Row	Cultivar	155.37	46.4266	3.03922	2.05626	0.96145	2.02761	3.35333	6.23775	10.1249
1971	Spring	Mona	CSIC17	2-Row	Cultivar	138.92	48.2036	3.11343	2.1239	1.02238	2.27816	3.07076	6.34849	2.64541
Unknown	Spring	Morex	CSIC17	6-Row	Cultivar	144.82	78.1744	4.28851	2.976	1.35766	5.98709	3.91279	5.5838	43.4878
2006	Spring	Nathalie	CSIC17	2-Row	Cultivar	157.05	50.274	3.40604	2.56224	0.91094	2.62773	3.87609	6.79281	0
1986	Spring	Niina	CSIC17	6-Row	Cultivar	140.48	58.6489	4.28339	3.04426	1.19728	5.5794	3.98021	7.46071	0
1971	Spring	Nordal	CSIC17	2-Row	Cultivar	154.9	49.3067	2.88118	1.93945	0.852685	1.64586	3.4243	5.75513	34.5515
2003	Spring	Odessa	CSIC17	2-Row	Cultivar	156.65	51.3331	3.2701	2.27474	0.99456	2.35664	3.51981	6.3001	5.29e-08
1987	Spring	Odin	CSIC17	2-Row	Cultivar	159.21	53.9293	3.41656	2.56547	0.855855	2.58347	4.04366	6.26654	3.27785
1975	Spring	Okos	CSIC17	2-Row	Cultivar	155.28	57.8275	3.31228	2.43053	0.856296	2.46795	3.80196	5.6531	1.55342
1927	Spring	Olli	CSIC17	6-Row	Cultivar	143.89	75.1888	3.68125	2.7445	0.93003	3.13521	3.91962	4.87775	60.7121
1995	Spring	Optic	CSIC17	2-Row	Cultivar	155.8	51.685	3.74351	2.79025	0.95898	3.48389	3.90616	7.46421	2.45e-05
1993	Winter	Orria	CSIC17	6-Row	Cultivar	151.51	48.8737	3.99141	3.01149	0.955199	3.84731	4.17055	7.87557	0
1994	Spring	Orza	CSIC17	2-Row	Cultivar	164.72	67.0303	3.42552	2.49713	0.930917	2.7085	3.77922	5.31112	59.7219
1968	Spring	Otis	CSIC17	2-Row	Cultivar	148.93	69.9166	3.00208	2.17015	0.828872	1.84963	3.67355	4.31439	71.1772
1959	Spring	Otra	CSIC17	6-Row	Cultivar	138.41	74.8084	3.42125	2.57355	0.820644	2.68558	4.20732	4.45088	0
1972	Spring	Otto	CSIC17	2-Row	Cultivar	158.38	52.8529	3.35155	2.53548	0.83009	2.4708	3.99184	6.25425	0.00647771
1998	Spring	Pasadena	CSIC17	2-Row	Cultivar	155.89	47.6272	3.31191	2.46576	0.862562	2.39486	4.03247	6.89957	0.000901046
1988	Spring	Perun	CSIC17	2-Row	Cultivar	151.53	53.934	3.38468	2.51368	0.848655	2.42232	4.15642	5.95097	18.4761
1952	Spring	Pirkka	CSIC17	6-Row	Cultivar	141.07	65.4766	3.49787	2.62148	1.26423	2.97196	3.19666	5.75117	11.706
1987	Spring	Pohto	CSIC17	6-Row	Cultivar	145.15	49.4939	3.48302	2.5227	0.938827	2.79776	3.81398	6.79531	0
1980	Spring	Pokko	CSIC17	6-Row	Cultivar	146.76	58.2737	4.0776	3.01361	1.07291	4.41198	3.80795	8.09196	3.73e-07
1983	Spring	Potra	CSIC17	6-Row	Cultivar	137.94	56.655	4.50165	3.19118	1.27109	6.61091	3.50774	7.89893	1.69139
2000	Spring	Priora	CSIC17	2-Row	Cultivar	151.22	63.5908	4.03979	2.91845	1.11095	4.55164	3.65803	6.42564	0
1985	Spring	Prisma	CSIC17	2-Row	Cultivar	155.56	51.1783	3.54684	2.68077	0.868891	2.68043	4.18774	6.90975	0
1953	Spring	Proctor	CSIC17	2-Row	Cultivar	157.01	56.3871	2.72973	1.9016	0.856193	1.51111	3.29226	4.76546	17.0909
1996	Spring	Prosa	CSIC17	2-Row	Cultivar	158.25	45.5724	3.57149	2.71892	0.857433	3.00958	4.08936	7.44707	0
1992	Spring	Quartz	CSIC17	2-Row	Cultivar	152.49	56.827	3.74881	2.84262	0.88604	3.35455	4.2731	6.60877	44.6116
2006	Spring	Quench	CSIC17	2-Row	Cultivar	153.43	49.988	3.56031	2.66688	0.851115	2.9355	4.11608	7.23412	1.02e-05
1976	Spring	Rapid	CSIC17	2-Row	Cultivar	153.74	57.3788	3.17728	2.45313	0.726875	1.96324	4.32616	5.53653	3.16e-07
1951	Spring	Rika	CSIC17	2-Row	Cultivar	154.36	58.0301	3.27669	2.44927	0.784713	2.30432	4.56862	5.60185	4.81792
1995	Spring	Riviera	CSIC17	2-Row	Cultivar	156.7	41.8548	3.62656	2.84477	0.805928	3.0323	4.50969	7.96669	0.0353115
1976	Spring	Rondo	CSIC17	6-Row	Cultivar	148.12	55.3561	4.30816	3.08407	1.23037	5.63397	3.54822	7.67545	4.69146
2000	Spring	Roxana	CSIC17	2-Row	Cultivar	155.41	52.6904	3.35732	2.54563	0.785848	2.38133	4.26848	6.07568	2.54697
1992	Spring	Ruja	CSIC17	2-Row	Cultivar	155.91	49.525	3.28733	2.46132	0.850845	2.36135	3.90444	6.65958	0
1996	Spring	Saana	CSIC17	2-Row	Cultivar	128.73	50.7942	3.03276	2.43208	1.57841	5.42038	2.92994	5.91914	0
1973	Spring	Salka	CSIC17	2-Row	Cultivar	152.63	59.8045	3.11361	2.21436	0.885192	2.10005	3.51108	5.39958	4.28126
1975	Spring	Salve	CSIC17	2-Row	Cultivar	159	56.497	3.49967	2.59686	0.970515	2.8607	3.79649	6.0369	4.77316
Landrace	Spring	SBCC001	CSIC17	6-Row	Landrace	167.09	69.799	4.28849	3.1243	1.12688	5.12081	3.78259	6.16179	64.8257
Landrace	Winter	SBCC002	CSIC17	6-Row	Landrace	154.44	72.887	3.80495	2.70445	1.04966	3.79461	4.31083	5.29217	37.5519
Landrace	Winter	SBCC003	CSIC17	6-Row	Landrace	159.7	69.903	3.89079	2.74168	1.15673	4.16569	3.80005	5.44414	60.677
Landrace	Winter	SBCC007	CSIC17	6-Row	Landrace	151.1	66.6716	3.49487	2.48781	0.986549	2.81092	3.47879	5.00704	94.7858
Landrace	Winter	SBCC008	CSIC17	6-Row	Landrace	154.38	74.5497	3.44192	2.43068	1.01166	2.87507	3.6472	4.72244	98.8503
Landrace	Spring	SBCC010	CSIC17	6-Row	Landrace	169.56	81.0017	3.79623	2.64042	1.19488	3.99506	3.14163	4.99971	25.7234
Landrace	Facultative	SBCC012	CSIC17	6-Row	Landrace	152.28	73.6621	4.11881	2.99497	1.14683	4.80074	3.76564	5.52671	24.6798
Landrace	Facultative	SBCC013	CSIC17	6-Row	Landrace	156.87	70.8881	3.58574	2.73351	0.8368	2.85058	4.21282	5.19399	65.9666
Landrace	Facultative	SBCC014	CSIC17	6-Row	Landrace	154.97	74.8056	3.68402	2.67786	0.975994	3.47541	3.88053	4.55808	70.6019
Landrace	Winter	SBCC016	CSIC17	6-Row	Landrace	166.54	66.6591	3.85313	2.77057	1.06017	3.86337	3.74014	5.65874	72.1852
Landrace	Winter	SBCC018	CSIC17	6-Row	Landrace	157.71	72.5027	3.67378	2.60339	1.05503	3.45373	3.54409	5.11619	15.9679
Landrace	Winter	SBCC020	CSIC17	6-Row	Landrace	155.71	63.9974	3.29503	2.33394	0.963145	2.5307	3.71335	5.10775	0
Landrace	Spring	SBCC024	CSIC17	6-Row	Landrace	153.54	81.4867	3.24691	2.18598	1.06141	2.52553	3.02101	3.95419	89.4763
Landrace	Winter	SBCC026	CSIC17	6-Row	Landrace	157.78	75.9021	3.37266	2.42591	0.964608	2.80304	3.54083	4.45167	96.593
Landrace	Facultative	SBCC036	CSIC17	6-Row	Landrace	153.59	77.9887	3.45857	2.35416	1.11807	2.99793	3.15309	4.2868	99.9968
Landrace	Facultative	SBCC037	CSIC17	6-Row	Landrace	154.16	71.0724	3.62859	2.54722	1.07853	3.31726	3.41242	5.08767	96.312
Landrace	Facultative	SBCC042	CSIC17	6-Row	Landrace	154.25	76.9498	3.22665	2.14832	1.126	2.58731	3.04889	4.21236	96.2236
Landrace	Winter	SBCC044	CSIC17	6-Row	Landrace	161.18	73.0387	3.80221	2.83376	0.911534	3.38697	4.20935	4.98581	87.8323
Landrace	Winter	SBCC046	CSIC17	6-Row	Landrace	159.35	69.0259	3.71423	2.7984	0.922551	3.29924	3.96561	5.6218	46.3208
Landrace	Winter	SBCC047	CSIC17	6-Row	Landrace	154.41	75.6082	3.55014	2.55357	1.02113	3.17919	3.50638	4.88655	0
Landrace	Winter	SBCC048	CSIC17	6-Row	Landrace	151.07	77.8138	3.40346	2.39629	0.991411	2.82227	3.33672	4.38381	99.9996
Landrace	Winter	SBCC050	CSIC17	6-Row	Landrace	159.38	70.351	3.3513	2.35748	1.00006	2.66344	3.49155	4.78014	56.816
Landrace	Winter	SBCC051	CSIC17	6-Row	Landrace	153.22	74.466	3.51058	2.45461	0.983204	2.82609	3.5558	4.49924	0
Landrace	Winter	SBCC053	CSIC17	6-Row	Landrace	150.08	71.8131	3.14729	2.11884	1.01913	2.48861	3.22839	4.73943	65.4937
Landrace	Winter	SBCC054	CSIC17	6-Row	Landrace	152.67	89.3355	3.33865	2.36699	0.972178	2.69341	3.38205	3.73589	99.9998
Landrace	Facultative	SBCC056	CSIC17	6-Row	Landrace	148.94	80.6167	3.60782	2.60298	1.01125	3.27479	3.48517	4.63047	0
Landrace	Facultative	SBCC058	CSIC17	6-Row	Landrace	158.64	67.7942	3.37137	2.01644	1.31869	3.13217	2.65868	4.85739	71.5458
Landrace	Winter	SBCC059	CSIC17	6-Row	Landrace	157.49	72.2166	3.93528	3.01983	0.965198	3.92584	4.16502	5.3719	0
Landrace	Winter	SBCC060	CSIC17	6-Row	Landrace	154.29	80.9571	3.89197	2.97915	0.920688	3.54145	4.21849	4.81116	91.4316
Landrace	Winter	SBCC067	CSIC17	6-Row	Landrace	155.68	68.7604	3.64363	2.64728	0.982882	3.38439	3.75345	5.21965	91.3345
Landrace	Facultative	SBCC069	CSIC17	6-Row	Landrace	156.53	72.4634	4.24305	3.05379	1.14593	5.08269	3.74266	5.58069	17.2028
Landrace	Facultative	SBCC073	CSIC17	6-Row	Landrace	155.6	81.8645	3.57558	2.59827	0.971273	3.06663	3.81452	4.57008	99.3667
Landrace	Spring	SBCC074	CSIC17	6-Row	Landrace	158.83	70.9764	3.62727	2.63472	0.997703	3.27078	3.72312	4.98425	44.0695
Landrace	Facultative	SBCC075	CSIC17	6-Row	Landrace	155.97	78.6435	3.38806	2.49513	0.868276	2.63656	3.89913	4.22918	84.7799
Landrace	Winter	SBCC079	CSIC17	6-Row	Landrace	156.73	75.411	4.08623	2.92765	1.15116	4.7738	3.7271	5.38516	96.3705
Landrace	Winter	SBCC084	CSIC17	6-Row	Landrace	162.34	79.2807	3.48007	2.5159	0.952405	2.89096	3.80552	4.47907	40.6108
Landrace	Winter	SBCC086	CSIC17	6-Row	Landrace	160.36	85.2722	4.00718	2.8847	1.11175	4.49349	3.8	4.61888	82.5847
Landrace	Winter	SBCC091	CSIC17	6-Row	Landrace	152	72.4383	3.1522	2.04325	1.11587	2.46138	2.96795	4.1631	84.3901
Landrace	Facultative	SBCC094	CSIC17	6-Row	Landrace	153.26	65.9244	3.08958	2.04293	1.01949	2.03366	3.31341	4.56623	100
Landrace	Winter	SBCC095	CSIC17	6-Row	Landrace	155.89	75.0269	3.62785	2.52815	1.07386	3.39372	3.28408	4.82626	85.0987
Landrace	Winter	SBCC096	CSIC17	6-Row	Landrace	157.37	71.7738	3.2884	2.25305	0.939959	2.60579	3.49088	4.64833	100
Landrace	Facultative	SBCC097	CSIC17	6-Row	Landrace	152.54	69.5926	3.51387	2.38305	1.13466	3.18065	2.97185	5.51419	92.2974
Landrace	Winter	SBCC105	CSIC17	6-Row	Landrace	152.04	74.8051	3.67561	2.69759	1.00559	3.35339	3.71984	5.23577	86.5006
Landrace	Winter	SBCC113	CSIC17	6-Row	Landrace	152.57	77.7973	3.28124	2.31607	0.934009	2.46681	3.46976	4.1812	96.379
Landrace	Facultative	SBCC115	CSIC17	6-Row	Landrace	164.42	56.8466	3.33695	2.27655	1.05802	2.79738	3.18675	6.71996	92.7041
Landrace	Spring	SBCC116	CSIC17	6-Row	Landrace	147.15	73.0647	3.14839	1.94284	1.17326	2.57023	2.69042	4.2768	95.0382
Landrace	Winter	SBCC119	CSIC17	6-Row	Landrace	154.52	76.353	3.41723	2.32502	1.06242	2.87877	3.2504	4.64816	0
Landrace	Facultative	SBCC123	CSIC17	6-Row	Landrace	150.29	80.734	4.26524	3.18667	1.07929	5.06407	3.94009	5.18807	100
Landrace	Winter	SBCC125	CSIC17	6-Row	Landrace	156.66	80.0348	3.84194	2.84725	0.97667	3.49906	3.82007	4.85896	94.5056
Landrace	Facultative	SBCC128	CSIC17	6-Row	Landrace	154.88	74.7114	3.85612	2.70688	1.20539	4.26622	3.58927	5.1161	94.5197
Landrace	Winter	SBCC129	CSIC17	6-Row	Landrace	153.88	70.4853	3.1956	2.2374	0.967664	2.26296	3.30939	4.57158	100
Landrace	Winter	SBCC138	CSIC17	6-Row	Landrace	155.6	74.7536	4.27976	3.19129	1.10316	5.14679	3.89907	5.74443	77.2067
Landrace	Spring	SBCC144	CSIC17	6-Row	Landrace	155.46	70.7702	3.4261	2.44027	1.02788	3.02514	3.36275	4.85502	100
Landrace	Facultative	SBCC145	CSIC17	6-Row	Landrace	147.21	66.84	3.68457	2.65519	1.05383	3.69051	3.52292	5.3108	59.4992
Landrace	Winter	SBCC146	CSIC17	6-Row	Landrace	166.73	73.0604	3.2925	2.3221	1.46477	3.92952	2.63894	4.41192	44.6548
Landrace	Spring	SBCC147	CSIC17	2-Row	Landrace	155.97	68.5107	3.11332	2.30217	0.855159	2.01277	3.79588	4.74918	1.94028
Landrace	Spring	SBCC148	CSIC17	2-Row	Landrace	158.17	66.9503	3.25147	2.37922	0.882564	2.32799	3.74683	4.80845	100
Landrace	Winter	SBCC149	CSIC17	6-Row	Landrace	150.04	70.9579	3.17572	2.29712	0.888575	2.15974	3.60617	4.61458	77.1996
Landrace	Spring	SBCC151	CSIC17	2-Row	Landrace	160.76	65.3628	3.18175	2.28396	0.867717	2.24211	3.68463	4.88136	46.4198
Landrace	Spring	SBCC157	CSIC17	2-Row	Landrace	165.21	66.2696	3.09098	2.29302	0.822563	2.07785	3.85697	4.56972	6.63939
Landrace	Spring	SBCC158	CSIC17	2-Row	Landrace	167.28	78.418	3.87745	2.82292	1.0116	4.0604	3.87809	5.06161	47.3079
Landrace	Facultative	SBCC161	CSIC17	6-Row	Landrace	155.57	74.5961	3.50741	2.57343	0.902242	2.89576	3.91461	4.51816	92.6291
2005	Spring	Scandium	CSIC17	2-Row	Cultivar	154.21	43.2886	3.09253	2.25293	0.832134	1.96639	3.82904	6.55436	0
1996	Spring	Scarlett	CSIC17	2-Row	Cultivar	154.04	51.1335	3.48092	2.60041	0.880682	2.79579	4.06316	6.55843	1.63196
1979	Spring	Silja	CSIC17	6-Row	Cultivar	145.62	60.8692	3.97764	2.31472	1.8886	4.41979	2.51012	6.47523	1.22e-05
2003	Spring	Simba	CSIC17	2-Row	Cultivar	151.44	43.283	3.05279	2.22279	0.877498	2.11127	3.53772	6.79702	2.84e-05
2004	Spring	Smilla	CSIC17	2-Row	Cultivar	152.33	45.444	3.55496	2.7734	0.711645	2.46342	4.95248	7.28561	38.4786
1977	Spring	Spartan	CSIC17	2-Row	Cultivar	153.56	53.9662	3.45937	2.47903	0.823642	2.90578	4.0739	6.44819	6.4e-05
1999	Spring	Static	CSIC17	2-Row	Cultivar	152.65	56.4755	3.51445	2.69702	0.837507	2.73752	4.14362	6.63102	0.000121728
1980	Spring	Steina	CSIC17	2-Row	Cultivar	158.93	58.37	3.3428	2.4454	0.900013	2.42914	3.80397	5.41495	0
1986	Spring	Stella	CSIC17	6-Row	Cultivar	143.56	75.0954	4.00665	2.53199	1.52983	5.11783	3.05568	5.23298	68.7926
1972	Spring	Stendes	CSIC17	2-Row	Cultivar	156.22	54.8815	3.47947	2.50067	0.843989	3.048	3.93583	6.55843	11.9782
1973	Spring	Suvi	CSIC17	6-Row	Cultivar	136.44	52.5184	3.31178	2.10311	1.28712	2.7333	2.76125	6.47611	42.3962
1937	Spring	Tammi	CSIC17	6-Row	Cultivar	124.94	33.1162	3.44909	2.36403	1.08709	2.96333	3.33128	9.50344	1.93e-06
1993	Spring	Tarm92	CSIC17	2-Row	Cultivar	163.72	61.0543	3.40593	2.61667	0.788293	2.39794	4.17278	5.87618	36.0563
1990	Spring	Teele	CSIC17	6-Row	Cultivar	134.64	73.4153	4.32602	3.08163	1.24831	5.7252	3.40129	5.7169	0
1976	Spring	Teemu	CSIC17	6-Row	Cultivar	141.22	53.7303	3.71527	2.41622	1.28884	4.02715	3.0538	6.6826	0
1970	Spring	Tellus	CSIC17	2-Row	Cultivar	155.89	55.5915	3.0624	2.31646	0.777898	1.88961	3.9743	5.49555	1.75138
1991	Spring	Terno	CSIC17	2-Row	Cultivar	154.25	52.362	3.75494	2.93021	0.939544	3.65639	4.06826	7.29664	1.56e-08
1995	Spring	Thuringia	CSIC17	2-Row	Cultivar	151.62	54.3154	3.53	2.64463	0.846014	2.87322	4.01494	6.71826	1.25e-06
1994	Spring	Tidone	CSIC17	2-Row	Cultivar	147.42	61.5206	3.10974	2.31953	0.767742	1.99976	4.1126	5.07434	0
2003	Spring	Tocada	CSIC17	2-Row	Cultivar	153.42	48.4398	3.52609	2.61469	0.923683	2.95028	3.86956	7.27216	3.7e-07
1989	Spring	Tremois	CSIC17	2-Row	Cultivar	153.29	59.4934	3.19936	2.37129	0.794961	2.08077	4.04949	5.40884	0
1973	Spring	Triumph	CSIC17	2-Row	Cultivar	157.83	52.3081	3.42611	2.6063	0.846405	2.4481	4.21815	6.5366	1.15e-09
1975	Spring	Tyra	CSIC17	2-Row	Cultivar	151.39	53.3536	3.26389	2.38908	0.860689	2.37461	3.79231	5.93756	4.69001
1955	Spring	Union	CSIC17	2-Row	Cultivar	153.49	57.8839	2.93089	2.09318	0.827736	1.7983	3.52731	5.30726	11.706
1958	Spring	Vada	CSIC17	2-Row	Cultivar	150.53	56.0564	3.0782	2.23903	0.862206	2.03594	3.67312	5.27966	46.5621
1930	Spring	Vairogs	CSIC17	6-Row	Cultivar	145.93	63.1785	3.48421	2.39286	1.12335	3.25595	3.18611	5.74091	39.9788
1950	Spring	Valticky	CSIC17	2-Row	Cultivar	152.24	74.8379	2.98263	2.13746	0.887429	1.94511	3.39904	4.18267	25.3803
2003	Spring	Vankkuri	CSIC17	2-Row	Cultivar	154.45	69.3799	3.01361	2.13061	0.885402	1.87341	3.53905	4.35424	22.2658
1941	Spring	Varde	CSIC17	6-Row	Cultivar	141.52	64.4127	3.72062	2.70509	1.00831	3.4725	3.62509	5.83199	0
1994	Spring	Viivi	CSIC17	2-Row	Cultivar	154.36	55.5932	3.48959	2.52224	0.965793	2.96608	3.65137	6.98978	1.26e-09
1957	Spring	Volla	CSIC17	2-Row	Cultivar	156.34	58.3563	3.48345	2.50389	1.04214	3.08201	3.62899	5.91874	2.83366
1976	Spring	Welam_B5930	CSIC17	2-Row	Cultivar	156	56.8155	2.93467	2.0426	0.86044	1.6433	3.22503	5.61951	3.6081
1951	Spring	Wisa	CSIC17	2-Row	Cultivar	159.07	72.7486	3.23586	2.3649	0.851939	2.34831	3.85892	4.24881	12.1598
1985	Spring	Zenit	CSIC17	2-Row	Cultivar	158.94	51.3341	3.37841	2.5659	0.80752	2.40532	4.06131	6.60353	9.3e-09
1966	Spring	Zephyr_SB2R_B3731	CSIC17	2-Row	Cultivar	153.54	53.0932	2.8413	1.93919	0.904378	1.80103	3.21395	5.24364	0.00139531
1975	Spring	Aapo	JHI16	2-Row	Cultivar	95.54	60.7699	2.79088	1.86391	0.931279	1.71041	3.03507	4.4774	2.29e-10
1978	Spring	Abava	JHI16	2-Row	Cultivar	92.61	93.7237	3.95145	2.5604	1.36661	4.95743	2.88542	4.21833	0
1981	Spring	Agneta	JHI16	6-Row	Cultivar	84.26	81.8903	4.09463	3.00983	1.07108	4.53925	3.81329	5.02457	0
1992	Spring	Akcent	JHI16	2-Row	Cultivar	90.67	65.0388	3.31077	2.21739	1.04886	2.77257	3.19961	5.17078	0.00254114
1970	Spring	Akka	JHI16	2-Row	Cultivar	81.81	77.7388	2.91071	2.13837	0.764206	1.6599	3.80025	3.79195	1.98e-08
1986	Spring	Alexis	JHI16	2-Row	Cultivar	89.56	68.4138	3.05579	2.03594	1.00593	2.23669	3.00644	4.54902	1.68e-08
1985	Spring	Alis	JHI16	2-Row	Cultivar	92.78	64.2144	3.08713	2.04019	1.06025	2.30254	2.94631	4.82575	0.00323665
1999	Spring	Alliot	JHI16	2-Row	Cultivar	90.71	65.8516	3.48447	2.45136	1.00234	2.99231	3.38528	5.25435	0.000118784
1999	Spring	Annabell	JHI16	2-Row	Cultivar	91.12	69.9449	3.52158	2.55975	0.957111	2.94258	3.73185	5.04096	7.15e-05
1980	Spring	Anni	JHI16	2-Row	Cultivar	91.18	65.4694	3.73158	2.55269	1.18597	3.84525	3.17261	5.76146	0
1996	Spring	Ansis	JHI16	2-Row	Cultivar	92.91	64.652	3.47984	2.3568	1.12704	3.10545	3.14349	5.36737	1.03e-07
1984	Spring	Apex	JHI16	2-Row	Cultivar	91.27	68.9348	3.56942	2.51249	1.04796	3.42243	3.33379	5.20835	0
1974	Spring	Aramir	JHI16	2-Row	Cultivar	89.93	75.7803	3.63952	2.57665	1.09946	3.55615	3.50596	4.8588	3.24e-05
1974	Spring	Armelle	JHI16	2-Row	Cultivar	93.6	95.2418	3.772	2.72229	1.04341	3.84803	3.59909	4.00922	0.292676
1982	Spring	Arra	JHI16	6-Row	Cultivar	81.32	86.5109	4.43885	3.05367	1.38137	6.62783	3.58259	5.15976	0
1992	Spring	Artturi	JHI16	6-Row	Cultivar	81.16	64.2609	3.48164	2.39565	1.09618	3.14708	3.25771	5.44854	5.32e-08
1966	Spring	Arvo	JHI16	2-Row	Cultivar	91.93	81.888	2.84736	1.97713	0.832515	1.65796	3.4692	3.4848	1.95e-06
1910	Spring	Asplund	JHI16	6-Row	Cultivar	84.97	97.7885	3.88212	2.75135	1.11323	4.16353	3.61014	3.95687	6.04621
1975	Spring	Athos	JHI16	2-Row	Cultivar	89.38	66.3791	3.34098	2.33184	1.02033	2.83729	3.91471	5.00118	0
1976	Spring	Atlas	JHI16	2-Row	Cultivar	90.22	66.3637	3.67073	2.70622	0.963396	3.23507	3.89418	5.53884	0
1996	Spring	Atribut	JHI16	2-Row	Cultivar	88.78	63.3819	2.91077	2.04883	0.846485	1.7771	3.35215	4.58977	0
1964	Spring	Balder_J	JHI16	2-Row	Cultivar	91.7	84.0162	3.33452	2.43175	0.936024	2.66143	3.68346	3.9702	1.54e-08
1990	Spring	Balga	JHI16	2-Row	Cultivar	91.35	74.1564	3.26261	2.31938	0.969595	2.46994	3.44124	4.45992	0
2005	Spring	Barabas	JHI16	2-Row	Cultivar	91.85	58.4091	3.19363	2.05323	1.13496	2.63978	2.86107	5.54771	2.15e-07
1996	Spring	Barke	JHI16	2-Row	Cultivar	91.37	67.0188	3.32995	2.14285	1.19614	2.82288	2.86632	5.06806	5.22e-10
1989	Spring	Baronesse	JHI16	2-Row	Cultivar	90.46	78.1385	3.61677	2.55304	1.05247	3.31288	3.46145	4.25493	2.54e-08
2004	Spring	Beatrix	JHI16	2-Row	Cultivar	89.53	72.6411	3.81611	2.63313	1.1863	4.2046	3.23898	5.30812	8.28e-08
1972	Spring	Berenice	JHI16	2-Row	Cultivar	89.27	80.8476	3.83767	2.54207	1.29664	4.39601	3.04283	4.79629	0
1963	Spring	Birgitta	JHI16	2-Row	Cultivar	91	83.4142	3.12366	2.12938	0.990216	2.25348	3.25149	3.76923	1.76e-07
1981	Spring	Birka	JHI16	2-Row	Cultivar	93.46	83.3413	3.39227	2.19385	1.1861	3.14986	2.82262	4.0367	0
1992	Spring	Blenheim	JHI16	2-Row	Cultivar	91.54	67.6081	3.34067	2.26528	1.10641	2.79677	3.11457	4.87023	0
1952	Spring	Bonus	JHI16	2-Row	Cultivar	91.93	84.0757	3.16953	2.18369	1.00044	2.36667	3.22335	3.83514	3.5e-08
1996	Spring	Botnia	JHI16	6-Row	Cultivar	82.51	75.4682	3.87111	2.69527	1.15783	4.26767	3.40378	5.14952	0
2000	Spring	Braemar	JHI16	2-Row	Cultivar	89.53	64.2234	3.38136	2.344	1.06509	2.87826	3.28465	5.24397	0
2001	Spring	Brazil	JHI16	2-Row	Cultivar	89.26	59.4925	3.27312	2.14507	1.10465	2.74226	2.98404	5.52369	0
1964	Spring	Britta	JHI16	2-Row	Cultivar	90.54	87.9229	3.36892	2.27093	1.0773	2.90867	3.08127	3.81835	0
1980	Spring	Caja	JHI16	2-Row	Cultivar	87.82	63.3802	2.96639	2.05132	0.919858	1.96288	3.27477	4.64706	2.74e-07
2002	Spring	Calgary	JHI16	2-Row	Cultivar	89.05	65.6256	3.1435	2.3376	0.802187	2.10834	3.85846	4.84114	0.000498798
1947	Spring	Carlsberg	JHI16	2-Row	Cultivar	90.89	78.9303	2.89292	1.9153	0.972285	1.80814	3.0005	3.74002	47.2465
2001	Spring	Cellar	JHI16	2-Row	Cultivar	89.91	62.9454	3.3663	2.28943	1.07976	2.88283	3.2188	5.25856	5.24e-07
2003	Spring	Ceylon	JHI16	2-Row	Cultivar	90.77	60.4299	3.41127	2.49791	0.922527	2.67395	3.83986	5.7569	0.000215776
2006	Spring	Chanell	JHI16	2-Row	Cultivar	92.63	64.4808	3.93946	2.66695	1.29673	4.60197	3.07837	6.00095	3.6e-09
1992	Spring	Chariot	JHI16	2-Row	Cultivar	89.48	65.8574	3.77311	2.60182	1.1627	4.08531	3.34839	5.69267	0
1980	Spring	Claret	JHI16	2-Row	Cultivar	90.9	71.5475	2.83081	1.95883	0.892383	1.64136	3.41737	3.96025	8.27e-05
2003	Spring	Class	JHI16	2-Row	Cultivar	90.38	64.8531	3.81632	2.52151	1.24785	4.29661	2.97696	5.78625	0
1991	Spring	Cleopatra	JHI16	2-Row	Cultivar	90.76	87.5771	3.46155	2.27237	1.18524	3.21391	2.95839	4.03733	23.7305
1994	Spring	Cooper	JHI16	2-Row	Cultivar	91.08	55.8567	3.8712	2.71718	1.16534	4.20944	3.39343	7.00585	3.39e-06
1983	Spring	Corgi	JHI16	2-Row	Cultivar	92.6	66.4987	3.40277	2.37236	1.01049	2.90521	3.39469	5.1415	9.25e-07
1992	Spring	Corniche	JHI16	2-Row	Cultivar	92.08	68.6673	3.5411	2.64338	0.895391	2.86089	4.07929	5.1052	0
2004	Spring	Cristalia	JHI16	2-Row	Cultivar	87.45	60.3143	3.34727	2.29349	1.04627	2.80497	3.25333	5.54136	0
1982	Spring	Croydon	JHI16	2-Row	Cultivar	90.46	78.08	2.96708	1.8635	1.09499	2.11246	2.845	3.81018	0
1988	Spring	Dandy	JHI16	2-Row	Cultivar	91.23	76.2861	3.5566	2.37489	1.15356	3.47057	3.00782	4.66989	4.21e-08
2000	Spring	Danuta	JHI16	2-Row	Cultivar	85.19	68.8645	3.53609	2.23722	1.28714	3.45644	2.76515	5.19321	25.646
1965	Spring	Deba_Abed	JHI16	2-Row	Cultivar	95.98	69.1972	3.33033	2.14916	1.17666	2.86867	2.86623	4.80878	0
1959	Spring	Delta_SB2R_B3448	JHI16	2-Row	Cultivar	88.8	66.7825	3.00935	2.24617	0.75095	1.83259	3.98839	4.55573	44.4439
1992	Spring	Derkado	JHI16	2-Row	Cultivar	94.4	68.1149	2.93589	2.01505	0.961166	1.85868	3.40423	4.26817	0
2000	Spring	Dialog	JHI16	2-Row	Cultivar	87.68	60.6763	2.78834	1.82125	0.988695	1.73431	2.90193	4.61954	0
1965	Spring	Diamant	JHI16	2-Row	Cultivar	91.66	62.4545	3.25814	2.29605	0.9561	2.48213	3.43962	5.19615	3.36e-05
1991	Spring	Digersano	JHI16	2-Row	Cultivar	89.11	82.9397	3.94073	2.79352	1.13995	4.35827	3.59558	4.74985	0.00123945
1952	Spring	Domen	JHI16	2-Row	Cultivar	90.55	85.9502	3.49689	2.43906	1.05282	3.12447	3.33389	4.09569	0
1954	Spring	Drost	JHI16	2-Row	Cultivar	91.92	88.7685	3.26338	2.01065	1.28822	2.94814	2.69613	3.69291	2.37e-07
1999	Spring	Druvis	JHI16	6-Row	Cultivar	88.95	78.7788	3.78042	2.7512	1.05516	3.79111	3.66697	4.80995	0
1949	Spring	Edda	JHI16	6-Row	Cultivar	80.59	90.4751	3.84681	2.63081	1.21797	4.38271	3.19142	4.26254	8.25e-05
1975	Spring	Eero	JHI16	6-Row	Cultivar	81.79	71.4485	4.29626	3.10346	1.17972	5.7992	3.64697	5.9719	0
1980	Spring	Egmont	JHI16	2-Row	Cultivar	90.48	83.2684	3.22899	2.23685	1.0139	2.59218	3.20127	3.90741	1.07e-06
1998	Spring	Elantra	JHI16	2-Row	Cultivar	91.91	69.0652	3.62936	2.54839	1.08031	3.42843	3.39905	5.26235	0
1989	Spring	Elo	JHI16	2-Row	Cultivar	89.66	60.9346	3.11212	2.32545	0.778758	2.01249	4.05446	5.11696	8.25e-05
1962	Spring	Emir	JHI16	2-Row	Cultivar	90.91	79.3149	2.68546	1.77941	0.889011	1.45121	3.10005	3.37388	3.36e-05
1998	Spring	Erkki	JHI16	6-Row	Cultivar	82.18	65.2806	3.57272	2.55848	1.03267	3.14277	3.55051	5.34295	7.15e-07
2002	Spring	Etu_B5082	JHI16	6-Row	Cultivar	85.62	73.5864	4.31634	3.15989	1.15386	5.4454	3.76823	5.88372	0
2000	Spring	Eunova	JHI16	2-Row	Cultivar	88.76	77.769	3.40075	2.10697	1.29905	3.27706	2.66721	4.3568	0
1996	Spring	Famin	JHI16	2-Row	Cultivar	91.13	59.0682	3.49359	2.42332	1.09737	3.17726	3.26736	5.80062	6.97e-08
1973	Spring	Favorit	JHI16	2-Row	Cultivar	90.27	65.6798	3.20246	2.31586	0.872042	2.19256	3.61304	5.00565	1.16e-06
2002	Spring	Felicitas	JHI16	2-Row	Cultivar	91.25	58.2268	3.14582	2.18877	0.944693	2.19336	3.31628	5.46301	0.00340531
1987	Spring	Formula	JHI16	2-Row	Cultivar	92.1	61.9427	2.9371	2.11645	0.80326	1.69728	3.67584	4.70497	3.37e-08
1993	Spring	Forum	JHI16	2-Row	Cultivar	91.88	64.021	3.41991	2.46212	0.954358	2.72439	3.71948	5.31973	3.85e-08
1941	Spring	Freja	JHI16	2-Row	Cultivar	88.52	101.039	2.75925	1.57086	1.16543	1.78868	2.33725	2.70709	49.0427
1955	Spring	Frisia	JHI16	6-Row	Cultivar	86.2	82.4927	4.07501	2.9882	1.0987	4.80624	3.85743	5.34833	51.0187
1990	Spring	Galan	JHI16	2-Row	Cultivar	90.85	61.9575	3.5039	2.43289	1.07418	3.09981	3.3676	5.59471	0
1995	Spring	Gate	JHI16	2-Row	Cultivar	90.77	69.443	3.55112	2.34099	1.23079	3.49686	2.99082	5.32486	44.4943
2006	Spring	Gizmo	JHI16	2-Row	Cultivar	87.87	70.6071	3.91772	2.76606	1.15765	4.31587	3.39689	5.54955	4.29e-08
1968	Spring	Golden_Promise	JHI16	2-Row	Cultivar	89.06	63.7107	2.75596	1.79761	0.929083	1.61143	2.92214	4.28775	0
1983	Spring	Golf	JHI16	2-Row	Cultivar	89.61	71.3918	3.08006	2.11681	0.961322	2.11967	3.23055	4.29903	9.16e-07
1981	Spring	Gorm	JHI16	2-Row	Cultivar	90.87	69.6058	3.38086	2.30254	1.03811	3.0796	3.20777	4.81897	0
1973	Spring	Hana	JHI16	2-Row	Cultivar	91.26	70.9142	3.24704	2.19465	1.03757	2.55084	3.10907	4.51493	0
1997	Spring	Hanka	JHI16	2-Row	Cultivar	91.5	68.9691	3.25796	2.2854	0.948568	2.53438	3.38431	4.76548	0
1973	Spring	Hankkija_673	JHI16	6-Row	Cultivar	82.33	83.8863	4.29186	2.97523	1.28248	5.79106	3.27712	5.12874	0
1977	Spring	Hanna_2RSB	JHI16	2-Row	Cultivar	90.73	73.7124	3.38598	2.32558	1.10972	3.0127	3.18866	4.65127	0
1978	Spring	Harry	JHI16	2-Row	Cultivar	92.27	80.8517	3.61252	2.40694	1.18653	3.58396	3.00883	4.51881	0
1942	Spring	Helmi	JHI16	2-Row	Cultivar	88.81	88.7404	3.26737	2.17445	1.11263	2.75879	3.06141	3.7087	0
1998	Spring	Heris	JHI16	2-Row	Cultivar	91.09	62.2527	3.38413	2.3187	1.05429	2.86693	3.28179	5.35982	1.17e-07
1939	Spring	Herse	JHI16	6-Row	Cultivar	93.38	94.1671	4.18168	2.94039	1.2396	5.37933	3.3211	4.63554	59.0008
Unknown	Winter	Hispanic	JHI16	2-Row	Cultivar	86.71	70.9958	3.38291	2.28039	0.922902	3.08819	3.62972	4.82937	3.23e-06
1999	Spring	Hydrogen	JHI16	2-Row	Cultivar	87.89	59.4564	3.05929	2.14786	0.948542	2.08676	3.37976	5.04195	0
1980	Spring	Ida	JHI16	2-Row	Cultivar	89.47	71.2702	3.33128	2.10649	1.20794	2.96305	2.88248	4.71301	0.00323665
1998	Spring	Idumeja	JHI16	2-Row	Cultivar	86.58	72.6719	2.89031	1.7002	1.1921	2.00337	2.56502	4.04381	5e-07
Unknown	Spring	Ilga	JHI16	2-Row	Cultivar	95.83	80.7421	3.17561	1.89797	1.2897	2.69554	2.53855	3.9031	0
1970	Spring	Imber	JHI16	2-Row	Cultivar	89.33	79.9415	3.04405	2.05722	0.998064	2.17822	3.10204	3.81451	0.0566686
Unknown	Spring	Impala	JHI16	2-Row	Cultivar	91.57	84.2571	3.11802	2.12596	0.988278	2.31582	3.25103	3.69485	0
1985	Spring	Imula	JHI16	2-Row	Cultivar	81.98	72.4323	3.19383	2.21975	0.994266	2.46675	3.30571	4.40768	0
2005	Spring	Isabella	JHI16	2-Row	Cultivar	90.88	67.3659	2.98513	2.09229	0.893312	1.89297	3.34141	4.51215	0.00396406
1924	Spring	Isaria	JHI16	2-Row	Cultivar	90.68	109.488	3.47985	2.38117	1.10361	3.18722	3.21719	3.17407	0
1933	Spring	Jadar	JHI16	6-Row	Cultivar	89.51	114.619	3.62265	2.12482	1.47501	4.01767	2.58386	3.17062	0
1987	Spring	Jarek	JHI16	2-Row	Cultivar	92.97	62.4174	3.12701	2.31401	0.799875	1.95458	3.95473	4.99893	0
1960	Spring	Jarle	JHI16	6-Row	Cultivar	86.22	91.9528	4.09044	2.98515	1.0812	4.85545	3.71231	4.47327	46.2104
2000	Spring	Jyva	JHI16	6-Row	Cultivar	81.61	72.6885	3.48382	2.51143	0.971939	2.96235	3.6529	4.82118	6.21e-08
1977	Spring	Kajsa	JHI16	6-Row	Cultivar	82.35	89.6058	4.1293	2.74175	1.36984	5.30961	3.13101	4.58127	0
1981	Spring	Karat	JHI16	2-Row	Cultivar	95.63	67.5157	3.36653	2.34864	1.01989	2.86554	3.27378	4.99846	0.0381531
1931	Spring	Kenia	JHI16	2-Row	Cultivar	91.69	86.9866	2.87598	1.99318	0.896775	1.72359	3.5941	3.28974	0
2006	Spring	Keops	JHI16	2-Row	Cultivar	85.32	54.2518	3.17305	2.32202	0.849868	2.15977	3.79138	5.64531	0
1981	Spring	Kilta	JHI16	6-Row	Cultivar	83.94	83.0308	3.55246	2.46808	1.08902	3.27301	3.43835	4.24885	2.07e-07
1980	Spring	Koral	JHI16	2-Row	Cultivar	90.41	71.7414	3.6506	2.55657	1.0974	3.55068	3.28873	5.07091	0
2002	Spring	Kristaps	JHI16	2-Row	Cultivar	91.1	76.8377	3.52942	2.35888	1.18824	3.43503	3.03265	4.53427	0
1981	Spring	Krystal	JHI16	2-Row	Cultivar	92.28	65.3825	3.15458	2.02509	1.11099	2.42984	2.78511	4.97038	0
1992	Spring	Ladik	JHI16	2-Row	Cultivar	84.88	56.1722	3.02418	2.01085	1.01088	2.15157	2.99666	5.32132	0
Unknown	Spring	Latvijas_Vietejie	JHI16	2-Row	Cultivar	94.49	121.975	3.72784	2.43315	1.29772	4.04434	2.90455	3.08467	1.88e-08
2006	Spring	Leeni	JHI16	2-Row	Cultivar	89.23	65.0861	3.35431	2.29458	1.05688	2.73277	3.30677	5.1781	7.46e-07
1947	Spring	Lenta	JHI16	2-Row	Cultivar	92.49	79.042	3.36093	2.31798	1.04172	2.78968	3.26399	4.2681	0
1964	Spring	Lise	JHI16	6-Row	Cultivar	83.34	74.013	4.55235	3.25565	1.31409	6.55273	3.49322	6.077	8.21e-07
Unknown	Spring	Lofa_Abed	JHI16	2-Row	Cultivar	96.92	82.1375	2.96871	1.89202	1.06201	2.07527	2.78269	3.64006	0
Unknown	Spring	Loviisa	JHI16	6-Row	Cultivar	80.8	78.225	3.69029	2.51891	1.12773	3.75014	3.30483	4.44142	0
1976	Spring	Lud	JHI16	2-Row	Cultivar	89.9	79.1122	3.13404	2.23218	0.875533	2.06248	3.51758	4.03793	3.16e-08
1997	Spring	Lux	JHI16	2-Row	Cultivar	92.39	54.795	2.93496	1.93923	1.01543	2.07606	2.97266	5.21749	0
1994	Spring	Lysimax	JHI16	2-Row	Cultivar	93.42	60.1428	3.01055	2.06876	0.96462	1.9885	3.26893	5.04517	0
1973	Spring	Maris_Mink	JHI16	2-Row	Cultivar	96.26	61.1255	3.02564	1.9954	1.00347	2.20552	3.04417	5.08945	0
2005	Spring	Marthe	JHI16	2-Row	Cultivar	89.07	67.4653	3.08121	2.11055	0.98024	2.12001	3.20425	4.54305	0
1918	Spring	Maskin	JHI16	6-Row	Cultivar	81.78	93.1986	3.92314	2.66092	1.25992	4.54816	3.18243	4.2102	6.23722
1970	Spring	Midas	JHI16	2-Row	Cultivar	95.43	69.7275	3.19784	2.02429	1.15046	2.58416	2.83399	4.63911	4.86e-08
1971	Spring	Mona	JHI16	2-Row	Cultivar	81.79	65.4973	2.73082	1.69904	1.05117	1.71158	2.7586	4.13894	5.13e-05
Unknown	Spring	Morex	JHI16	6-Row	Cultivar	86.08	93.1904	4.10561	2.66572	1.42446	5.48397	2.88711	4.43663	0
2006	Spring	Nathalie	JHI16	2-Row	Cultivar	92.43	63.4599	3.55959	2.5081	1.05024	3.11108	3.44584	5.63372	0.00404357
1986	Spring	Niina	JHI16	6-Row	Cultivar	86.25	85.6677	4.58681	3.00823	1.57939	7.66433	2.92917	5.4004	0
1971	Spring	Nordal	JHI16	2-Row	Cultivar	91.78	76.0883	3.03959	2.20666	0.850525	1.93646	3.79491	4.02657	0
2003	Spring	Odessa	JHI16	2-Row	Cultivar	91.28	75.523	3.33913	2.15701	1.14545	2.93416	2.87288	4.41357	5.13e-05
1987	Spring	Odin	JHI16	2-Row	Cultivar	94.58	84.9053	2.9839	2.04742	0.90649	1.92162	3.29222	3.51774	8.84e-05
1975	Spring	Okos	JHI16	2-Row	Cultivar	90.89	91.1373	3.04123	1.91236	1.11497	2.18884	2.76763	3.41294	1.99e-06
1927	Spring	Olli	JHI16	6-Row	Cultivar	85.87	105.598	3.63361	2.47821	1.16378	3.63178	3.1471	3.42236	10.8716
1995	Spring	Optic	JHI16	2-Row	Cultivar	92.16	65.1817	3.29333	2.36268	0.921564	2.6023	3.76347	5.03908	0.00532051
1993	Winter	Orria	JHI16	6-Row	Cultivar	84.15	69.0744	3.8514	2.76023	1.08772	3.89026	3.62277	5.46398	0
1994	Spring	Orza	JHI16	2-Row	Cultivar	88.85	75.8637	3.05339	2.07703	0.95761	2.12893	3.31746	4.02887	0.00562329
1968	Spring	Otis	JHI16	2-Row	Cultivar	82.01	70.6917	2.54468	1.66824	0.856337	1.19534	3.00463	3.59144	0
1959	Spring	Otra	JHI16	6-Row	Cultivar	81.4	93.4629	4.27687	2.92872	1.36118	5.64881	3.22567	4.67971	24.9084
1972	Spring	Otto	JHI16	2-Row	Cultivar	89.95	76.0092	3.30608	2.3989	0.90093	2.47778	3.83018	4.34172	0.00323665
1998	Spring	Pasadena	JHI16	2-Row	Cultivar	90.47	66.244	3.10165	2.13633	0.968879	2.26402	3.24903	4.73069	1.03e-07
1988	Spring	Perun	JHI16	2-Row	Cultivar	85.59	57.9903	3.43099	2.59435	0.842049	2.5253	4.15312	5.99144	0.00323665
1952	Spring	Pirkka	JHI16	6-Row	Cultivar	81.74	92.4014	4.35166	3.03743	1.29918	6.11286	3.36836	5.12185	0
1987	Spring	Pohto	JHI16	6-Row	Cultivar	84.91	76.741	3.7256	2.56194	1.16427	3.74885	3.24961	4.86548	0
1980	Spring	Pokko	JHI16	6-Row	Cultivar	84.88	84.6466	4.84359	3.41636	1.39093	7.70522	3.65092	5.68437	0
1983	Spring	Potra	JHI16	6-Row	Cultivar	81.81	79.0519	4.24724	2.99144	1.24006	5.4907	3.51714	5.75917	4.18e-08
2000	Spring	Priora	JHI16	2-Row	Cultivar	85.34	76.2186	3.86265	2.6105	1.26487	4.13586	3.19002	5.05405	0
1985	Spring	Prisma	JHI16	2-Row	Cultivar	90.63	65.7447	3.60597	2.5797	1.00365	3.34331	3.48331	5.551	0
1953	Spring	Proctor	JHI16	2-Row	Cultivar	97.62	87.3827	2.80381	1.7599	1.03887	1.84711	2.87438	3.2373	0
1996	Spring	Prosa	JHI16	2-Row	Cultivar	90.98	70.1383	3.37569	2.37465	0.99565	2.72513	3.40512	4.82429	0
1992	Spring	Quartz	JHI16	2-Row	Cultivar	89.59	80.2598	3.5877	2.53572	1.05883	3.31209	3.38964	4.45835	0.0363887
2006	Spring	Quench	JHI16	2-Row	Cultivar	91.83	62.3681	3.64501	2.62823	1.01175	3.3536	3.76782	5.80062	0
1976	Spring	Rapid	JHI16	2-Row	Cultivar	83.41	66.4361	3.0339	2.1193	0.915107	2.09471	3.37532	4.63098	3.23e-06
1951	Spring	Rika	JHI16	2-Row	Cultivar	90.96	81.1129	3.0915	2.06903	1.02739	2.4033	3.11967	3.82728	1.06e-06
1995	Spring	Riviera	JHI16	2-Row	Cultivar	92.97	65.956	3.38017	2.3864	0.99875	2.84533	3.56192	5.19903	0.000133528
1976	Spring	Rondo	JHI16	6-Row	Cultivar	82.83	59.7154	4.18987	3.05996	1.1077	4.76373	3.69906	6.93987	0
2000	Spring	Roxana	JHI16	2-Row	Cultivar	90.08	68.5419	3.07673	2.07189	1.01885	2.29406	3.01396	4.46639	0
1992	Spring	Ruja	JHI16	2-Row	Cultivar	91.66	84.0125	3.1226	1.90178	1.25392	2.55771	2.59333	3.74927	0
1996	Spring	Saana	JHI16	2-Row	Cultivar	83.57	69.478	3.24741	2.27748	0.992256	2.57942	3.35483	4.63359	0.00323665
1973	Spring	Salka	JHI16	2-Row	Cultivar	91.17	84.1183	3.51328	2.37758	1.13728	3.21668	3.14225	4.237	0.000420222
1975	Spring	Salve	JHI16	2-Row	Cultivar	90.49	78.6972	3.49455	2.29625	1.23056	3.41004	2.89728	4.44591	0
Landrace	Spring	SBCC001	JHI16	6-Row	Landrace	84.89	86.1381	4.27694	3.15407	1.13205	5.27734	3.89601	4.93707	0
Landrace	Winter	SBCC002	JHI16	6-Row	Landrace	86.66	90.3539	3.38645	2.296	1.22596	3.13557	2.70365	4.76679	0.0363887
Landrace	Winter	SBCC003	JHI16	6-Row	Landrace	84.31	78.9501	3.38749	2.30164	1.21979	3.12717	2.74003	3.79397	51.5088
Landrace	Winter	SBCC007	JHI16	6-Row	Landrace	85.87	93.2437	3.38745	2.30136	1.07066	3.13487	3.19141	3.42236	0
Landrace	Winter	SBCC008	JHI16	6-Row	Landrace	84.35	83.1107	3.39353	2.30259	1.22	3.14603	2.89185	3.88084	0
Landrace	Spring	SBCC010	JHI16	6-Row	Landrace	86.82	93.969	3.61007	2.1304	1.50158	4.20935	2.38131	3.79397	35.9432
Landrace	Facultative	SBCC012	JHI16	6-Row	Landrace	82.31	81.9352	3.03341	1.78843	1.23026	2.24354	2.50283	3.79476	27.414
Landrace	Facultative	SBCC013	JHI16	6-Row	Landrace	82.27	80.0943	3.18416	2.03599	1.17247	2.56523	2.75907	3.97714	51.5088
Landrace	Facultative	SBCC014	JHI16	6-Row	Landrace	81.42	74.6539	2.837	1.56816	1.27656	1.97599	2.3102	3.79381	0
Landrace	Winter	SBCC016	JHI16	6-Row	Landrace	89.4	91.0489	3.38255	2.30046	1.23407	3.13157	2.69876	4.51881	0
Landrace	Winter	SBCC018	JHI16	6-Row	Landrace	83.11	75.0316	3.21237	1.83385	1.37715	2.86167	2.35833	4.27133	0
Landrace	Winter	SBCC020	JHI16	6-Row	Landrace	85.97	79.1389	3.38151	2.2658	1.05684	3.12405	2.97926	4.58977	0
Landrace	Spring	SBCC024	JHI16	6-Row	Landrace	78.91	77.1998	3.12878	1.87848	1.24566	2.47949	2.58631	4.09058	21.1405
Landrace	Winter	SBCC026	JHI16	6-Row	Landrace	83.45	76.4493	3.38207	2.25732	1.19056	3.12315	2.5878	4.67971	1.16e-06
Landrace	Facultative	SBCC036	JHI16	6-Row	Landrace	81.74	79.0722	3.02121	1.7785	1.23311	2.2897	2.41477	3.82414	0
Landrace	Facultative	SBCC037	JHI16	6-Row	Landrace	80.39	80.1149	3.27938	1.97009	1.29349	2.88853	2.63511	4.05857	0
Landrace	Facultative	SBCC042	JHI16	6-Row	Landrace	81.66	77.121	3.02803	1.69126	1.33611	2.43651	2.27177	3.90163	14.4051
Landrace	Winter	SBCC044	JHI16	6-Row	Landrace	86.45	75.1594	3.38722	2.3017	1.1995	3.12288	2.98625	4.02887	25.646
Landrace	Winter	SBCC046	JHI16	6-Row	Landrace	85.6	83.0532	3.38892	2.30201	1.13405	3.12957	2.94396	5.07091	0
Landrace	Winter	SBCC047	JHI16	6-Row	Landrace	83.41	86.5955	3.38374	2.30037	1.07682	3.1234	3.21399	5.53884	9.73039
Landrace	Winter	SBCC048	JHI16	6-Row	Landrace	85.26	92.8896	3.38666	2.30161	1.18234	3.19387	2.80858	3.42118	6.29e-08
Landrace	Winter	SBCC050	JHI16	6-Row	Landrace	83.63	78.6109	3.38383	2.25917	1.15413	3.12683	2.85156	4.27133	14.4051
Landrace	Winter	SBCC051	JHI16	6-Row	Landrace	82.25	81.6029	3.38227	2.26682	1.15195	3.11077	2.81599	4.2681	0
Landrace	Winter	SBCC053	JHI16	6-Row	Landrace	80.98	75.5494	2.77702	1.71523	1.08967	1.8939	2.57332	3.66272	6.29e-08
Landrace	Winter	SBCC054	JHI16	6-Row	Landrace	80.85	85.5609	3.38341	2.30136	1.2775	3.117	2.83771	4.05857	39.7961
Landrace	Facultative	SBCC056	JHI16	6-Row	Landrace	78.13	82.0054	3.12311	2.00784	1.12919	2.39628	2.82588	3.84273	53.6392
Landrace	Facultative	SBCC058	JHI16	6-Row	Landrace	82.96	80.3968	3.04957	1.71644	1.32617	2.47466	2.32022	3.78115	0.00234345
Landrace	Winter	SBCC059	JHI16	6-Row	Landrace	85.13	80.1226	3.38815	2.29885	1.14313	3.12596	2.99938	4.76679	0
Landrace	Winter	SBCC060	JHI16	6-Row	Landrace	83.43	78.1019	3.38249	2.30386	1.09208	3.14585	3.1502	3.9702	0
Landrace	Winter	SBCC067	JHI16	6-Row	Landrace	83.48	78.0013	3.38339	2.2829	1.24521	3.12404	2.68565	4.08869	0
Landrace	Facultative	SBCC069	JHI16	6-Row	Landrace	81.99	88.9236	3.12363	1.6358	1.45188	2.8427	2.16988	3.51299	0
Landrace	Facultative	SBCC073	JHI16	6-Row	Landrace	81.71	76.7763	3.16854	2.01236	1.13364	2.57407	2.76652	4.12186	8.1e-05
Landrace	Spring	SBCC074	JHI16	6-Row	Landrace	88.54	86.3466	3.38523	2.26189	1.09202	3.19409	2.82408	3.64006	35.9432
Landrace	Facultative	SBCC075	JHI16	6-Row	Landrace	80.86	72.6627	2.81929	1.51918	1.28792	1.93304	2.23823	3.84244	6.81e-07
Landrace	Winter	SBCC079	JHI16	6-Row	Landrace	87.09	88.1016	3.39099	2.30271	1.21675	3.11959	3.12383	4.67971	0
Landrace	Winter	SBCC084	JHI16	6-Row	Landrace	87.63	89.1549	3.38429	2.26368	1.13331	3.12945	2.83309	3.69291	0
Landrace	Winter	SBCC086	JHI16	6-Row	Landrace	86.53	97.6877	3.39039	2.30316	1.27107	3.12738	2.82115	3.68602	0
Landrace	Winter	SBCC091	JHI16	6-Row	Landrace	82.26	85.7949	3.38471	2.26755	1.19518	3.1369	2.54632	4.76679	0
Landrace	Facultative	SBCC094	JHI16	6-Row	Landrace	82	75.6157	2.6391	1.41408	1.23093	1.66292	2.17625	3.47552	9.73039
Landrace	Winter	SBCC095	JHI16	6-Row	Landrace	86.68	89.866	3.39171	2.2721	1.17951	3.1896	3.03401	4.02887	2.37e-07
Landrace	Winter	SBCC096	JHI16	6-Row	Landrace	87.05	83.2236	3.38329	2.30376	1.17367	3.11857	2.99089	3.81018	0
Landrace	Facultative	SBCC097	JHI16	6-Row	Landrace	82.36	77.8712	3.03833	1.70081	1.34399	2.46169	2.25476	3.88216	20.9358
Landrace	Winter	SBCC105	JHI16	6-Row	Landrace	82.59	81.2261	3.38396	2.30231	1.16861	3.13498	2.81753	3.9031	0
Landrace	Winter	SBCC113	JHI16	6-Row	Landrace	84.18	84.1024	3.38554	2.29531	1.15953	3.13628	2.98597	3.79476	0.0566686
Landrace	Facultative	SBCC115	JHI16	6-Row	Landrace	84.13	74.1321	3.18695	2.09927	1.1098	2.60661	2.96686	4.29371	15.0204
Landrace	Spring	SBCC116	JHI16	6-Row	Landrace	77.04	78.2474	2.76635	1.41291	1.37226	1.76223	2.1144	3.59605	47.3194
Landrace	Winter	SBCC119	JHI16	6-Row	Landrace	84.25	88.5605	3.38234	2.27264	1.23704	3.11437	2.66782	4.46639	1.6e-06
Landrace	Facultative	SBCC123	JHI16	6-Row	Landrace	78.03	75.8047	3.21382	2.11131	1.14465	2.58276	2.89665	4.21009	3.42e-08
Landrace	Winter	SBCC125	JHI16	6-Row	Landrace	84.37	82.1741	3.38105	2.25958	1.19134	3.12723	2.65808	3.76923	0
Landrace	Facultative	SBCC128	JHI16	6-Row	Landrace	81.99	77.2947	3.64268	2.10352	1.53216	4.2163	2.35183	4.76679	7.17e-06
Landrace	Winter	SBCC129	JHI16	6-Row	Landrace	84.96	85.2966	3.38129	2.29908	1.20642	3.12197	2.82327	3.41294	0
Landrace	Winter	SBCC138	JHI16	6-Row	Landrace	83.74	80.4695	3.39204	2.30417	1.24667	3.12047	2.75254	3.83514	0
Landrace	Spring	SBCC144	JHI16	6-Row	Landrace	82.71	78.3887	3.20173	2.25877	0.9652	2.30723	3.38077	4.08869	0
Landrace	Facultative	SBCC145	JHI16	6-Row	Landrace	77.08	63.6364	2.84909	1.6121	1.24562	1.99763	2.28525	4.40171	0
Landrace	Winter	SBCC146	JHI16	6-Row	Landrace	86.22	90.4869	3.38849	2.30435	1.28883	3.11972	2.71469	3.81835	0.0072672
Landrace	Spring	SBCC147	JHI16	2-Row	Landrace	90.32	94.7483	3.14435	2.09965	1.04998	2.32166	3.09535	3.29703	0
Landrace	Spring	SBCC148	JHI16	2-Row	Landrace	86.17	83.1624	2.84647	1.85792	0.992522	1.83178	2.92439	3.42118	8.19713
Landrace	Winter	SBCC149	JHI16	6-Row	Landrace	82.37	81.4974	3.38383	2.26679	1.10123	3.10574	3.19068	4.09294	0.0381531
Landrace	Spring	SBCC151	JHI16	2-Row	Landrace	88.02	88.87	2.8157	1.93688	0.867217	1.6598	3.21731	3.15736	0
Landrace	Spring	SBCC157	JHI16	2-Row	Landrace	83.73	92.5998	2.9797	2.06794	0.932292	1.9565	3.26022	3.23626	2.17e-05
Landrace	Spring	SBCC158	JHI16	2-Row	Landrace	83.89	94.8224	3.10751	2.10148	1.04147	2.40653	3.13514	3.29157	32.4047
Landrace	Facultative	SBCC161	JHI16	6-Row	Landrace	82.42	74.6738	2.76896	1.70073	1.0548	1.81558	2.60584	3.67846	0
2005	Spring	Scandium	JHI16	2-Row	Cultivar	89.98	66.068	3.10336	2.23606	0.862056	2.15503	3.55475	4.70025	3.39e-06
1996	Spring	Scarlett	JHI16	2-Row	Cultivar	88.86	63.6307	3.31898	2.29748	1.03416	2.62361	3.35299	5.13123	0
1979	Spring	Silja	JHI16	6-Row	Cultivar	86.31	75.1095	3.95016	2.88721	1.10362	4.42089	3.66127	5.24929	2.71e-05
2003	Spring	Simba	JHI16	2-Row	Cultivar	88.47	48.5621	2.85804	1.90307	0.964064	1.80688	3.49937	5.73032	0
2004	Spring	Smilla	JHI16	2-Row	Cultivar	91.96	55.5791	3.0751	1.818	1.25306	2.44888	2.59909	5.69029	0.000385596
1977	Spring	Spartan	JHI16	2-Row	Cultivar	88.93	69.2889	2.96383	2.04005	0.895204	1.87162	3.30353	4.2838	0.000240436
1999	Spring	Static	JHI16	2-Row	Cultivar	90.52	62.4903	3.39695	2.35018	1.08097	3.26999	3.15932	5.399	2.37e-05
1980	Spring	Steina	JHI16	2-Row	Cultivar	91.52	88.9163	3.2957	2.16687	1.1333	2.81046	2.98495	3.68602	0
1986	Spring	Stella	JHI16	6-Row	Cultivar	85.22	112.48	4.39488	3.03592	1.37172	6.20669	3.3123	3.88084	10.8835
1972	Spring	Stendes	JHI16	2-Row	Cultivar	93.46	84.026	2.77775	1.84015	0.9339	1.65937	3.03297	3.35264	58.1464
1973	Spring	Suvi	JHI16	6-Row	Cultivar	82.26	82.9943	3.51393	2.23792	1.2904	3.37195	2.85843	4.19976	0
1937	Spring	Tammi	JHI16	6-Row	Cultivar	81.96	75.8635	3.48297	2.23324	1.25533	3.26827	2.77802	4.65625	39.7961
1993	Spring	Tarm92	JHI16	2-Row	Cultivar	87.69	79.0207	3.16524	2.23555	0.919187	2.34362	3.38509	3.9924	0.0072672
1990	Spring	Teele	JHI16	6-Row	Cultivar	81.89	95.602	4.7035	3.72091	1.1571	7.59022	4.23821	4.89148	0
1976	Spring	Teemu	JHI16	6-Row	Cultivar	83.55	88.4168	3.89631	2.72799	1.14912	4.38242	3.37733	4.4511	0
1970	Spring	Tellus	JHI16	2-Row	Cultivar	90.91	78.0146	3.25992	2.16925	1.14937	2.8086	2.94041	4.11407	3.4e-10
1991	Spring	Terno	JHI16	2-Row	Cultivar	91.94	67.5472	3.29311	2.10733	1.19058	2.92843	2.85538	4.83167	0
1995	Spring	Thuringia	JHI16	2-Row	Cultivar	89.8	71.4146	3.57888	2.59303	0.959003	3.15733	3.66163	4.99851	0.0212224
1994	Spring	Tidone	JHI16	2-Row	Cultivar	80.07	67.7653	3.2163	2.18223	1.04444	2.41493	3.13493	4.82937	3.83e-10
2003	Spring	Tocada	JHI16	2-Row	Cultivar	90.02	66.212	3.70653	2.59647	1.07608	3.69598	3.38911	5.62311	0
1989	Spring	Tremois	JHI16	2-Row	Cultivar	92.64	73.8595	2.69839	1.65685	1.06561	1.65342	2.5752	3.62236	1.88e-11
1973	Spring	Triumph	JHI16	2-Row	Cultivar	91.03	67.1071	3.2467	2.32067	0.951186	2.44487	3.47661	4.8442	3.57e-07
1975	Spring	Tyra	JHI16	2-Row	Cultivar	85.02	74.0228	3.05052	2.13783	0.914146	1.97131	3.37724	4.09712	0
1955	Spring	Union	JHI16	2-Row	Cultivar	90.61	90.3043	3.59322	2.50294	1.08896	3.42366	3.30454	3.97794	0
1958	Spring	Vada	JHI16	2-Row	Cultivar	90.9	73.8681	2.85465	1.93124	0.911061	1.72004	3.2028	3.89347	2.49e-06
1930	Spring	Vairogs	JHI16	6-Row	Cultivar	83.99	98.3958	3.98593	2.58771	1.39945	4.95835	2.88303	4.0857	20.866
1950	Spring	Valticky	JHI16	2-Row	Cultivar	85.29	89.4791	3.03583	2.07456	0.978193	2.19146	3.19853	3.38061	0
2003	Spring	Vankkuri	JHI16	2-Row	Cultivar	91.39	100.551	3.23766	2.18193	1.0494	2.51958	3.31429	3.24223	1.6e-06
1941	Spring	Varde	JHI16	6-Row	Cultivar	83.69	81.7738	4.0019	2.86984	1.15862	4.49803	3.57133	4.91268	0
1994	Spring	Viivi	JHI16	2-Row	Cultivar	90.97	74.2452	4.16915	2.93733	1.18921	5.1853	4.10205	5.70845	7.28e-06
1957	Spring	Volla	JHI16	2-Row	Cultivar	90.18	86.6485	3.52632	2.35935	1.13657	3.32051	3.20357	4.09294	0.018175
1976	Spring	Welam_B5930	JHI16	2-Row	Cultivar	89.77	80.0424	3.15615	2.248	0.943435	2.29474	3.72836	3.91694	2.62e-10
1951	Spring	Wisa	JHI16	2-Row	Cultivar	91.16	101.437	3.27996	2.14462	1.09835	2.79442	2.97192	3.26552	2.75e-08
1985	Spring	Zenit	JHI16	2-Row	Cultivar	92.21	66.3319	3.32455	2.37581	0.972312	2.61493	3.84125	4.95783	0
1966	Spring	Zephyr_SB2R_B3731	JHI16	2-Row	Cultivar	90.34	80.7129	3.22482	2.08618	1.17804	2.64039	2.85425	4.01727	4.6e-07
1975	Spring	Aapo	JHI17	2-Row	Cultivar	82.57	76.2982	2.82866	1.95185	0.930799	1.55393	3.15844	3.82515	4.08e-08
1978	Spring	Abava	JHI17	2-Row	Cultivar	81.33	100.135	3.46191	2.41019	1.0325	3.14435	3.44652	3.53033	0.0494682
1981	Spring	Agneta	JHI17	6-Row	Cultivar	72.11	79.8359	3.61116	2.47565	1.13987	3.46301	3.2386	4.55873	1.64e-05
1992	Spring	Akcent	JHI17	2-Row	Cultivar	78.02	75.5896	2.92664	2.04557	0.881562	1.80411	3.43704	3.8369	1.21e-07
1970	Spring	Akka	JHI17	2-Row	Cultivar	69.64	89.0846	3.17232	2.15171	1.04303	2.21543	3.18292	3.4878	24.6398
1986	Spring	Alexis	JHI17	2-Row	Cultivar	78.33	75.5224	3.07965	2.16737	0.902266	1.90103	4.13583	4.09533	0
1985	Spring	Alis	JHI17	2-Row	Cultivar	82.06	75.6853	3.45288	2.41133	1.02582	2.84842	3.388	4.53248	3.55e-07
1999	Spring	Alliot	JHI17	2-Row	Cultivar	77.75	77.463	3.39683	2.32889	1.0505	2.82475	3.24784	4.44325	5.87e-13
1999	Spring	Annabell	JHI17	2-Row	Cultivar	79.9	74.638	3.27877	2.33252	0.937381	2.36095	3.63904	4.41346	0
1980	Spring	Anni	JHI17	2-Row	Cultivar	79.31	75.8666	3.02668	2.01185	0.997179	2.0901	3.07997	4.00003	11.9734
1996	Spring	Ansis	JHI17	2-Row	Cultivar	81.51	91.6072	3.33235	2.27185	1.03926	2.61848	3.24814	3.66944	1.65e-07
1984	Spring	Apex	JHI17	2-Row	Cultivar	77.93	82.7386	3.06881	2.19775	0.899371	2.07194	3.59521	3.74403	4.14e-06
1974	Spring	Aramir	JHI17	2-Row	Cultivar	77.98	83.4957	3.11739	2.06758	1.0392	2.25657	3.12825	3.70073	1.64e-07
1974	Spring	Armelle	JHI17	2-Row	Cultivar	81.91	107.236	3.35475	2.385	0.959036	2.68124	3.53334	3.19313	0
1982	Spring	Arra	JHI17	6-Row	Cultivar	65.99	83.2076	3.86376	2.76068	1.127	4.04178	3.50573	4.7263	0.000171154
1992	Spring	Artturi	JHI17	6-Row	Cultivar	66.63	70.563	3.64683	2.44731	1.21375	3.61409	3.13105	5.18848	0
1966	Spring	Arvo	JHI17	2-Row	Cultivar	80.67	91.7891	3.10437	2.05774	1.04734	2.24192	3.0371	3.31457	0
1910	Spring	Asplund	JHI17	6-Row	Cultivar	72.55	93.8094	3.81874	2.78753	1.02718	3.72028	3.72294	4.21046	23.185
1975	Spring	Athos	JHI17	2-Row	Cultivar	72.17	91.4758	3.24416	2.26228	0.972093	2.54771	3.3249	3.57239	0
1976	Spring	Atlas	JHI17	2-Row	Cultivar	76.68	79.2089	3.31966	2.36694	0.95805	2.46451	3.52474	4.44046	2.99e-11
1996	Spring	Atribut	JHI17	2-Row	Cultivar	78.03	73.9051	3.05644	2.02459	1.08641	2.14889	2.90295	4.14946	30.2424
1964	Spring	Balder_J	JHI17	2-Row	Cultivar	80.45	90.0505	2.94642	1.93	1.04758	1.97452	2.85981	3.22782	1.79e-07
1990	Spring	Balga	JHI17	2-Row	Cultivar	78.19	84.3322	3.21707	2.24184	0.977613	2.15399	3.39865	3.80941	2.2e-08
2005	Spring	Barabas	JHI17	2-Row	Cultivar	78.9	72.3376	3.32163	2.15348	1.18788	2.83099	2.94866	4.58569	33.7507
1996	Spring	Barke	JHI17	2-Row	Cultivar	78.63	77.1895	2.79781	1.75213	1.04242	1.66833	2.85313	3.6285	0
1989	Spring	Baronesse	JHI17	2-Row	Cultivar	78.83	82.1501	3.15871	2.32411	0.843152	2.0366	3.76374	3.83274	9.53e-07
2004	Spring	Beatrix	JHI17	2-Row	Cultivar	78.22	73.1562	3.10847	2.13361	0.942201	2.12709	3.18756	4.15286	0.339753
1972	Spring	Berenice	JHI17	2-Row	Cultivar	79.22	93.9807	3.76204	2.70315	1.05803	3.71984	3.58372	3.91936	0
1963	Spring	Birgitta	JHI17	2-Row	Cultivar	79.13	97.8848	3.52112	2.51618	1.03495	3.05954	3.48954	3.64614	0
1981	Spring	Birka	JHI17	2-Row	Cultivar	79.25	87.8381	3.3783	2.39613	0.962658	2.73224	3.53552	3.89174	0
1992	Spring	Blenheim	JHI17	2-Row	Cultivar	80.76	76.4468	3.5329	2.46062	1.06936	3.28499	3.32749	4.51852	4.87e-07
1952	Spring	Bonus	JHI17	2-Row	Cultivar	81.64	90.2326	3.14556	2.16557	0.97731	2.35501	3.19678	3.53554	39.0323
1996	Spring	Botnia	JHI17	6-Row	Cultivar	69.61	80.964	3.92777	2.84154	1.08836	4.15066	3.6397	4.71955	3.54e-07
2000	Spring	Braemar	JHI17	2-Row	Cultivar	75.69	77.1524	3.42543	2.52566	0.932693	2.50686	3.7572	4.51466	0
2001	Spring	Brazil	JHI17	2-Row	Cultivar	76.82	67.6949	3.30431	2.34511	0.984667	2.50155	3.42715	4.82534	0
1964	Spring	Britta	JHI17	2-Row	Cultivar	78.51	93.1721	2.85238	1.96259	0.928446	1.80914	3.10429	3.05338	0
1980	Spring	Caja	JHI17	2-Row	Cultivar	77.6	72.2983	2.63765	1.63558	0.982984	1.49134	2.81714	3.56536	9.12e-06
2002	Spring	Calgary	JHI17	2-Row	Cultivar	76.52	76.2678	3.17887	2.25607	0.949786	2.39665	3.3728	4.21131	0.108489
1947	Spring	Carlsberg	JHI17	2-Row	Cultivar	81.05	85.681	3.12185	2.11328	0.973779	2.25634	3.24717	3.64161	2.2e-08
2001	Spring	Cellar	JHI17	2-Row	Cultivar	76.17	61.5729	3.0968	2.26795	0.835433	1.93437	3.7293	4.90495	0
2003	Spring	Ceylon	JHI17	2-Row	Cultivar	78.45	64.3824	3.0259	2.04927	0.964967	1.92561	3.16355	4.69394	0
2006	Spring	Chanell	JHI17	2-Row	Cultivar	80.74	74.2886	3.75797	2.62717	1.12699	3.83411	3.36389	5.05012	0
1992	Spring	Chariot	JHI17	2-Row	Cultivar	77.92	79.4695	3.22194	2.33767	0.884095	2.35422	3.58529	4.01804	0
1980	Spring	Claret	JHI17	2-Row	Cultivar	77.69	80.5612	3.18466	2.29345	0.893689	2.21142	3.62068	3.93878	4.69e-08
2003	Spring	Class	JHI17	2-Row	Cultivar	78.42	74.2732	3.28166	2.44079	0.855648	2.29074	3.86759	4.48153	0.00131965
1991	Spring	Cleopatra	JHI17	2-Row	Cultivar	79.64	96.1965	3.63188	2.58947	1.05333	3.51554	3.47763	3.79288	1.71e-07
1994	Spring	Cooper	JHI17	2-Row	Cultivar	81.31	70.0855	3.30955	2.35254	0.939544	2.54586	3.56203	4.75555	9.51705
1983	Spring	Corgi	JHI17	2-Row	Cultivar	81.27	76.7655	3.98706	2.9721	0.994393	3.68475	4.10325	5.18546	3.2e-07
1992	Spring	Corniche	JHI17	2-Row	Cultivar	80.17	81.2131	3.60495	2.61013	1.0032	3.16247	3.66103	4.43702	3.34e-07
2004	Spring	Cristalia	JHI17	2-Row	Cultivar	76.04	71.4958	3.33021	2.2605	1.07183	2.77132	3.14703	4.75425	1.54e-06
1982	Spring	Croydon	JHI17	2-Row	Cultivar	80.46	89.3602	3.49842	2.59129	0.897081	2.85778	3.93258	3.89012	0
1988	Spring	Dandy	JHI17	2-Row	Cultivar	80.53	92.3092	3.54344	2.43059	1.1174	3.15411	3.33161	3.79413	9.5349
2000	Spring	Danuta	JHI17	2-Row	Cultivar	74.01	85.7107	2.89023	1.91981	1.00625	1.80181	2.85199	3.33345	2.49e-07
1965	Spring	Deba_Abed	JHI17	2-Row	Cultivar	82.49	87.7901	3.41098	2.43832	0.964898	2.62341	3.53229	3.94823	0
1959	Spring	Delta_SB2R_B3448	JHI17	2-Row	Cultivar	74.48	79.5773	2.84729	1.88257	1.01082	1.88765	2.946	3.54868	0
1992	Spring	Derkado	JHI17	2-Row	Cultivar	80.65	81.4624	3.19367	2.23519	0.956598	2.27959	3.46556	3.9421	0
2000	Spring	Dialog	JHI17	2-Row	Cultivar	75.61	68.2814	3.02888	2.09643	0.894212	1.81576	3.37184	4.43189	0
1965	Spring	Diamant	JHI17	2-Row	Cultivar	81.43	74.3561	3.0518	2.25371	0.815259	1.9245	3.84935	4.20911	7.05e-08
1991	Spring	Digersano	JHI17	2-Row	Cultivar	79.22	84.2815	3.39023	2.35277	1.00285	2.86999	3.41524	3.96885	0
1952	Spring	Domen	JHI17	2-Row	Cultivar	77.98	95.7436	3.08665	2.08586	1.00072	2.26393	3.10653	3.22346	0.173235
1954	Spring	Drost	JHI17	2-Row	Cultivar	82.07	91.9724	3.47488	2.3403	1.12281	3.33632	3.08976	3.79557	0
1999	Spring	Druvis	JHI17	6-Row	Cultivar	75.1	79.3472	3.24761	2.09682	1.12141	2.68668	2.94795	4.1994	4.11e-06
1949	Spring	Edda	JHI17	6-Row	Cultivar	66.34	97.5888	3.64747	2.46191	1.17357	3.7398	3.09201	3.82864	42.1387
1975	Spring	Eero	JHI17	6-Row	Cultivar	66.13	80.1088	3.63692	2.51565	1.08302	3.59868	3.39797	4.60037	0
1980	Spring	Egmont	JHI17	2-Row	Cultivar	79.93	89.4564	3.35964	2.55964	0.773679	2.3656	4.43472	3.7542	0
1998	Spring	Elantra	JHI17	2-Row	Cultivar	80.79	86.1772	3.29729	2.314	0.920173	2.41451	3.61773	3.83133	0
1989	Spring	Elo	JHI17	2-Row	Cultivar	80.22	72.0416	3.38762	2.48694	0.947914	2.57441	3.75332	4.6947	0
1962	Spring	Emir	JHI17	2-Row	Cultivar	80.23	89.068	3.04571	2.10444	0.924938	2.0347	3.38819	3.483	0
1998	Spring	Erkki	JHI17	6-Row	Cultivar	68.17	79.5072	4.19651	3.00977	1.20753	5.20103	3.59345	5.30973	0
2002	Spring	Etu_B5082	JHI17	6-Row	Cultivar	73.28	76.0905	3.89553	2.86566	1.04429	4.00226	3.8906	5.22842	1.37695
2000	Spring	Eunova	JHI17	2-Row	Cultivar	75.07	86.7191	3.50621	2.51481	0.993976	2.97437	3.5987	3.88999	3.27e-07
1996	Spring	Famin	JHI17	2-Row	Cultivar	80.92	72.7301	3.48172	2.56851	0.882127	2.42262	4.08479	4.76139	0
1973	Spring	Favorit	JHI17	2-Row	Cultivar	78.2	75.8426	3.28216	2.27112	0.983013	2.40014	3.33543	4.54264	0
2002	Spring	Felicitas	JHI17	2-Row	Cultivar	78.42	74.6077	3.06892	2.11908	0.963443	2.04174	3.23079	4.08658	1.75e-06
1987	Spring	Formula	JHI17	2-Row	Cultivar	80.31	71.964	2.96098	1.98568	0.956643	1.99745	3.08238	4.22475	0
1993	Spring	Forum	JHI17	2-Row	Cultivar	81.56	71.5256	3.36158	2.52493	0.82469	2.31067	4.05541	4.82158	0
1941	Spring	Freja	JHI17	2-Row	Cultivar	77.15	103.338	3.02454	2.00272	1.02117	2.08935	3.06888	2.93732	96.8158
1955	Spring	Frisia	JHI17	6-Row	Cultivar	71.82	89.4874	3.4515	2.36077	1.08883	3.17723	3.08844	3.88413	1.12e-12
1990	Spring	Galan	JHI17	2-Row	Cultivar	79.76	74.5315	3.11717	2.07393	1.05776	2.2403	3.24444	4.19159	2.97e-08
1995	Spring	Gate	JHI17	2-Row	Cultivar	82.21	79.9467	3.20816	2.29655	0.912037	2.24236	3.60092	3.90405	0
2006	Spring	Gizmo	JHI17	2-Row	Cultivar	78.62	81.4591	3.53091	2.61369	0.905358	2.83959	3.93954	4.27729	0.0588662
1968	Spring	Golden_Promise	JHI17	2-Row	Cultivar	80.55	74.9601	3.0291	2.05221	0.989067	2.1	3.03877	4.02838	0
1983	Spring	Golf	JHI17	2-Row	Cultivar	78.16	79.776	3.02953	2.13198	0.927954	2.03504	3.33494	3.77551	9.12e-06
1981	Spring	Gorm	JHI17	2-Row	Cultivar	82.35	85.697	3.38186	2.35667	0.998669	2.68518	3.3671	3.89048	0
1973	Spring	Hana	JHI17	2-Row	Cultivar	79.14	80.3918	3.42638	2.44645	0.985364	2.76166	3.57363	4.26819	0.0711676
1997	Spring	Hanka	JHI17	2-Row	Cultivar	80.9	81.5212	3.77336	2.74969	0.973811	3.73334	3.84041	4.68044	0
1973	Spring	Hankkija_673	JHI17	6-Row	Cultivar	70.17	92.01	4.18909	2.98115	1.19466	5.06261	3.4705	4.47721	2.43e-08
1977	Spring	Hanna_2RSB	JHI17	2-Row	Cultivar	79.56	87.8563	3.17582	2.16776	0.983768	2.42394	3.27845	3.63258	0
1978	Spring	Harry	JHI17	2-Row	Cultivar	80.83	93.928	3.50804	2.5579	0.955815	2.89246	3.8481	3.74755	0
1942	Spring	Helmi	JHI17	2-Row	Cultivar	76.1	97.2206	2.87834	1.93992	0.942911	1.79403	2.99207	2.91074	0
1998	Spring	Heris	JHI17	2-Row	Cultivar	79.13	72.3112	3.24788	2.3521	0.857011	2.2391	3.78521	4.47094	1.21e-05
1939	Spring	Herse	JHI17	6-Row	Cultivar	68.99	94.3435	3.96279	2.77566	1.19392	4.69796	3.32891	4.21212	3.29888
Unknown	Winter	Hispanic	JHI17	2-Row	Cultivar	74.5	79.1864	3.3252	2.31779	0.959591	2.61387	3.44485	4.52633	0
1999	Spring	Hydrogen	JHI17	2-Row	Cultivar	74.89	70.0115	3.03023	2.02858	1.0221	1.98419	3.03332	4.34025	0.000492967
1980	Spring	Ida	JHI17	2-Row	Cultivar	75.9	85.347	3.3623	2.42698	0.926816	2.4994	3.67302	3.90415	0
1998	Spring	Idumeja	JHI17	2-Row	Cultivar	76.59	84.7231	3.42544	2.47145	0.96955	2.77843	3.55554	4.07687	0
Unknown	Spring	Ilga	JHI17	2-Row	Cultivar	81.06	83.8755	3.08833	2.09993	0.992018	2.1915	3.20157	3.58652	0
1970	Spring	Imber	JHI17	2-Row	Cultivar	76.48	87.0747	3.03845	2.14702	0.850861	1.95902	3.67849	3.37969	0
Unknown	Spring	Impala	JHI17	2-Row	Cultivar	81.26	87.2988	2.93088	1.96269	0.981236	1.92259	2.9489	3.28884	1.04e-06
1985	Spring	Imula	JHI17	2-Row	Cultivar	73.49	78.0448	3.18431	2.20591	0.985027	2.21976	3.30452	4.00114	0
2005	Spring	Isabella	JHI17	2-Row	Cultivar	78.55	72.5331	3.17819	2.28144	0.890495	2.16958	3.49691	4.4191	0
1924	Spring	Isaria	JHI17	2-Row	Cultivar	74.28	106.043	3.25959	2.29645	0.945602	2.41452	3.36292	3.14668	1.26e-06
1933	Spring	Jadar	JHI17	6-Row	Cultivar	74.92	115.001	3.91825	2.59548	1.32	4.75705	3.01022	3.39829	36.1235
1987	Spring	Jarek	JHI17	2-Row	Cultivar	80.86	76.3823	3.27186	2.34483	0.940493	2.22727	3.52549	4.26822	0
1960	Spring	Jarle	JHI17	6-Row	Cultivar	70.71	100.815	3.95406	2.74476	1.23476	4.36881	3.32817	3.95634	2.89e-07
2000	Spring	Jyva	JHI17	6-Row	Cultivar	66.07	69.4944	3.39524	2.51271	0.896805	2.46612	3.87116	4.8751	6.96e-06
1977	Spring	Kajsa	JHI17	6-Row	Cultivar	71.52	103.907	3.22576	2.15346	1.05971	2.6173	3.09564	3.05148	0
1981	Spring	Karat	JHI17	2-Row	Cultivar	82.27	70.3648	3.34314	2.17494	1.16516	2.96296	2.96338	4.73627	0.000464398
1931	Spring	Kenia	JHI17	2-Row	Cultivar	79.32	93.712	3.31165	2.29819	0.946203	2.57584	3.37692	3.0343	0
2006	Spring	Keops	JHI17	2-Row	Cultivar	73.02	60.4112	2.68363	1.76231	0.891433	1.37002	3.02627	4.57562	0
1981	Spring	Kilta	JHI17	6-Row	Cultivar	73	92.7539	4.56189	3.06268	1.4913	6.78066	3.1998	4.87167	0
1980	Spring	Koral	JHI17	2-Row	Cultivar	78.39	84.7788	3.46709	2.46227	1.01333	2.89971	3.42319	4.08467	0
2002	Spring	Kristaps	JHI17	2-Row	Cultivar	81.93	89.3628	3.4021	2.24364	1.14026	2.96302	3.10439	3.87498	0
1981	Spring	Krystal	JHI17	2-Row	Cultivar	79.31	70.989	3.11617	1.83776	1.27155	2.42424	2.66926	4.35636	0
1992	Spring	Ladik	JHI17	2-Row	Cultivar	73.84	68.2003	3.27994	2.19422	1.0643	2.64098	3.06588	4.7581	4.88e-09
Unknown	Spring	Latvijas_Vietejie	JHI17	2-Row	Cultivar	82.77	126.472	3.53718	2.33677	1.21925	3.59564	3.00337	2.85476	0
2006	Spring	Leeni	JHI17	2-Row	Cultivar	80.42	78.3597	3.01326	2.0859	0.91806	1.99392	3.2571	3.84618	0
1947	Spring	Lenta	JHI17	2-Row	Cultivar	81.45	83.8967	2.75916	1.76078	1.00562	1.68264	2.8784	3.22348	9.04727
1964	Spring	Lise	JHI17	6-Row	Cultivar	73.41	89.2531	3.77242	2.71206	1.08881	3.78027	3.48171	4.26912	0
Unknown	Spring	Lofa_Abed	JHI17	2-Row	Cultivar	78.34	87.1564	3.33642	2.31127	1.01023	2.55022	3.32321	3.91201	0
Unknown	Spring	Loviisa	JHI17	6-Row	Cultivar	65.95	80.6939	3.60931	2.59117	1.01467	3.21249	3.59106	4.4663	44.1887
1976	Spring	Lud	JHI17	2-Row	Cultivar	77.92	88.5507	3.5923	2.60194	0.971051	3.19865	3.6715	3.98903	1.09e-05
1997	Spring	Lux	JHI17	2-Row	Cultivar	82.24	76.581	3.36905	2.36786	1.00826	2.53749	3.31058	4.46144	1.36e-05
1994	Spring	Lysimax	JHI17	2-Row	Cultivar	81.79	68.8468	3.501	2.36139	1.15645	3.15186	3.03028	4.86734	0
1973	Spring	Maris_Mink	JHI17	2-Row	Cultivar	81.78	75.3208	2.95688	2.02246	0.896665	1.83694	3.39951	3.92908	0
2005	Spring	Marthe	JHI17	2-Row	Cultivar	78.92	75.9366	3.20716	2.24814	0.977002	2.00772	3.41459	4.17168	0
1918	Spring	Maskin	JHI17	6-Row	Cultivar	70.25	91.3217	3.63481	2.5605	1.09963	3.39916	3.36844	4.06002	0
1970	Spring	Midas	JHI17	2-Row	Cultivar	82.14	82.1818	3.38242	2.31035	1.08328	2.82522	3.2421	4.08647	0
1971	Spring	Mona	JHI17	2-Row	Cultivar	71.89	71.3751	2.76431	1.80345	0.951739	1.63415	3.05114	3.847	0
Unknown	Spring	Morex	JHI17	6-Row	Cultivar	72.2	89.345	3.6939	2.44678	1.24884	3.87894	2.9664	4.08285	8.26303
2006	Spring	Nathalie	JHI17	2-Row	Cultivar	80.6	74.6058	3.31842	2.2798	1.03058	2.47828	3.25575	4.33732	0
1986	Spring	Niina	JHI17	6-Row	Cultivar	70.2	92.802	4.04037	2.80905	1.23424	5.00948	3.25846	4.42401	1.67e-07
1971	Spring	Nordal	JHI17	2-Row	Cultivar	80.24	87.3469	3.20454	2.30037	0.892773	2.2818	3.51186	3.6684	0
2003	Spring	Odessa	JHI17	2-Row	Cultivar	79.82	74.3111	2.9835	1.88682	1.05333	2.0644	2.86113	3.946	0
1987	Spring	Odin	JHI17	2-Row	Cultivar	81.43	92.5281	2.98947	2.08141	0.874714	1.8041	3.68046	3.28737	1.03e-05
1975	Spring	Okos	JHI17	2-Row	Cultivar	80.61	97.6173	3.3852	2.42701	0.935014	2.76534	3.74331	3.50822	0
1927	Spring	Olli	JHI17	6-Row	Cultivar	72.61	84.7517	3.24767	2.18226	1.03957	2.62075	3.06	3.85192	87.6277
1995	Spring	Optic	JHI17	2-Row	Cultivar	81.93	73.9844	3.343	2.29743	1.07098	2.36818	3.22702	4.54882	8.26e-08
1993	Winter	Orria	JHI17	6-Row	Cultivar	74.83	75.2277	3.76449	2.74244	1.00593	3.60838	3.78889	4.99617	0
1994	Spring	Orza	JHI17	2-Row	Cultivar	75.87	79.1364	2.77465	1.82218	0.955269	1.63736	2.94905	3.51952	18.9616
1968	Spring	Otis	JHI17	2-Row	Cultivar	68.27	69.3092	2.23444	1.28275	0.931795	0.990086	2.532	3.24284	81.1839
1959	Spring	Otra	JHI17	6-Row	Cultivar	66	94.3171	4.29767	3.13458	1.17552	5.3522	3.62556	4.47575	50.3236
1972	Spring	Otto	JHI17	2-Row	Cultivar	78.22	88.6684	2.98936	2.09007	0.893041	1.87713	3.38253	3.38044	2.61e-08
1998	Spring	Pasadena	JHI17	2-Row	Cultivar	79.72	78.3538	3.04776	2.27931	0.790694	1.77025	3.85069	3.80414	0
1988	Spring	Perun	JHI17	2-Row	Cultivar	71.99	73.389	3.44261	2.49459	0.979303	2.6036	3.69979	4.73615	9.15214
1952	Spring	Pirkka	JHI17	6-Row	Cultivar	69.76	100.44	3.98571	2.71228	1.23995	4.62237	3.16431	3.95389	5.65522
1987	Spring	Pohto	JHI17	6-Row	Cultivar	75.39	81.8703	3.51474	2.52635	1.01857	2.87633	3.44686	4.22627	1.87e-06
1980	Spring	Pokko	JHI17	6-Row	Cultivar	74.92	95.075	4.04057	3.08331	1.07417	4.98497	3.85945	4.41605	0
1983	Spring	Potra	JHI17	6-Row	Cultivar	65.87	84.6425	4.18707	3.0068	1.15083	5.1806	3.68436	4.88109	0
2000	Spring	Priora	JHI17	2-Row	Cultivar	74.82	83.8691	3.28485	2.335	0.956215	2.53274	3.41164	3.84253	0.0809473
1985	Spring	Prisma	JHI17	2-Row	Cultivar	78.09	76.3989	3.00324	1.90882	1.07447	2.10541	2.94897	3.97736	2.76e-05
1953	Spring	Proctor	JHI17	2-Row	Cultivar	83.39	99.1723	2.86366	1.91623	0.952825	1.70653	2.99985	2.87232	0
1996	Spring	Prosa	JHI17	2-Row	Cultivar	77.92	80.0155	3.13727	2.26729	0.890245	2.09007	3.6086	3.98347	0.00214852
1992	Spring	Quartz	JHI17	2-Row	Cultivar	76.52	93.015	3.56034	2.47293	1.08848	3.34645	3.34977	3.86473	0
2006	Spring	Quench	JHI17	2-Row	Cultivar	78.34	67.5565	4.06446	3.09901	0.961349	3.97158	4.18479	6.04737	0
1976	Spring	Rapid	JHI17	2-Row	Cultivar	72.93	77.9018	3.20661	2.25468	0.944393	2.34382	3.52941	4.16531	0
1951	Spring	Rika	JHI17	2-Row	Cultivar	79.3	93.2597	3.29159	2.3374	0.969702	2.4569	3.45954	3.50034	1.76e-05
1995	Spring	Riviera	JHI17	2-Row	Cultivar	79.85	66.3302	3.28714	2.3468	0.944413	2.51064	3.55989	5.01496	0.000123889
1976	Spring	Rondo	JHI17	6-Row	Cultivar	70.57	69.2436	3.97839	2.5222	1.45458	4.17477	3.10467	5.85258	5.7e-08
2000	Spring	Roxana	JHI17	2-Row	Cultivar	81.17	80.6707	3.2035	2.21583	1.03742	2.38436	3.13327	4.08663	0
1992	Spring	Ruja	JHI17	2-Row	Cultivar	80.7	95.573	3.62474	2.5184	1.06922	3.51404	3.62539	3.79908	0
1996	Spring	Saana	JHI17	2-Row	Cultivar	71.86	79.448	3.07864	2.16118	0.933834	2.09865	3.36183	3.88413	0
1973	Spring	Salka	JHI17	2-Row	Cultivar	78.03	86.7444	2.9854	2.04362	0.918313	1.9916	3.3936	3.40594	47.2585
1975	Spring	Salve	JHI17	2-Row	Cultivar	81	95.7829	3.50204	2.49901	0.977073	2.91593	3.51575	3.64734	0
Landrace	Spring	SBCC001	JHI17	6-Row	Landrace	75.13	80.1221	3.36592	2.32009	1.0719	2.8642	3.19864	4.203	47.5893
Landrace	Winter	SBCC002	JHI17	6-Row	Landrace	75.74	88.2752	3.32761	2.3207	1.04041	2.61613	2.99482	4.54264	88.5535
Landrace	Winter	SBCC003	JHI17	6-Row	Landrace	73.26	76.5216	3.32018	2.31991	1.04907	2.61613	2.96393	4.01173	7.49e-06
Landrace	Winter	SBCC007	JHI17	6-Row	Landrace	73.96	94.197	3.32301	2.31626	1.00368	2.6194	3.19514	4.44046	35.7828
Landrace	Winter	SBCC008	JHI17	6-Row	Landrace	73	81.5888	3.3336	2.31391	1.06454	2.62319	3.05969	3.33345	47.5893
Landrace	Spring	SBCC010	JHI17	6-Row	Landrace	77.03	101.506	3.33241	2.17308	1.19268	2.81555	2.89163	3.34498	32.0601
Landrace	Facultative	SBCC012	JHI17	6-Row	Landrace	70.03	69.9661	2.82547	1.85608	1.00771	1.73715	2.89811	3.93083	69.2038
Landrace	Facultative	SBCC013	JHI17	6-Row	Landrace	72.21	69.974	2.8011	1.90504	0.921984	1.7154	3.07965	4.12903	95.6417
Landrace	Facultative	SBCC014	JHI17	6-Row	Landrace	72.15	71.3405	2.89898	1.96682	0.908991	1.84373	3.22687	4.03078	86.1095
Landrace	Winter	SBCC016	JHI17	6-Row	Landrace	78.42	91.8619	3.31999	2.32334	1.03723	2.61139	3.07462	3.40594	1.26e-06
Landrace	Winter	SBCC018	JHI17	6-Row	Landrace	71.86	81.1303	3.13169	2.07578	1.0668	2.35186	3.00696	4.01173	35.7828
Landrace	Winter	SBCC020	JHI17	6-Row	Landrace	74.72	79.8519	3.3227	2.3134	0.972845	2.60752	3.0673	4.09533	88.5535
Landrace	Spring	SBCC024	JHI17	6-Row	Landrace	66.91	65.923	2.93439	1.93874	0.992483	1.96398	3.0303	4.44072	83.1068
Landrace	Winter	SBCC026	JHI17	6-Row	Landrace	72.67	71.9621	3.32146	2.3174	1.01922	2.60839	2.82481	3.38044	58.1262
Landrace	Facultative	SBCC036	JHI17	6-Row	Landrace	71.69	69.2369	2.78984	1.73784	1.0237	1.64255	2.77795	4.2327	34.1517
Landrace	Facultative	SBCC037	JHI17	6-Row	Landrace	69.81	62.8496	3.0024	2.1129	0.891937	1.83469	3.44618	4.72803	65.5768
Landrace	Facultative	SBCC042	JHI17	6-Row	Landrace	71.79	70.016	2.91469	2.00863	0.833445	1.7622	3.46698	4.26149	93.3804
Landrace	Winter	SBCC044	JHI17	6-Row	Landrace	75.7	76.7953	3.32696	2.32379	1.05134	2.61803	3.17544	3.7542	45.0167
Landrace	Winter	SBCC046	JHI17	6-Row	Landrace	74.45	82.6618	3.32777	2.31953	1.01434	2.62104	3.07527	3.86473	18.9616
Landrace	Winter	SBCC047	JHI17	6-Row	Landrace	72.11	85.2258	3.32891	2.31986	1.01232	2.61429	3.14809	3.38044	65.5768
Landrace	Winter	SBCC048	JHI17	6-Row	Landrace	73.21	91.1523	3.32517	2.32514	1.03693	2.6139	2.99983	4.14431	87.6277
Landrace	Winter	SBCC050	JHI17	6-Row	Landrace	72.83	75.7099	3.32563	2.31686	1.0211	2.60957	2.97512	3.40329	0
Landrace	Winter	SBCC051	JHI17	6-Row	Landrace	70.89	77.3637	3.32581	2.31538	1.02465	2.61284	2.91117	4.2408	90.7808
Landrace	Winter	SBCC053	JHI17	6-Row	Landrace	66.43	70.8519	2.75239	1.82012	0.945445	1.55954	3.03397	3.89562	97.5707
Landrace	Winter	SBCC054	JHI17	6-Row	Landrace	69.22	80.2023	3.31948	2.32694	1.10499	2.61441	2.95858	4.16738	95.6417
Landrace	Facultative	SBCC056	JHI17	6-Row	Landrace	64.9	66.68	2.68813	1.7335	0.968867	1.4915	2.8267	4.05884	88.5535
Landrace	Facultative	SBCC058	JHI17	6-Row	Landrace	73.9	78.8434	2.97068	1.93909	1.03243	2.04442	2.90252	3.68106	95.159
Landrace	Winter	SBCC059	JHI17	6-Row	Landrace	74.19	79.7856	3.31954	2.32508	1.02457	2.62301	3.10594	4.23864	35.7828
Landrace	Winter	SBCC060	JHI17	6-Row	Landrace	72.27	77.4638	3.32263	2.31871	1.01528	2.6087	3.12784	4.36905	0.00830447
Landrace	Winter	SBCC067	JHI17	6-Row	Landrace	72.35	74.6812	3.31633	2.31999	1.06208	2.60966	2.92271	4.03078	65.5768
Landrace	Facultative	SBCC069	JHI17	6-Row	Landrace	69.9	69.6809	2.91429	1.87604	1.03107	1.91813	2.75174	4.14431	45.0167
Landrace	Facultative	SBCC073	JHI17	6-Row	Landrace	72.41	69.9739	3.17379	2.05713	1.14738	2.46629	2.84174	4.48048	90.5983
Landrace	Spring	SBCC074	JHI17	6-Row	Landrace	77.47	87.4702	3.32007	2.31921	0.969805	2.61046	3.05076	3.9356	35.7828
Landrace	Facultative	SBCC075	JHI17	6-Row	Landrace	70.47	70.7933	2.7644	1.9216	0.864952	1.55955	3.21722	3.9219	73.4414
Landrace	Winter	SBCC079	JHI17	6-Row	Landrace	75.56	90.5907	3.32685	2.31857	1.07641	2.62242	3.28045	4.07687	57.4489
Landrace	Winter	SBCC084	JHI17	6-Row	Landrace	77.1	88.3127	3.32217	2.31494	0.992694	2.60751	3.04848	3.56289	86.1095
Landrace	Winter	SBCC086	JHI17	6-Row	Landrace	75.6	95.3333	3.32456	2.31875	1.07671	2.62149	3.08456	3.34498	83.1068
Landrace	Winter	SBCC091	JHI17	6-Row	Landrace	70.64	79.5686	3.32282	2.31468	1.02705	2.60637	2.75929	4.05884	84.1511
Landrace	Facultative	SBCC094	JHI17	6-Row	Landrace	71.51	67.5394	2.60969	1.56106	1.0647	1.54827	2.48886	3.90019	74.0575
Landrace	Winter	SBCC095	JHI17	6-Row	Landrace	75.09	90.994	3.32546	2.32284	1.04824	2.61504	3.18575	4.2327	90.7808
Landrace	Winter	SBCC096	JHI17	6-Row	Landrace	75.57	85.2777	3.3258	2.31692	1.03984	2.61249	3.17338	3.22782	88.7645
Landrace	Facultative	SBCC097	JHI17	6-Row	Landrace	70.08	62.7265	2.88599	1.79692	1.08325	1.78267	2.67883	4.64865	68.6986
Landrace	Winter	SBCC105	JHI17	6-Row	Landrace	71.24	77.4457	3.32514	2.32694	1.03337	2.61628	2.9325	3.89562	57.4489
Landrace	Winter	SBCC113	JHI17	6-Row	Landrace	72.74	82.8456	3.32402	2.3218	1.03902	2.61353	3.07805	4.02545	75.6093
Landrace	Facultative	SBCC115	JHI17	6-Row	Landrace	76.17	71.8562	3.25012	2.14407	1.11437	2.50112	2.90882	4.52633	90.2413
Landrace	Spring	SBCC116	JHI17	6-Row	Landrace	64.14	64.4465	2.63495	1.37347	1.24648	1.54936	2.22863	4.03433	75.2741
Landrace	Winter	SBCC119	JHI17	6-Row	Landrace	72.41	85.3051	3.31844	2.32323	1.05779	2.60969	2.91794	4.02545	50.7609
Landrace	Facultative	SBCC123	JHI17	6-Row	Landrace	66.73	91.264	3.16456	2.02638	1.14422	2.42843	2.72747	3.50326	57.4489
Landrace	Winter	SBCC125	JHI17	6-Row	Landrace	73.12	78.966	3.32254	2.31653	1.02632	2.60673	2.89226	4.03078	97.5707
Landrace	Facultative	SBCC128	JHI17	6-Row	Landrace	71.84	67.2487	2.91962	2.00189	0.936874	1.77035	3.11632	4.34564	90.4962
Landrace	Winter	SBCC129	JHI17	6-Row	Landrace	73.11	84.2982	3.32623	2.31803	1.05239	2.61917	3.02487	3.32457	97.5707
Landrace	Winter	SBCC138	JHI17	6-Row	Landrace	72.73	77.3444	3.32431	2.32056	1.06698	2.62364	2.97005	3.76398	86.1095
Landrace	Spring	SBCC144	JHI17	6-Row	Landrace	76.46	87.2602	3.61088	2.54383	1.04584	3.34971	3.60494	4.2408	86.8437
Landrace	Facultative	SBCC145	JHI17	6-Row	Landrace	65.17	60.1815	2.49122	1.32959	1.17311	1.36819	2.10444	4.31969	9.23e-12
Landrace	Winter	SBCC146	JHI17	6-Row	Landrace	75.15	88.4351	3.32781	2.31824	1.08029	2.62666	3.02879	3.56289	69.2038
Landrace	Spring	SBCC147	JHI17	2-Row	Landrace	79.05	106.992	3.08366	2.10944	0.994141	2.19675	3.17997	2.95204	2.51025
Landrace	Spring	SBCC148	JHI17	2-Row	Landrace	73.55	80.3622	2.69011	1.72701	0.951611	1.52533	2.9021	3.32457	75.6093
Landrace	Winter	SBCC149	JHI17	6-Row	Landrace	70.71	80.2465	3.32041	2.31595	1.03071	2.61208	3.1278	4.07687	83.1068
Landrace	Spring	SBCC151	JHI17	2-Row	Landrace	75.36	86.4257	2.95994	1.96177	0.989431	2.02437	3.0572	3.40329	61.9063
Landrace	Spring	SBCC157	JHI17	2-Row	Landrace	74.66	83.8804	2.85171	1.84359	1.04017	1.88016	2.81084	3.39304	58.1262
Landrace	Spring	SBCC158	JHI17	2-Row	Landrace	73.78	81.8727	2.99288	2.08088	0.94993	1.91658	3.31862	3.71913	90.7808
Landrace	Facultative	SBCC161	JHI17	6-Row	Landrace	71.89	69.7447	2.8288	1.85453	0.985476	1.83602	2.91438	3.97738	84.1511
2005	Spring	Scandium	JHI17	2-Row	Cultivar	77.95	72.0167	3.04906	2.12149	0.941714	2.03659	3.33656	4.27867	9.12e-06
1996	Spring	Scarlett	JHI17	2-Row	Cultivar	78.43	69.4796	2.99187	1.96303	1.02205	2.17152	2.97939	4.23864	0
1979	Spring	Silja	JHI17	6-Row	Cultivar	72.94	84.5431	3.78062	2.61288	1.15526	3.87602	3.3878	4.50993	4.53e-07
2003	Spring	Simba	JHI17	2-Row	Cultivar	76.7	66.6201	2.77814	1.75486	1.04349	1.74616	2.71725	4.22646	2.73e-09
2004	Spring	Smilla	JHI17	2-Row	Cultivar	79.98	66.9459	2.79849	1.98303	0.843919	1.58003	3.43216	4.04477	0.000129866
1977	Spring	Spartan	JHI17	2-Row	Cultivar	73.7	76.5865	3.01366	2.14716	0.866308	1.92011	3.58147	3.9356	0
1999	Spring	Static	JHI17	2-Row	Cultivar	77.96	75.9516	3.05222	2.02452	1.0198	2.06746	2.95511	4.07077	0
1980	Spring	Steina	JHI17	2-Row	Cultivar	79.83	95.1136	3.48889	2.50415	0.987433	3.15751	3.66674	3.76398	6.66e-06
1986	Spring	Stella	JHI17	6-Row	Cultivar	69.87	99.6419	3.46658	2.31039	1.17995	3.19764	2.98689	3.47346	88.7645
1972	Spring	Stendes	JHI17	2-Row	Cultivar	81.16	83.6249	3.21253	2.0944	1.11155	2.59176	2.97053	3.85373	57.753
1973	Spring	Suvi	JHI17	6-Row	Cultivar	67.33	80.6533	3.406	2.34634	1.08222	3.12541	3.18288	4.36905	47.7519
1937	Spring	Tammi	JHI17	6-Row	Cultivar	61.16	77.8328	3.26847	2.1691	1.13205	2.82685	2.92125	4.17584	7.07e-08
1993	Spring	Tarm92	JHI17	2-Row	Cultivar	77.8	85.0145	3.00146	1.97925	1.00258	2.22036	2.96742	3.59944	7.49e-06
1990	Spring	Teele	JHI17	6-Row	Cultivar	71.24	96.2711	4.06064	2.88037	1.13513	4.75722	3.594	4.18475	1e-06
1976	Spring	Teemu	JHI17	6-Row	Cultivar	67.51	90.7983	3.63783	2.58398	1.06655	3.42975	3.4401	4.01136	2.2e-06
1970	Spring	Tellus	JHI17	2-Row	Cultivar	80.25	86.002	3.04613	2.13272	0.943888	1.9662	3.23881	3.57535	0
1991	Spring	Terno	JHI17	2-Row	Cultivar	79.57	75.6259	3.18171	2.12663	1.05312	2.26215	3.10459	4.27563	2.06e-07
1995	Spring	Thuringia	JHI17	2-Row	Cultivar	74.82	83.2471	3.18613	2.22716	1.024	2.39129	3.1516	3.77211	0
1994	Spring	Tidone	JHI17	2-Row	Cultivar	67.62	79.4123	2.74097	1.77056	0.928759	1.65438	2.96021	3.44181	9.12e-06
2003	Spring	Tocada	JHI17	2-Row	Cultivar	77.59	73.8954	3.36747	2.3506	0.976711	2.65437	3.42226	4.5562	0
1989	Spring	Tremois	JHI17	2-Row	Cultivar	78.57	87.2429	3.01914	2.11187	0.863463	1.98052	3.47198	3.49544	0
1973	Spring	Triumph	JHI17	2-Row	Cultivar	80.51	83.0611	3.32511	2.35838	0.969262	2.58022	3.44644	4.02545	1.85e-06
1975	Spring	Tyra	JHI17	2-Row	Cultivar	74.99	84.6197	3.00957	2.1685	0.87255	1.97611	3.53317	3.61009	65.9076
1955	Spring	Union	JHI17	2-Row	Cultivar	80.4	96.2983	2.98657	2.03762	0.941718	2.07618	3.21932	3.0343	1.58e-08
1958	Spring	Vada	JHI17	2-Row	Cultivar	78.19	81.2888	2.89359	1.83713	1.06861	1.93939	2.85449	3.51711	3.71954
1930	Spring	Vairogs	JHI17	6-Row	Cultivar	71.96	79.9679	3.39482	2.2708	1.09758	3.04088	3.14004	4.16738	84.5814
1950	Spring	Valticky	JHI17	2-Row	Cultivar	75.23	86.3735	3.3265	2.31469	1.0401	2.80164	3.22412	3.90665	27.9573
2003	Spring	Vankkuri	JHI17	2-Row	Cultivar	79.99	108.826	3.16908	2.15351	0.99427	2.43913	3.38723	2.90868	65.5019
1941	Spring	Varde	JHI17	6-Row	Cultivar	66.89	81.0704	3.31013	2.15043	1.15035	2.92896	2.83119	4.25158	3.65248
1994	Spring	Viivi	JHI17	2-Row	Cultivar	81.54	86.079	3.61639	2.61969	1.01548	3.35599	3.64545	4.11242	8.68e-10
1957	Spring	Volla	JHI17	2-Row	Cultivar	73.13	97.4466	3.44596	2.37486	1.05396	3.10896	3.36617	3.56289	0.00830447
1976	Spring	Welam_B5930	JHI17	2-Row	Cultivar	77.85	89.8529	3.24732	2.24205	1.00348	2.4809	3.34575	3.63641	5.53e-10
1951	Spring	Wisa	JHI17	2-Row	Cultivar	81.15	104.459	2.99138	2.05271	0.922838	2.02576	3.32123	2.80394	50.7609
1985	Spring	Zenit	JHI17	2-Row	Cultivar	82.02	71.7082	3.41162	2.37951	0.983627	2.6355	3.79497	4.79402	0
1966	Spring	Zephyr_SB2R_B3731	JHI17	2-Row	Cultivar	79.83	85.5744	3.10489	2.09521	1.00639	2.29329	3.10645	3.58792	6.82e-08
1975	Spring	Aapo	LUKE17	2-Row	Cultivar	58.06	64.8839	3.2295	2.19465	1.0562	2.50306	3.45829	5.06789	0
1978	Spring	Abava	LUKE17	2-Row	Cultivar	52.5	81.9666	3.72756	2.6155	1.12845	3.70404	3.25394	4.59415	0
1981	Spring	Agneta	LUKE17	6-Row	Cultivar	51	82.4038	3.9351	2.94807	0.971445	3.83405	4.06757	4.75412	0
1992	Spring	Akcent	LUKE17	2-Row	Cultivar	53	60.8902	3.27266	2.30389	0.971805	2.48385	3.40296	5.53688	0.00780681
1970	Spring	Akka	LUKE17	2-Row	Cultivar	47	93.0314	3.69479	2.71869	0.963883	3.39426	3.87818	4.00138	39.9571
1986	Spring	Alexis	LUKE17	2-Row	Cultivar	55.46	66.0474	3.26707	2.13486	1.13666	2.78973	2.92203	5.00782	0.0502749
1985	Spring	Alis	LUKE17	2-Row	Cultivar	58	65.7086	3.31408	2.35351	0.986762	2.6105	3.32453	5.14774	0.000528829
1999	Spring	Alliot	LUKE17	2-Row	Cultivar	52.97	68.6706	3.25657	2.41413	0.848372	2.02389	3.85629	4.74609	0
1999	Spring	Annabell	LUKE17	2-Row	Cultivar	55.02	68.2241	3.28124	2.34998	0.909766	2.51089	3.64713	4.70756	0
1980	Spring	Anni	LUKE17	2-Row	Cultivar	55.04	66.0124	3.56818	2.61562	0.950609	2.9475	3.74736	5.47239	0
1996	Spring	Ansis	LUKE17	2-Row	Cultivar	54.98	79.4825	3.24294	2.32596	0.914358	2.42321	3.5772	4.17737	4.48343
1984	Spring	Apex	LUKE17	2-Row	Cultivar	52.94	74.1618	3.73989	2.77565	0.976157	3.50397	3.93469	5.06078	0.0128084
1974	Spring	Aramir	LUKE17	2-Row	Cultivar	53	75.9994	3.23203	2.36758	0.88253	2.29315	3.92761	4.34218	0
1974	Spring	Armelle	LUKE17	2-Row	Cultivar	54.95	78.9531	3.46252	2.53175	0.928324	2.84813	3.76894	4.41715	0.0469366
1982	Spring	Arra	LUKE17	6-Row	Cultivar	44.03	90.9427	4.23521	3.13562	1.09375	5.27584	3.8962	4.72599	7.38964
1992	Spring	Artturi	LUKE17	6-Row	Cultivar	48.45	77.0061	3.83367	2.73779	1.06202	3.92388	3.58463	4.92028	9.10574
1966	Spring	Arvo	LUKE17	2-Row	Cultivar	53.87	76.1121	3.1151	2.23965	0.86032	2.04063	3.64194	4.017	62.1176
1910	Spring	Asplund	LUKE17	6-Row	Cultivar	50.89	95.1582	3.92613	2.95083	0.96439	4.10106	4.0383	4.21403	38.8718
1975	Spring	Athos	LUKE17	2-Row	Cultivar	53.96	72.1052	3.57342	2.55335	1.00242	3.27057	3.6385	4.95669	9.29e-05
1976	Spring	Atlas	LUKE17	2-Row	Cultivar	53.13	63.1357	3.555	2.60916	0.954078	3.09945	3.81651	5.44304	0
1996	Spring	Atribut	LUKE17	2-Row	Cultivar	53.01	65.7147	3.40343	2.47259	0.909654	2.83165	3.68157	4.98721	0
1964	Spring	Balder_J	LUKE17	2-Row	Cultivar	53.96	76.3955	3.1209	2.1258	1.01823	2.21153	3.09274	4.08546	0.0297097
1990	Spring	Balga	LUKE17	2-Row	Cultivar	53.01	67.818	3.17002	2.17949	0.951347	2.28597	3.30452	4.63774	19.2475
2005	Spring	Barabas	LUKE17	2-Row	Cultivar	51.95	64.3245	3.4416	2.46232	0.979359	2.74415	3.55392	5.35564	0
1996	Spring	Barke	LUKE17	2-Row	Cultivar	52.97	69.1686	3.19352	2.25908	0.928762	2.24177	3.31764	4.69811	0
1989	Spring	Baronesse	LUKE17	2-Row	Cultivar	52.98	74.0938	3.44008	2.48186	0.972011	2.98037	3.60466	4.60457	0
2004	Spring	Beatrix	LUKE17	2-Row	Cultivar	53	63.1934	3.29638	2.37925	0.911147	2.44623	3.61058	5.1876	0.00109543
1972	Spring	Berenice	LUKE17	2-Row	Cultivar	53	82.0069	3.66475	2.6601	1.04118	3.29995	3.54304	4.50785	0
1963	Spring	Birgitta	LUKE17	2-Row	Cultivar	53	79.4288	3.19265	2.249	0.923481	2.43029	3.52543	3.95943	24.8862
1981	Spring	Birka	LUKE17	2-Row	Cultivar	53.99	74.7969	3.44431	2.42064	1.02236	3.01035	3.35065	4.7784	0
1992	Spring	Blenheim	LUKE17	2-Row	Cultivar	53.96	64.7956	3.44465	2.48429	0.954685	2.96256	3.63895	5.23611	0.00128719
1952	Spring	Bonus	LUKE17	2-Row	Cultivar	55	72.1025	2.98026	2.10762	0.877926	1.81123	3.52862	4.22788	50.4131
1996	Spring	Botnia	LUKE17	6-Row	Cultivar	50.94	77.5893	4.05866	2.9704	1.10477	4.53566	3.65619	5.16573	7.80511
2000	Spring	Braemar	LUKE17	2-Row	Cultivar	52.94	65.8647	3.31906	2.34523	0.972418	2.67919	3.44392	5.09472	8.45e-08
2001	Spring	Brazil	LUKE17	2-Row	Cultivar	53.06	59.2742	3.12555	2.24196	0.907125	2.09004	3.60926	5.1334	0
1964	Spring	Britta	LUKE17	2-Row	Cultivar	51.95	79.8474	2.90375	2.02427	0.883436	1.87144	3.39151	3.613	0
1980	Spring	Caja	LUKE17	2-Row	Cultivar	51	68.6126	3.10525	2.12977	0.911658	2.18322	3.36366	4.39559	1.13e-07
2002	Spring	Calgary	LUKE17	2-Row	Cultivar	52.98	67.9085	3.57786	2.61515	0.96664	3.11118	3.73844	5.40137	0
1947	Spring	Carlsberg	LUKE17	2-Row	Cultivar	53.05	67.4065	2.90852	1.97818	0.895097	1.77912	3.23921	4.16164	61.2881
2001	Spring	Cellar	LUKE17	2-Row	Cultivar	54.01	64.451	3.48854	2.56934	0.89915	2.74791	3.89325	5.56436	1.06e-05
2003	Spring	Ceylon	LUKE17	2-Row	Cultivar	54.5	59.1744	3.47317	2.42555	1.03516	3.02988	3.65427	6.02787	0
2006	Spring	Chanell	LUKE17	2-Row	Cultivar	55	67.3932	3.68341	2.57052	1.12191	3.6033	3.26899	5.36249	0
1992	Spring	Chariot	LUKE17	2-Row	Cultivar	53.04	65.6759	3.51917	2.52244	1.00015	3.09339	3.51644	5.35139	0.000309456
1980	Spring	Claret	LUKE17	2-Row	Cultivar	53.05	69.1107	2.99495	2.10016	0.888173	1.89733	3.37502	4.34402	40.602
2003	Spring	Class	LUKE17	2-Row	Cultivar	52.94	61.9983	3.48009	2.47744	1.0302	3.01484	3.41781	5.76649	0.00108447
1991	Spring	Cleopatra	LUKE17	2-Row	Cultivar	55.04	77.7512	3.84368	2.88325	0.971335	3.88895	3.99597	4.94727	29.792
1994	Spring	Cooper	LUKE17	2-Row	Cultivar	54.92	59.4908	3.21432	2.29591	0.918617	2.34346	3.55371	5.41849	0
1983	Spring	Corgi	LUKE17	2-Row	Cultivar	54.96	60.8203	3.43677	2.47758	0.930335	2.70747	3.65488	5.71629	0
1992	Spring	Corniche	LUKE17	2-Row	Cultivar	53.11	66.5949	3.08781	2.13044	0.960145	2.12651	3.19306	4.65932	0.0635374
2004	Spring	Cristalia	LUKE17	2-Row	Cultivar	52.95	63.1543	3.56492	2.58243	0.985461	3.22246	3.72323	5.72449	2.11e-07
1982	Spring	Croydon	LUKE17	2-Row	Cultivar	54.03	75.566	3.54838	2.5455	0.993178	3.14605	3.57724	4.64605	0.112795
1988	Spring	Dandy	LUKE17	2-Row	Cultivar	52.95	69.0566	3.62449	2.5328	1.10138	3.47656	3.32422	5.30286	9.96e-08
2000	Spring	Danuta	LUKE17	2-Row	Cultivar	51	75.7582	3.29327	2.37997	0.92943	2.44832	3.9408	4.2969	0
1965	Spring	Deba_Abed	LUKE17	2-Row	Cultivar	59.04	69.9972	3.51312	2.56387	0.958294	2.96637	3.72228	5.05356	0
1959	Spring	Delta_SB2R_B3448	LUKE17	2-Row	Cultivar	51.95	74.2786	3.25348	2.34789	0.894002	2.32866	3.7153	4.26738	35.136
1992	Spring	Derkado	LUKE17	2-Row	Cultivar	55	65.924	3.22793	2.21821	1.0298	2.52112	3.16035	4.75508	0
2000	Spring	Dialog	LUKE17	2-Row	Cultivar	53	61.7466	2.97154	2.06326	0.899065	1.87058	3.35741	4.82756	35.315
1965	Spring	Diamant	LUKE17	2-Row	Cultivar	56.5	61.8518	3.3176	2.38007	0.929707	2.68565	3.64904	5.37328	0
1991	Spring	Digersano	LUKE17	2-Row	Cultivar	51.9	77.6509	3.5636	2.56092	0.978149	3.10586	3.57467	4.64226	0
1952	Spring	Domen	LUKE17	2-Row	Cultivar	55.13	83.1021	3.5083	2.50138	1.01375	3.14859	3.53038	4.25962	8.74392
1954	Spring	Drost	LUKE17	2-Row	Cultivar	58.04	78.4803	3.40015	2.35998	1.04398	2.8332	3.30328	4.29736	66.8687
1999	Spring	Druvis	LUKE17	6-Row	Cultivar	51.05	81.7715	3.92713	2.85982	1.05867	4.11457	3.70084	4.77619	0
1949	Spring	Edda	LUKE17	6-Row	Cultivar	45.05	98.3347	3.82797	2.82749	1.0193	3.60901	3.82263	3.81144	40.5933
1975	Spring	Eero	LUKE17	6-Row	Cultivar	44	80.0249	4.18124	3.08759	1.1017	4.83758	3.75642	5.18865	0
1980	Spring	Egmont	LUKE17	2-Row	Cultivar	53.96	75.5448	3.55508	2.60759	0.945384	2.95033	3.76547	4.4974	23.494
1998	Spring	Elantra	LUKE17	2-Row	Cultivar	52.96	64.2387	3.17425	2.25247	0.888423	2.29183	3.56703	4.92358	0
1989	Spring	Elo	LUKE17	2-Row	Cultivar	53.04	62.4041	3.43013	2.38096	1.08944	2.86171	3.22811	5.47325	0
1962	Spring	Emir	LUKE17	2-Row	Cultivar	55	69.1562	2.76141	1.97541	0.767472	1.49997	4.20314	4.08932	0
1998	Spring	Erkki	LUKE17	6-Row	Cultivar	51	80.3397	4.13915	3.1297	1.02	4.65754	4.098	5.19846	0.00774863
2002	Spring	Etu_B5082	LUKE17	6-Row	Cultivar	51	74.5205	3.90946	2.95674	0.969133	3.76943	4.00006	5.14636	38.6039
2000	Spring	Eunova	LUKE17	2-Row	Cultivar	50.96	68.5136	3.18269	2.12952	1.03587	2.40005	3.02107	4.60038	1.73e-07
1996	Spring	Famin	LUKE17	2-Row	Cultivar	54.04	64.4352	3.47543	2.56933	0.903212	2.81308	3.89499	5.57527	0
1973	Spring	Favorit	LUKE17	2-Row	Cultivar	55	65.67	3.33885	2.41282	0.928132	2.51548	3.63448	5.06408	0
2002	Spring	Felicitas	LUKE17	2-Row	Cultivar	55.01	63.1838	3.33139	2.41475	0.955492	2.52855	3.58943	5.17322	0
1987	Spring	Formula	LUKE17	2-Row	Cultivar	53.96	64.1349	3.24309	2.33918	0.899086	2.47011	3.66569	5.12378	0
1993	Spring	Forum	LUKE17	2-Row	Cultivar	55.02	59.6258	3.58802	2.72628	0.881192	2.98453	4.22418	6.01951	0
1941	Spring	Freja	LUKE17	2-Row	Cultivar	53.95	86.4095	3.13568	2.1154	1.03386	2.42381	3.01222	3.65837	50.3232
1955	Spring	Frisia	LUKE17	6-Row	Cultivar	48.04	88.256	4.19737	3.08739	1.15208	5.00008	3.77289	4.69195	24.1291
1990	Spring	Galan	LUKE17	2-Row	Cultivar	54.04	67.4379	3.46484	2.53613	0.934217	2.90345	3.71306	5.14686	0
1995	Spring	Gate	LUKE17	2-Row	Cultivar	53.91	65.813	3.49486	2.48559	1.05114	2.99802	3.412	5.34577	0.000182903
2006	Spring	Gizmo	LUKE17	2-Row	Cultivar	54	74.204	4.00516	2.78558	1.20714	4.72837	3.78377	5.45736	5.75e-08
1968	Spring	Golden_Promise	LUKE17	2-Row	Cultivar	53.05	61.4109	3.28755	2.32672	0.932154	2.49783	3.60702	5.53224	3.29628
1983	Spring	Golf	LUKE17	2-Row	Cultivar	55.07	61.5268	3.1235	2.313	0.806953	2.00781	3.92488	5.15327	0
1981	Spring	Gorm	LUKE17	2-Row	Cultivar	54.92	74.4709	3.55259	2.52667	1.01382	3.32759	3.59276	4.86405	0.0283386
1973	Spring	Hana	LUKE17	2-Row	Cultivar	54.09	67.9321	3.20527	2.21928	0.976813	2.37626	3.3358	4.83653	0
1997	Spring	Hanka	LUKE17	2-Row	Cultivar	55	64.5001	3.57211	2.63769	0.974256	3.02899	3.74148	5.64949	2e-06
1973	Spring	Hankkija_673	LUKE17	6-Row	Cultivar	49.02	92.6943	4.492	3.40616	1.08766	5.65689	4.18702	4.81973	82.4198
1977	Spring	Hanna_2RSB	LUKE17	2-Row	Cultivar	53	77.0805	3.38775	2.48652	0.918433	2.54667	3.86119	4.35632	72.8433
1978	Spring	Harry	LUKE17	2-Row	Cultivar	51.96	74.486	3.63245	2.61537	1.00911	3.22723	4.34684	4.92789	6.74e-07
1942	Spring	Helmi	LUKE17	2-Row	Cultivar	53.99	85.2728	3.32579	2.21023	1.09912	2.85581	3.25553	3.98939	64.5591
1998	Spring	Heris	LUKE17	2-Row	Cultivar	54.04	66.0896	3.52562	2.55707	0.946899	3.0238	3.75969	5.42214	0
1939	Spring	Herse	LUKE17	6-Row	Cultivar	48.06	97.8311	4.50867	3.35026	1.136	5.87216	3.99	4.54405	34.9069
Unknown	Winter	Hispanic	LUKE17	2-Row	Cultivar	50.5	73.2892	3.46031	2.4842	0.921634	2.97941	3.83679	4.29399	0
1999	Spring	Hydrogen	LUKE17	2-Row	Cultivar	53	61.7216	3.11861	2.22339	0.911721	2.09529	3.45104	5.08249	1.04e-09
1980	Spring	Ida	LUKE17	2-Row	Cultivar	51.04	74.3952	3.29767	2.4148	0.907796	2.21814	3.68647	4.41295	19.5773
1998	Spring	Idumeja	LUKE17	2-Row	Cultivar	51.04	77.3659	3.34843	2.42133	0.890601	2.42145	3.73696	4.30377	14.7646
Unknown	Spring	Ilga	LUKE17	2-Row	Cultivar	58	64.6914	3.49923	2.42458	1.07641	3.2968	3.2667	5.46739	0
1970	Spring	Imber	LUKE17	2-Row	Cultivar	52.97	71.976	2.90598	1.96942	0.948624	1.87736	3.16445	3.99718	30.0819
Unknown	Spring	Impala	LUKE17	2-Row	Cultivar	53.06	77.451	3.22111	2.28058	0.90896	2.43659	3.66414	4.15888	7.26377
1985	Spring	Imula	LUKE17	2-Row	Cultivar	51.04	85.6492	3.27484	2.33305	0.926072	2.53782	3.47445	3.79691	3.14453
2005	Spring	Isabella	LUKE17	2-Row	Cultivar	53.05	62.077	3.29268	2.37287	0.919955	2.50578	3.60432	5.26136	0
1924	Spring	Isaria	LUKE17	2-Row	Cultivar	53.96	88.8505	3.47992	2.47642	1.00055	3.01988	3.54749	3.83737	20.6911
1933	Spring	Jadar	LUKE17	6-Row	Cultivar	52	101.285	3.9181	2.8262	1.12827	4.28681	3.52616	3.8581	42.2205
1987	Spring	Jarek	LUKE17	2-Row	Cultivar	57.95	67.3572	3.40425	2.52497	0.86479	2.59365	4.02502	4.82419	0.000324697
1960	Spring	Jarle	LUKE17	6-Row	Cultivar	51.07	97.2352	4.46533	3.45961	0.99681	5.53462	4.49431	4.57308	38.005
2000	Spring	Jyva	LUKE17	6-Row	Cultivar	44.08	77.0826	3.84868	2.73376	1.13394	4.08037	3.43937	5.11126	0
1977	Spring	Kajsa	LUKE17	6-Row	Cultivar	49	99.2393	3.79375	2.74171	1.05906	3.8616	3.52416	3.93624	14.0782
1981	Spring	Karat	LUKE17	2-Row	Cultivar	58	65.0903	3.08597	2.21777	0.865239	1.89828	3.59596	4.73863	0.017821
1931	Spring	Kenia	LUKE17	2-Row	Cultivar	53.28	77.237	3.45896	2.4845	0.937742	2.97715	3.58335	3.71124	22.5246
2006	Spring	Keops	LUKE17	2-Row	Cultivar	50.92	88.2855	3.00583	2.11705	0.877665	1.83627	4.18639	3.33775	7.08535
1981	Spring	Kilta	LUKE17	6-Row	Cultivar	48	93.3571	4.43025	3.3248	1.10953	5.69724	4.15537	4.73605	38.484
1980	Spring	Koral	LUKE17	2-Row	Cultivar	51	59.2385	3.40843	2.40861	1.01687	2.83049	3.4686	5.89123	0
2002	Spring	Kristaps	LUKE17	2-Row	Cultivar	53.04	64.4801	3.65223	2.66544	0.963019	3.27271	4.34788	5.56705	0
1981	Spring	Krystal	LUKE17	2-Row	Cultivar	55	75.6295	3.46442	2.48089	0.995172	2.96067	3.47238	4.59088	0
1992	Spring	Ladik	LUKE17	2-Row	Cultivar	53	65.221	3.17853	2.28601	0.890145	2.12749	3.57895	4.937	0
Unknown	Spring	Latvijas_Vietejie	LUKE17	2-Row	Cultivar	50.96	57.4261	3.6299	2.53751	1.1128	3.56532	3.30043	6.38579	0
2006	Spring	Leeni	LUKE17	2-Row	Cultivar	52.95	63.3768	3.44673	2.40132	1.05876	3.01719	3.23734	5.5177	0.0300923
1947	Spring	Lenta	LUKE17	2-Row	Cultivar	53	70.9057	2.96224	2.1306	0.852315	1.7579	3.54427	4.00321	90.4566
1964	Spring	Lise	LUKE17	6-Row	Cultivar	58	111.879	4.39388	3.35541	1.0717	5.51428	4.20168	3.90529	51.2563
Unknown	Spring	Lofa_Abed	LUKE17	2-Row	Cultivar	57.96	74.3413	3.01936	2.17125	0.884546	1.94101	3.53729	4.05562	39.995
Unknown	Spring	Loviisa	LUKE17	6-Row	Cultivar	45.48	89.0391	4.13134	3.09537	1.06954	4.75184	3.93974	4.62788	4.20189
1976	Spring	Lud	LUKE17	2-Row	Cultivar	52.96	75.3596	3.04426	2.17506	0.876992	2.09364	3.53848	3.98923	0
1997	Spring	Lux	LUKE17	2-Row	Cultivar	54.54	61.2681	3.39466	2.43169	0.987309	2.65142	3.49432	5.41279	0
1994	Spring	Lysimax	LUKE17	2-Row	Cultivar	58	59.3067	3.15195	2.24328	0.936238	2.16336	3.43339	5.27369	0
1973	Spring	Maris_Mink	LUKE17	2-Row	Cultivar	57.96	60.5212	3.25351	2.25946	0.986292	2.53063	3.32671	5.3008	1.82e-05
2005	Spring	Marthe	LUKE17	2-Row	Cultivar	53	70.3902	3.2587	2.35877	0.903762	2.35315	3.60201	4.73342	0
1918	Spring	Maskin	LUKE17	6-Row	Cultivar	44	100.16	3.89157	2.82736	1.09408	4.14787	3.5925	3.87771	83.3698
1970	Spring	Midas	LUKE17	2-Row	Cultivar	57.93	64.7446	3.10914	2.09974	1.00145	2.22137	3.03898	4.86186	0.037902
1971	Spring	Mona	LUKE17	2-Row	Cultivar	49	64.2552	3.24758	2.29653	0.951238	2.20225	3.53036	4.99416	39.6981
Unknown	Spring	Morex	LUKE17	6-Row	Cultivar	50.54	90.5109	3.98833	2.84143	1.1741	4.37561	3.59579	4.40731	12.1913
2006	Spring	Nathalie	LUKE17	2-Row	Cultivar	55.06	59.5815	3.40009	2.35952	1.01628	2.94613	3.32258	5.7408	6.2e-08
1986	Spring	Niina	LUKE17	6-Row	Cultivar	50.95	99.6691	4.68385	3.47293	1.23488	6.63937	3.77971	4.75595	33.2244
1971	Spring	Nordal	LUKE17	2-Row	Cultivar	55.07	75.8336	3.50448	2.53153	0.971421	2.98708	3.67531	4.67279	21.2531
2003	Spring	Odessa	LUKE17	2-Row	Cultivar	55	67.3894	3.44431	2.35575	1.10201	3.0235	3.21266	5.28265	0.044098
1987	Spring	Odin	LUKE17	2-Row	Cultivar	55.95	72.1619	3.33559	2.36317	0.973568	2.6985	3.5605	4.57995	7.15549
1975	Spring	Okos	LUKE17	2-Row	Cultivar	54.94	78.2869	3.34071	2.39467	0.945047	2.60311	3.59625	4.2813	6.84e-08
1927	Spring	Olli	LUKE17	6-Row	Cultivar	50.96	93.9595	3.29937	2.13207	1.18561	2.71183	3.05382	3.57607	68.0172
1995	Spring	Optic	LUKE17	2-Row	Cultivar	56	64.7351	3.44375	2.38941	1.04536	2.98566	3.40306	5.37836	1.75e-07
1993	Winter	Orria	LUKE17	6-Row	Cultivar	53.04	70.3261	3.43496	2.6056	0.856262	2.59509	4.18347	4.85967	0
1994	Spring	Orza	LUKE17	2-Row	Cultivar	50.99	71.0006	3.26968	2.27842	0.960314	2.54346	3.37205	4.51969	0.0425483
1968	Spring	Otis	LUKE17	2-Row	Cultivar	43.93	67.8645	2.72181	1.78182	0.941156	1.50258	3.02457	4.03607	51.2628
1959	Spring	Otra	LUKE17	6-Row	Cultivar	47.04	97.9389	4.65502	3.35259	1.27598	6.8148	4.33206	4.66236	0
1972	Spring	Otto	LUKE17	2-Row	Cultivar	52.95	67.8574	3.37918	2.37605	1.00481	2.80864	3.40982	5.05833	0.0529262
1998	Spring	Pasadena	LUKE17	2-Row	Cultivar	54.85	65.1352	3.50672	2.49443	0.989122	3.0068	3.52263	5.34967	0.00916652
1988	Spring	Perun	LUKE17	2-Row	Cultivar	52	60.6208	3.38099	2.34667	1.04028	2.99063	3.24474	5.62988	0
1952	Spring	Pirkka	LUKE17	6-Row	Cultivar	45.94	98.7601	3.7055	2.5655	1.12051	3.79449	3.1669	3.70131	59.0711
1987	Spring	Pohto	LUKE17	6-Row	Cultivar	52	71.0697	3.53034	2.48308	1.04278	3.15773	3.33731	4.96593	15.406
1980	Spring	Pokko	LUKE17	6-Row	Cultivar	52	93.4934	4.47707	3.40973	1.08013	5.53123	4.08833	4.79227	0
1983	Spring	Potra	LUKE17	6-Row	Cultivar	45.02	82.2869	3.76805	2.76187	1.02031	3.88522	3.78677	4.52867	43.6314
2000	Spring	Priora	LUKE17	2-Row	Cultivar	53	77.9852	3.51023	2.59035	0.928868	2.87452	3.91033	4.49105	0
1985	Spring	Prisma	LUKE17	2-Row	Cultivar	54	69.194	3.29661	2.45171	0.856915	2.23095	3.84313	4.74389	3.7955
1953	Spring	Proctor	LUKE17	2-Row	Cultivar	57.98	80.209	3.21409	2.26736	0.931656	2.52157	3.50449	3.98909	63.6549
1996	Spring	Prosa	LUKE17	2-Row	Cultivar	53	66.1454	3.35129	2.4786	0.862538	2.4666	4.08536	5.03669	1.66e-07
1992	Spring	Quartz	LUKE17	2-Row	Cultivar	52.04	78.1492	3.63356	2.68052	0.992674	3.29526	3.78073	4.70858	0
2006	Spring	Quench	LUKE17	2-Row	Cultivar	55.08	60.828	3.29249	2.50027	0.798359	2.3203	4.11345	5.48956	1.09e-05
1976	Spring	Rapid	LUKE17	2-Row	Cultivar	50.96	64.8812	3.34138	2.36334	0.97274	2.66573	3.47995	5.19402	2.39e-07
1951	Spring	Rika	LUKE17	2-Row	Cultivar	53.07	81.3343	3.44629	2.52157	0.917526	2.68594	4.37965	4.30935	37.7443
1995	Spring	Riviera	LUKE17	2-Row	Cultivar	52.95	61.2661	3.43138	2.45293	0.947339	2.76439	3.59166	5.58942	4.54e-06
1976	Spring	Rondo	LUKE17	6-Row	Cultivar	53	51.6115	3.88226	2.67703	1.18109	4.15971	3.65936	6.87777	0.0371829
2000	Spring	Roxana	LUKE17	2-Row	Cultivar	54	62.0558	3.43592	2.49842	0.992405	2.90476	3.63407	5.57371	0.022469
1992	Spring	Ruja	LUKE17	2-Row	Cultivar	56.04	73.1707	3.47553	2.47529	0.994346	2.97117	3.4968	4.74728	7.99e-08
1996	Spring	Saana	LUKE17	2-Row	Cultivar	53	67.6256	3.42963	2.42685	1.01368	2.801	3.34219	5.13298	0
1973	Spring	Salka	LUKE17	2-Row	Cultivar	53.93	78.4584	3.40581	2.42781	0.984439	2.78761	3.50983	4.29874	27.863
1975	Spring	Salve	LUKE17	2-Row	Cultivar	53.95	73.7322	3.31515	2.39559	0.920845	2.52055	3.59939	4.41232	17.8881
Landrace	Spring	SBCC001	LUKE17	6-Row	Landrace	53	85.8761	3.48816	2.58468	0.891298	2.83147	3.86902	3.9635	100
Landrace	Winter	SBCC002	LUKE17	6-Row	Landrace	52.99	84.0067	3.46208	2.49992	1.01699	2.96781	3.30419	4.4974	83.9874
Landrace	Winter	SBCC003	LUKE17	6-Row	Landrace	52	79.2124	3.46816	2.51227	1.01391	2.9683	3.33942	4.29996	8.47e-08
Landrace	Winter	SBCC007	LUKE17	6-Row	Landrace	50.36	87.5704	3.47307	2.49727	0.979345	2.98672	3.57614	4.60457	98.0216
Landrace	Winter	SBCC008	LUKE17	6-Row	Landrace	51.41	83.1877	3.48708	2.49643	1.02033	2.98746	3.48354	3.90537	19.5722
Landrace	Spring	SBCC010	LUKE17	6-Row	Landrace	53	105.956	3.55602	2.51198	1.07728	3.30647	3.39066	3.41716	47.7734
Landrace	Facultative	SBCC012	LUKE17	6-Row	Landrace	52	80.6393	3.14585	2.04076	1.05976	2.4386	2.96565	3.8453	82.5577
Landrace	Facultative	SBCC013	LUKE17	6-Row	Landrace	56.03	79.5987	3.47267	2.41269	1.04118	3.05664	3.30174	4.37313	79.4843
Landrace	Facultative	SBCC014	LUKE17	6-Row	Landrace	50.96	83.4024	3.30997	2.3	1.00543	2.64333	3.3848	4.00245	54.5397
Landrace	Winter	SBCC016	LUKE17	6-Row	Landrace	54.5	82.054	3.46747	2.5065	1.02263	2.97733	3.28296	4.88042	90.4566
Landrace	Winter	SBCC018	LUKE17	6-Row	Landrace	54.03	84.9468	3.52602	2.36497	1.14085	3.29104	3.04636	4.10568	18.8358
Landrace	Winter	SBCC020	LUKE17	6-Row	Landrace	51.81	76.2657	3.45972	2.48803	0.957393	2.97418	3.37293	5.27369	51.3181
Landrace	Spring	SBCC024	LUKE17	6-Row	Landrace	46.95	78.4532	3.15705	2.09168	1.07459	2.41315	2.90491	4.06034	59.1304
Landrace	Winter	SBCC026	LUKE17	6-Row	Landrace	51.9	76.4055	3.46158	2.49065	0.998338	2.97214	3.16255	3.93809	59.0711
Landrace	Facultative	SBCC036	LUKE17	6-Row	Landrace	52.09	82.2283	3.23909	2.1917	1.08176	2.5749	3.06868	3.93809	78.8088
Landrace	Facultative	SBCC037	LUKE17	6-Row	Landrace	54.02	86.2731	3.36874	2.38035	0.957889	2.68075	3.40817	3.90742	72.3412
Landrace	Facultative	SBCC042	LUKE17	6-Row	Landrace	48.54	82.1678	3.62088	2.50812	1.09179	3.42452	3.26355	4.29399	42.9393
Landrace	Winter	SBCC044	LUKE17	6-Row	Landrace	53.28	76.3697	3.48072	2.51079	0.994881	2.97838	3.59131	4.29874	0.0425483
Landrace	Winter	SBCC046	LUKE17	6-Row	Landrace	51.86	80.4613	3.47737	2.51265	0.98413	2.98177	3.44113	4.15888	0
Landrace	Winter	SBCC047	LUKE17	6-Row	Landrace	49.79	85.7978	3.46284	2.50285	0.963043	2.9722	3.67458	5.06078	72.8433
Landrace	Winter	SBCC048	LUKE17	6-Row	Landrace	50.82	87.1921	3.47088	2.50086	1.0286	2.9899	3.28639	4.0775	94.8328
Landrace	Winter	SBCC050	LUKE17	6-Row	Landrace	51.43	79.041	3.46044	2.48643	0.982017	2.97265	3.40623	4.66236	0
Landrace	Winter	SBCC051	LUKE17	6-Row	Landrace	50.06	82.0364	3.46233	2.48886	0.996662	2.98203	3.32994	5.62988	90.4566
Landrace	Winter	SBCC053	LUKE17	6-Row	Landrace	52	80.7148	3.36054	2.33592	1.04035	2.80469	3.3656	4.0775	66.7061
Landrace	Winter	SBCC054	LUKE17	6-Row	Landrace	49.36	88.8894	3.4617	2.49252	1.04878	2.97458	3.49879	3.7348	42.9393
Landrace	Facultative	SBCC056	LUKE17	6-Row	Landrace	49.04	93.0567	3.30541	2.33339	0.949597	2.6104	3.43663	3.55124	94.8328
Landrace	Facultative	SBCC058	LUKE17	6-Row	Landrace	53.96	84.9738	3.07114	2.06496	1.03313	2.16326	3.02671	3.62853	75.5443
Landrace	Winter	SBCC059	LUKE17	6-Row	Landrace	51.89	79.6499	3.46832	2.51385	0.98018	2.96206	3.5329	4.55154	61.2881
Landrace	Winter	SBCC060	LUKE17	6-Row	Landrace	50.44	80.1709	3.47054	2.51428	0.964055	2.96496	3.63022	4.29874	0
Landrace	Winter	SBCC067	LUKE17	6-Row	Landrace	51.67	79.5107	3.46035	2.49544	1.0257	2.96829	3.3095	4.51969	39.9571
Landrace	Facultative	SBCC069	LUKE17	6-Row	Landrace	52	85.7184	3.48713	2.31715	1.11339	3.25489	3.08223	4.06727	46.198
Landrace	Facultative	SBCC073	LUKE17	6-Row	Landrace	53.04	85.3889	3.08363	1.99208	1.09662	2.25958	2.87477	3.6891	65.0407
Landrace	Spring	SBCC074	LUKE17	6-Row	Landrace	53.41	77.8334	3.4639	2.4899	0.970473	2.97183	3.24355	3.63362	54.5397
Landrace	Facultative	SBCC075	LUKE17	6-Row	Landrace	53.17	71.817	2.8502	1.91138	0.906123	1.81106	3.09838	3.93916	33.1176
Landrace	Winter	SBCC079	LUKE17	6-Row	Landrace	52.31	85.7429	3.47142	2.52528	1.02215	2.96124	3.70128	3.93624	18.8358
Landrace	Winter	SBCC084	LUKE17	6-Row	Landrace	53.38	81.2678	3.46004	2.48638	0.97182	2.96563	3.35599	4.38133	50.3232
Landrace	Winter	SBCC086	LUKE17	6-Row	Landrace	52.62	90.7567	3.46591	2.51625	1.03325	2.96471	3.49245	3.7348	1.11e-07
Landrace	Winter	SBCC091	LUKE17	6-Row	Landrace	50.14	83.4304	3.46021	2.48778	1.02404	2.97775	3.06751	4.35632	0
Landrace	Facultative	SBCC094	LUKE17	6-Row	Landrace	55.05	74.1138	2.6253	1.77151	0.850001	1.35484	3.22538	3.55861	0
Landrace	Winter	SBCC095	LUKE17	6-Row	Landrace	51.88	85.6672	3.46552	2.49055	1.0121	2.96916	3.55552	4.38133	5.16e-08
Landrace	Winter	SBCC096	LUKE17	6-Row	Landrace	52.52	80.6032	3.46773	2.49444	1.00644	2.98868	3.50398	3.63362	50.3232
Landrace	Facultative	SBCC097	LUKE17	6-Row	Landrace	53.1	82.525	3.16041	2.10353	1.02741	2.39973	3.03877	3.77965	90.1717
Landrace	Winter	SBCC105	LUKE17	6-Row	Landrace	50.36	81.861	3.46783	2.5138	1.00219	2.9725	3.35077	3.90742	18.8358
Landrace	Winter	SBCC113	LUKE17	6-Row	Landrace	50.82	83.4525	3.46633	2.48721	0.99978	3.00466	3.50654	3.6891	0
Landrace	Facultative	SBCC115	LUKE17	6-Row	Landrace	53.04	75.9253	3.26128	2.26906	0.980221	2.44742	3.30449	4.29996	74.2121
Landrace	Spring	SBCC116	LUKE17	6-Row	Landrace	45.54	77.9562	2.90803	1.90868	0.98178	1.99898	2.90769	3.63362	42.0065
Landrace	Winter	SBCC119	LUKE17	6-Row	Landrace	51.01	85.3561	3.46072	2.48817	1.0437	2.96888	3.22192	4.29996	98.0216
Landrace	Facultative	SBCC123	LUKE17	6-Row	Landrace	48.98	83.3503	3.23113	2.16644	0.92193	2.28289	4.14342	3.81828	1.11e-07
Landrace	Winter	SBCC125	LUKE17	6-Row	Landrace	51.68	79.9262	3.46141	2.50251	1.01119	2.9634	3.19808	3.74183	54.5397
Landrace	Facultative	SBCC128	LUKE17	6-Row	Landrace	53.09	79.9882	3.5377	2.50645	1.0281	3.16786	3.42501	4.38133	49.4498
Landrace	Winter	SBCC129	LUKE17	6-Row	Landrace	51.25	83.2748	3.46231	2.48707	1.03009	2.98455	3.347	4.51969	0
Landrace	Winter	SBCC138	LUKE17	6-Row	Landrace	51.73	81.388	3.46769	2.52603	1.02276	2.95796	3.39372	3.98939	54.5397
Landrace	Spring	SBCC144	LUKE17	6-Row	Landrace	44.99	57.3855	3.02093	2.04008	0.9723	2.11929	3.07855	5.28494	51.3181
Landrace	Facultative	SBCC145	LUKE17	6-Row	Landrace	46.96	70.6434	3.34394	2.35073	1.01978	2.60189	3.33889	4.88042	5.16e-08
Landrace	Winter	SBCC146	LUKE17	6-Row	Landrace	52.85	86.0395	3.45863	2.49191	1.04326	2.97968	3.38443	4.29399	19.5722
Landrace	Spring	SBCC147	LUKE17	2-Row	Landrace	54.09	83.7236	3.03058	2.11135	0.938389	1.99417	3.3375	3.64356	40.532
Landrace	Spring	SBCC148	LUKE17	2-Row	Landrace	49.54	78.5499	3.01697	2.12455	0.907143	1.9318	3.35149	3.7849	53.1225
Landrace	Winter	SBCC149	LUKE17	6-Row	Landrace	49.26	84.0077	3.46351	2.48523	0.979877	2.99118	3.65529	4.0775	0
Landrace	Spring	SBCC151	LUKE17	2-Row	Landrace	52.08	72.2094	3.13923	2.13592	0.981565	2.23405	3.26334	4.25162	87.0894
Landrace	Spring	SBCC157	LUKE17	2-Row	Landrace	48.04	85.3362	2.96421	1.98656	0.96155	1.99778	3.11972	3.47014	53.5707
Landrace	Spring	SBCC158	LUKE17	2-Row	Landrace	50.96	86.017	3.26334	2.31143	0.935462	2.48156	3.40539	3.71124	76.8142
Landrace	Facultative	SBCC161	LUKE17	6-Row	Landrace	51.05	78.3196	3.40946	2.40619	1.02535	2.88953	3.32766	4.46665	35.9909
2005	Spring	Scandium	LUKE17	2-Row	Cultivar	53.01	62.5704	3.21599	2.30381	0.930381	2.2754	3.51924	5.26697	0.00540651
1996	Spring	Scarlett	LUKE17	2-Row	Cultivar	52.9	62.3909	3.2984	2.41548	0.90447	2.43208	3.7917	5.36762	0.00012465
1979	Spring	Silja	LUKE17	6-Row	Cultivar	49.01	84.4725	3.99934	2.99472	1.02054	4.26583	4.02618	4.68683	34.3627
2003	Spring	Simba	LUKE17	2-Row	Cultivar	52.03	56.2753	2.85822	2.052	0.803533	1.58683	3.66772	5.19612	8.53e-08
2004	Spring	Smilla	LUKE17	2-Row	Cultivar	55	57.6374	3.30801	2.42901	0.846242	2.38068	3.82156	5.90812	8.47e-08
1977	Spring	Spartan	LUKE17	2-Row	Cultivar	52.08	60.73	3.42864	2.45505	0.945946	2.67072	3.61433	5.70535	0
1999	Spring	Static	LUKE17	2-Row	Cultivar	55	61.3438	3.25003	2.31601	0.927033	2.38355	3.48353	5.2737	7.58e-08
1980	Spring	Steina	LUKE17	2-Row	Cultivar	52.95	80.3489	3.49233	2.4149	1.06923	3.22949	3.39519	4.3891	0
1986	Spring	Stella	LUKE17	6-Row	Cultivar	51.04	105.45	3.98052	2.8973	1.07912	4.51574	3.69956	3.7348	71.0416
1972	Spring	Stendes	LUKE17	2-Row	Cultivar	58	77.2617	3.22808	2.30744	0.911254	2.23091	3.60675	4.22629	98.0216
1973	Spring	Suvi	LUKE17	6-Row	Cultivar	45.5	81.7399	3.27451	2.28337	0.97919	2.56256	3.36871	4.00883	83.9874
1937	Spring	Tammi	LUKE17	6-Row	Cultivar	42.11	89.4322	3.7552	2.73961	1.00146	3.62886	3.77533	4.15168	29.3043
1993	Spring	Tarm92	LUKE17	2-Row	Cultivar	51.04	77.2324	3.67582	2.57578	1.13682	3.6998	3.26263	4.84653	0
1990	Spring	Teele	LUKE17	6-Row	Cultivar	44.15	100.679	4.41519	3.33003	1.08952	5.52036	4.15266	4.39409	19.5722
1976	Spring	Teemu	LUKE17	6-Row	Cultivar	51.1	90.1349	3.97957	2.84324	1.13561	4.59113	3.50108	4.41128	26.588
1970	Spring	Tellus	LUKE17	2-Row	Cultivar	53.01	73.0738	3.42749	2.4444	0.995408	2.84704	3.44682	4.60167	8.67e-07
1991	Spring	Terno	LUKE17	2-Row	Cultivar	55	65.7947	3.36189	2.38462	0.974773	2.75906	3.52292	5.26755	3.01e-05
1995	Spring	Thuringia	LUKE17	2-Row	Cultivar	51.05	75.8201	3.31141	2.47844	0.848067	2.27749	5.41785	4.34374	0
1994	Spring	Tidone	LUKE17	2-Row	Cultivar	48.56	74.482	3.75151	2.70278	1.03049	3.81608	3.73091	4.9299	0.000571179
2003	Spring	Tocada	LUKE17	2-Row	Cultivar	53	65.0332	3.47919	2.55977	0.901535	2.76883	3.84797	5.37144	4.93e-07
1989	Spring	Tremois	LUKE17	2-Row	Cultivar	52.06	73.7531	3.65451	2.63411	1.01479	3.50491	3.62871	4.88583	0.0154289
1973	Spring	Triumph	LUKE17	2-Row	Cultivar	52.99	67.5373	3.30921	2.37213	0.944338	2.45814	3.49085	4.99441	3.63e-07
1975	Spring	Tyra	LUKE17	2-Row	Cultivar	51.13	66.919	3.11659	1.97685	1.12465	2.24653	2.72701	4.4923	26.5649
1955	Spring	Union	LUKE17	2-Row	Cultivar	54.01	82.1655	3.27971	2.31161	0.960708	2.548	3.37857	3.90537	1.29e-05
1958	Spring	Vada	LUKE17	2-Row	Cultivar	52.91	72.4296	2.98238	2.074	0.90833	1.9351	3.27412	3.97609	34.6412
1930	Spring	Vairogs	LUKE17	6-Row	Cultivar	47.06	96.8679	3.72249	2.65634	1.06678	3.55776	3.46781	3.78758	93.3961
1950	Spring	Valticky	LUKE17	2-Row	Cultivar	51.04	76.6046	3.13923	2.18764	0.969458	2.13681	3.28771	3.95929	71.7667
2003	Spring	Vankkuri	LUKE17	2-Row	Cultivar	52.93	84.7169	3.18328	2.21578	0.963723	2.29744	3.33063	3.74183	48.9926
1941	Spring	Varde	LUKE17	6-Row	Cultivar	47.5	92.5602	3.63772	2.54976	1.08811	3.55294	3.42279	3.92061	6.15e-07
1994	Spring	Viivi	LUKE17	2-Row	Cultivar	55.02	81.5049	4.17039	3.11876	1.04527	4.59974	4.16809	5.12898	5.14e-05
1957	Spring	Volla	LUKE17	2-Row	Cultivar	52.93	85.293	3.69557	2.7314	0.961068	3.22937	3.86669	4.29175	10.4346
1976	Spring	Welam_B5930	LUKE17	2-Row	Cultivar	52	79.2642	3.2548	2.30276	0.966256	2.55109	3.75223	4.16966	48.1722
1951	Spring	Wisa	LUKE17	2-Row	Cultivar	55	85.4727	3.28003	2.40676	0.916014	2.46787	3.73907	3.80698	56.7292
1985	Spring	Zenit	LUKE17	2-Row	Cultivar	58	66.1732	3.27339	2.35885	0.900691	2.39383	3.76538	4.85456	1.68e-10
1966	Spring	Zephyr_SB2R_B3731	LUKE17	2-Row	Cultivar	53.02	71.2781	3.1572	2.22348	0.913168	2.18317	3.53776	4.55154	22.5246
1975	Spring	Aapo	COMBINED	2-Row	Cultivar	129.709	67.195	3.63826	2.59174	1.08245	3.8117	3.49131	5.56871	3.3375
1978	Spring	Abava	COMBINED	2-Row	Cultivar	125.776	82.3322	4.04952	2.85606	1.18653	5.11923	3.42906	5.25114	8.10976
1981	Spring	Agneta	COMBINED	6-Row	Cultivar	115.536	74.7216	4.29508	3.10985	1.20157	5.82467	3.62762	5.92122	17.9095
1992	Spring	Akcent	COMBINED	2-Row	Cultivar	126.935	65.5308	3.64731	2.62329	1.04284	3.67504	3.57535	5.84936	7.03305
1970	Spring	Akka	COMBINED	2-Row	Cultivar	116.871	83.7581	3.63742	2.63083	1.02406	3.64259	3.62108	4.51619	40.3294
1986	Spring	Alexis	COMBINED	2-Row	Cultivar	127.565	69.8091	3.72386	2.66286	1.06606	3.96646	3.61852	5.28562	14.652
1985	Spring	Alis	COMBINED	2-Row	Cultivar	128.54	65.949	3.7406	2.66574	1.0801	4.06255	3.52926	5.61445	0.014062
1999	Spring	Alliot	COMBINED	2-Row	Cultivar	126.133	69.2178	3.85039	2.76257	1.06872	4.28378	3.56919	5.69465	7.84052
1999	Spring	Annabell	COMBINED	2-Row	Cultivar	126.78	68.6131	3.7954	2.80249	1.01012	4.0699	3.82725	5.51701	6.03695
1980	Spring	Anni	COMBINED	2-Row	Cultivar	127.445	69.348	4.04831	2.90487	1.12157	4.98462	3.61702	5.98238	10.2599
1996	Spring	Ansis	COMBINED	2-Row	Cultivar	130.156	70.9185	3.80202	2.72584	1.08017	4.12847	3.59142	5.39066	9.38118
1984	Spring	Apex	COMBINED	2-Row	Cultivar	125.161	74.094	4.0017	2.92154	1.08751	4.83904	3.71374	5.64519	8.08386
1974	Spring	Aramir	COMBINED	2-Row	Cultivar	125.19	76.7989	3.80841	2.6869	1.12024	4.39721	3.49319	4.96268	7.79279
1974	Spring	Armelle	COMBINED	2-Row	Cultivar	127.575	84.4833	4.03122	2.96907	1.05693	4.7564	3.82811	5.10355	15.4355
1982	Spring	Arra	COMBINED	6-Row	Cultivar	112.264	78.3514	4.42636	3.12779	1.2941	6.57909	3.58385	5.99451	17.8967
1992	Spring	Artturi	COMBINED	6-Row	Cultivar	112.885	70.3467	4.25325	2.97172	1.27786	6.17887	3.44427	6.16691	21.065
1966	Spring	Arvo	COMBINED	2-Row	Cultivar	126.196	80.208	3.45901	2.46568	0.984086	3.18491	3.57333	4.44813	32.5845
1910	Spring	Asplund	COMBINED	6-Row	Cultivar	117.91	86.745	4.21138	3.02805	1.15028	5.46556	3.68441	5.0728	30.4153
1975	Spring	Athos	COMBINED	2-Row	Cultivar	124.008	77.2904	4.00023	2.89554	1.08924	4.79143	3.74717	5.51782	12.7
1976	Spring	Atlas	COMBINED	2-Row	Cultivar	127.786	70.0724	3.98077	2.90014	1.07798	4.69734	3.75366	5.8468	13.5518
1996	Spring	Atribut	COMBINED	2-Row	Cultivar	124.357	69.9443	3.76363	2.74144	1.03801	4.11722	3.61609	5.36636	11.291
1964	Spring	Balder_J	COMBINED	2-Row	Cultivar	126.521	80.2808	3.51118	2.51684	1.02993	3.30199	3.52003	4.42687	30.0628
1990	Spring	Balga	COMBINED	2-Row	Cultivar	125.513	73.6593	3.63531	2.61628	1.02765	3.60156	3.61947	5.04974	20.1161
2005	Spring	Barabas	COMBINED	2-Row	Cultivar	127.428	64.3979	3.87873	2.77639	1.11349	4.56784	3.57193	6.05422	11.7744
1996	Spring	Barke	COMBINED	2-Row	Cultivar	127.402	72.7879	3.70108	2.56546	1.13218	4.10415	3.3663	5.18272	8.79719
1989	Spring	Baronesse	COMBINED	2-Row	Cultivar	123.035	77.9263	3.91374	2.81618	1.08179	4.56423	3.65642	5.23037	20.7023
2004	Spring	Beatrix	COMBINED	2-Row	Cultivar	125.208	69.5403	3.98369	2.89455	1.09066	4.72859	3.70025	5.83842	13.1472
1972	Spring	Berenice	COMBINED	2-Row	Cultivar	123.308	85.2056	4.23232	3.01533	1.18801	5.6603	3.60307	5.09522	14.4973
1963	Spring	Birgitta	COMBINED	2-Row	Cultivar	126.864	82.8679	3.72709	2.63135	1.09243	4.10447	3.48594	4.58305	23.5478
1981	Spring	Birka	COMBINED	2-Row	Cultivar	126.876	78.1873	3.73832	2.66309	1.05934	3.96524	3.51923	4.96848	11.7089
1992	Spring	Blenheim	COMBINED	2-Row	Cultivar	128.322	70.1278	3.8416	2.72542	1.09685	4.33378	3.53662	5.58847	6.46992
1952	Spring	Bonus	COMBINED	2-Row	Cultivar	127.337	76.6589	3.49357	2.46765	1.03374	3.40762	3.44326	4.48381	35.2243
1996	Spring	Botnia	COMBINED	6-Row	Cultivar	115.733	67.6057	4.29102	2.93623	1.33478	6.22921	3.42249	6.59024	14.1993
2000	Spring	Braemar	COMBINED	2-Row	Cultivar	125.241	68.4579	3.98958	2.91145	1.08359	4.70312	3.81844	5.97128	7.30595
2001	Spring	Brazil	COMBINED	2-Row	Cultivar	126.289	62.0168	3.69654	2.66719	1.04549	3.79815	3.65708	5.91119	2.2086
1964	Spring	Britta	COMBINED	2-Row	Cultivar	124.706	82.657	3.59427	2.57791	1.01733	3.62032	3.60731	4.39199	21.1156
1980	Spring	Caja	COMBINED	2-Row	Cultivar	123.282	71.2184	3.46166	2.46145	1.01217	3.33201	3.53238	4.89768	13.3216
2002	Spring	Calgary	COMBINED	2-Row	Cultivar	124.601	68.8083	3.78502	2.77436	1.0091	4.09943	3.77995	5.56561	7.23659
1947	Spring	Carlsberg	COMBINED	2-Row	Cultivar	127.439	74.8914	3.56469	2.49324	1.06418	3.65753	3.58431	4.75152	39.3714
2001	Spring	Cellar	COMBINED	2-Row	Cultivar	125.15	65.2457	3.86263	2.80917	1.06106	4.32908	3.78107	6.05891	12.2289
2003	Spring	Ceylon	COMBINED	2-Row	Cultivar	128.731	63.5879	3.83616	2.72294	1.10074	4.33682	3.56475	6.14468	4.27293
2006	Spring	Chanell	COMBINED	2-Row	Cultivar	127.786	66.9349	4.00832	2.83496	1.18344	4.98059	3.49856	6.11249	1.51711
1992	Spring	Chariot	COMBINED	2-Row	Cultivar	126.115	69.0682	3.92693	2.82439	1.08412	4.59396	3.62967	5.67749	6.18823
1980	Spring	Claret	COMBINED	2-Row	Cultivar	124.891	72.4403	3.51388	2.56053	0.972912	3.324	3.71739	4.88781	21.1097
2003	Spring	Class	COMBINED	2-Row	Cultivar	124.752	67.4239	4.00299	2.85047	1.14591	4.89384	3.51127	6.13421	7.08759
1991	Spring	Cleopatra	COMBINED	2-Row	Cultivar	127.373	81.3573	3.89721	2.83602	1.06737	4.43584	3.68009	4.93976	27.2909
1994	Spring	Cooper	COMBINED	2-Row	Cultivar	128.994	63.5691	3.89654	2.82853	1.06654	4.4284	3.83773	6.4314	3.35141
1983	Spring	Corgi	COMBINED	2-Row	Cultivar	129.599	66.7442	4.05653	2.93315	1.10881	4.90619	3.67942	6.14521	0.517301
1992	Spring	Corniche	COMBINED	2-Row	Cultivar	128.995	73.7956	3.90729	2.8101	1.09747	4.52829	3.64116	5.37414	7.42502
2004	Spring	Cristalia	COMBINED	2-Row	Cultivar	123.567	66.9535	3.90126	2.82702	1.06658	4.37185	3.7838	6.18432	8.47347
1982	Spring	Croydon	COMBINED	2-Row	Cultivar	124.492	78.4956	3.76988	2.67907	1.07794	4.11821	3.52585	4.83835	13.6928
1988	Spring	Dandy	COMBINED	2-Row	Cultivar	126.314	78.8805	4.09211	2.94804	1.12127	5.04735	3.64417	5.43453	13.349
2000	Spring	Danuta	COMBINED	2-Row	Cultivar	122.263	76.258	3.96156	2.78474	1.19142	4.91497	3.4173	5.35418	14.5512
1965	Spring	Deba_Abed	COMBINED	2-Row	Cultivar	134.799	74.7109	3.91244	2.78315	1.12302	4.57581	3.55666	5.32441	6.76088
1959	Spring	Delta_SB2R_B3448	COMBINED	2-Row	Cultivar	123.416	74.8109	3.51861	2.52097	0.997221	3.39376	3.58606	4.69729	36.4114
1992	Spring	Derkado	COMBINED	2-Row	Cultivar	129.037	70.7847	3.64026	2.62247	1.04543	3.63286	3.64133	5.23765	10.2464
2000	Spring	Dialog	COMBINED	2-Row	Cultivar	124.134	65.6313	3.48736	2.48746	1.007	3.29384	3.50803	5.47198	16.7893
1965	Spring	Diamant	COMBINED	2-Row	Cultivar	130.394	67.9618	3.58233	2.54713	1.03408	3.55217	3.55597	5.33923	8.9296
1991	Spring	Digersano	COMBINED	2-Row	Cultivar	123.18	77.2512	3.91308	2.76705	1.1439	4.56707	3.50445	5.25332	11.5108
1952	Spring	Domen	COMBINED	2-Row	Cultivar	126.93	83.7847	3.84861	2.74688	1.10706	4.39993	3.51994	4.64151	18.1352
1954	Spring	Drost	COMBINED	2-Row	Cultivar	129.04	82.0157	3.79052	2.61889	1.16493	4.34201	3.3152	4.60827	35.4193
1999	Spring	Druvis	COMBINED	6-Row	Cultivar	118.56	75.0996	3.81716	2.73628	1.07944	4.12843	3.55519	5.39769	16.6753
1949	Spring	Edda	COMBINED	6-Row	Cultivar	112.274	85.6144	4.31187	3.06199	1.23467	6.02817	3.60022	5.40245	31.4963
1975	Spring	Eero	COMBINED	6-Row	Cultivar	112.484	71.3268	4.39595	3.16049	1.23265	6.3181	3.61933	6.31451	8.14014
1980	Spring	Egmont	COMBINED	2-Row	Cultivar	126.105	81.8638	3.86058	2.81712	1.04013	4.20654	3.72445	4.80574	19.0364
1998	Spring	Elantra	COMBINED	2-Row	Cultivar	127.831	69.9117	3.89028	2.78816	1.09179	4.35479	3.62167	5.60875	2.65926
1989	Spring	Elo	COMBINED	2-Row	Cultivar	126.512	66.4156	3.77779	2.75883	1.03887	3.95008	3.94928	5.9475	5.16802
1962	Spring	Emir	COMBINED	2-Row	Cultivar	126.703	78.6742	3.39092	2.42512	0.965	3.06679	3.65412	4.35718	23.0263
1998	Spring	Erkki	COMBINED	6-Row	Cultivar	114.627	72.4414	4.28889	3.15368	1.12539	5.6616	3.83195	6.18363	19.1287
2002	Spring	Etu_B5082	COMBINED	6-Row	Cultivar	120.775	74.8709	4.32379	3.1837	1.13205	5.77708	3.83306	6.02752	28.2057
2000	Spring	Eunova	COMBINED	2-Row	Cultivar	124.076	74.051	3.81182	2.67597	1.13444	4.35314	3.44037	5.18951	13.1572
1996	Spring	Famin	COMBINED	2-Row	Cultivar	127.666	63.5494	3.8686	2.81518	1.0572	4.11802	3.73424	6.28709	7.10305
1973	Spring	Favorit	COMBINED	2-Row	Cultivar	129.261	69.999	3.71696	2.70599	1.03087	3.79486	3.67613	5.44603	2.18394
2002	Spring	Felicitas	COMBINED	2-Row	Cultivar	126.926	64.6048	3.70152	2.68251	1.03802	3.90836	3.66946	5.67211	0.0138684
1987	Spring	Formula	COMBINED	2-Row	Cultivar	128.299	67.8789	3.74791	2.74181	0.997625	3.89975	3.75493	5.73068	8.54039
1993	Spring	Forum	COMBINED	2-Row	Cultivar	128.782	64.0327	3.86462	2.87975	0.997711	4.15247	3.98878	6.24643	4.35697
1941	Spring	Freja	COMBINED	2-Row	Cultivar	123.552	94.9047	3.51909	2.3729	1.14848	3.64518	3.15081	3.76233	78.0541
1955	Spring	Frisia	COMBINED	6-Row	Cultivar	118.088	83.4093	4.36007	3.15343	1.22189	6.38543	3.59597	5.38012	41.7123
1990	Spring	Galan	COMBINED	2-Row	Cultivar	126.189	69.5038	3.88317	2.76095	1.12766	4.57768	3.58646	5.79834	6.07744
1995	Spring	Gate	COMBINED	2-Row	Cultivar	129.119	70.4423	3.94384	2.87581	1.08662	4.40624	3.72297	5.83668	15.1953
2006	Spring	Gizmo	COMBINED	2-Row	Cultivar	125.014	73.1369	4.23182	3.07552	1.1775	5.72807	3.77277	5.8268	0.762014
1968	Spring	Golden_Promise	COMBINED	2-Row	Cultivar	126.034	65.8197	3.46586	2.44304	1.02774	3.28753	3.41636	5.37184	27.0932
1983	Spring	Golf	COMBINED	2-Row	Cultivar	126.235	69.7661	3.59984	2.62286	0.997426	3.54968	3.66566	5.35525	7.84307
1981	Spring	Gorm	COMBINED	2-Row	Cultivar	127.698	73.7531	4.04162	2.92105	1.11355	5.05298	3.69487	5.47904	0.0465877
1973	Spring	Hana	COMBINED	2-Row	Cultivar	128.222	74.334	3.76865	2.65327	1.10479	4.09764	3.4251	5.11568	8.4993
1997	Spring	Hanka	COMBINED	2-Row	Cultivar	127.98	73.3153	4.10292	2.99378	1.04772	5.00578	4.03083	5.66983	2.54894
1973	Spring	Hankkija_673	COMBINED	6-Row	Cultivar	117.556	83.0184	4.49848	3.31225	1.19006	6.51416	3.73091	5.66	28.5144
1977	Spring	Hanna_2RSB	COMBINED	2-Row	Cultivar	127.37	76.9746	3.68345	2.62743	1.05909	3.87859	3.56471	4.73261	33.6545
1978	Spring	Harry	COMBINED	2-Row	Cultivar	127.082	77.7817	3.92876	2.73726	1.18258	4.7338	3.54393	5.32342	8.0073
1942	Spring	Helmi	COMBINED	2-Row	Cultivar	122.813	84.9361	3.55525	2.46696	1.09938	3.68166	3.32546	4.23419	42.1026
1998	Spring	Heris	COMBINED	2-Row	Cultivar	126.232	68.7851	3.81658	2.68688	1.13133	4.36347	3.55527	5.70956	4.70047
1939	Spring	Herse	COMBINED	6-Row	Cultivar	117.908	85.1197	4.55007	3.26724	1.28133	6.92702	3.6346	5.69173	30.2822
Unknown	Winter	Hispanic	COMBINED	2-Row	Cultivar	119.634	73.1496	3.46361	2.55488	0.999179	3.18112	3.63871	4.80082	18.8303
1999	Spring	Hydrogen	COMBINED	2-Row	Cultivar	124.413	64.3046	3.58747	2.57793	1.05167	3.50718	3.5476	5.65142	10.7979
1980	Spring	Ida	COMBINED	2-Row	Cultivar	123.653	73.8803	3.75505	2.68918	1.07451	3.90773	3.59226	5.28027	16.6963
1998	Spring	Idumeja	COMBINED	2-Row	Cultivar	119.172	74.6427	3.62019	2.56419	1.0617	3.65391	3.49357	4.91289	17.8475
Unknown	Spring	Ilga	COMBINED	2-Row	Cultivar	127.678	71.8721	3.7457	2.58404	1.16893	4.22296	3.29501	5.28922	9.60197
1970	Spring	Imber	COMBINED	2-Row	Cultivar	125.635	76.4989	3.58887	2.49034	1.0972	4.01508	3.345	4.70332	26.4719
Unknown	Spring	Impala	COMBINED	2-Row	Cultivar	125.365	79.7073	3.56141	2.52327	1.04205	3.59761	3.49702	4.53015	18.7916
1985	Spring	Imula	COMBINED	2-Row	Cultivar	116.111	75.1948	3.60694	2.55504	1.05841	3.59575	3.48787	4.79665	12.4769
2005	Spring	Isabella	COMBINED	2-Row	Cultivar	126.176	68.6744	3.65839	2.65582	1.01196	3.74417	3.60364	5.45171	13.2991
1924	Spring	Isaria	COMBINED	2-Row	Cultivar	127.87	96.1448	3.74712	2.62972	1.12105	4.12096	3.43135	3.98908	28.7631
1933	Spring	Jadar	COMBINED	6-Row	Cultivar	123.721	99.1851	4.29263	2.93554	1.33647	6.34392	3.2587	4.48081	41.2918
1987	Spring	Jarek	COMBINED	2-Row	Cultivar	128.313	68.5055	3.70244	2.69507	1.0139	3.69964	3.73659	5.43891	4.51801
1960	Spring	Jarle	COMBINED	6-Row	Cultivar	119.463	89.1467	4.42742	3.23783	1.16214	6.21869	3.78293	5.09435	30.8816
2000	Spring	Jyva	COMBINED	6-Row	Cultivar	110.829	69.4748	3.81717	2.74312	1.1028	4.14251	3.57648	5.68394	13.3274
1977	Spring	Kajsa	COMBINED	6-Row	Cultivar	115.253	86.8448	4.09297	2.84138	1.24312	5.27731	3.40486	4.82909	14.091
1981	Spring	Karat	COMBINED	2-Row	Cultivar	131.733	67.0696	3.86495	2.79205	1.06848	4.38645	3.66518	5.66857	14.2725
1931	Spring	Kenia	COMBINED	2-Row	Cultivar	126.674	84.1144	3.45082	2.48557	0.994822	3.22872	3.61845	4.06406	29.2429
2006	Spring	Keops	COMBINED	2-Row	Cultivar	121.323	64.1784	3.61906	2.63001	1.00537	3.73236	3.72983	5.56358	6.72706
1981	Spring	Kilta	COMBINED	6-Row	Cultivar	116.594	80.539	4.37307	3.10753	1.23985	6.14805	3.61003	5.80781	19.4603
1980	Spring	Koral	COMBINED	2-Row	Cultivar	129.228	73.7207	4.07486	2.94935	1.12544	4.966	3.62421	5.85224	4.25244
2002	Spring	Kristaps	COMBINED	2-Row	Cultivar	127.48	74.501	3.73307	2.65254	1.07579	3.95859	3.60922	5.22569	12.5491
1981	Spring	Krystal	COMBINED	2-Row	Cultivar	128.955	69.8187	3.90044	2.75557	1.14657	4.73971	3.46592	5.58617	5.78194
1992	Spring	Ladik	COMBINED	2-Row	Cultivar	124.263	63.686	3.75552	2.65341	1.09485	4.27447	3.46948	5.86761	5.83312
Unknown	Spring	Latvijas_Vietejie	COMBINED	2-Row	Cultivar	128.509	102.149	4.31795	3.11446	1.18162	6.04545	3.64985	4.71972	26.0315
2006	Spring	Leeni	COMBINED	2-Row	Cultivar	126.947	70.0093	3.80331	2.69159	1.12216	4.22548	3.5044	5.6343	12.3131
1947	Spring	Lenta	COMBINED	2-Row	Cultivar	126.053	77.9441	3.43737	2.40713	1.04294	3.27132	3.42056	4.43458	52.4522
1964	Spring	Lise	COMBINED	6-Row	Cultivar	118.158	84.3919	4.62799	3.37562	1.25561	7.15605	3.69504	5.78411	18.4525
Unknown	Spring	Lofa_Abed	COMBINED	2-Row	Cultivar	128.945	76.828	3.52514	2.48689	1.02713	3.40151	3.46879	4.55455	31.4964
Unknown	Spring	Loviisa	COMBINED	6-Row	Cultivar	112.195	78.8652	4.16052	2.95806	1.22052	5.32765	3.48754	5.49009	24.3397
1976	Spring	Lud	COMBINED	2-Row	Cultivar	124.54	79.3501	3.69407	2.66789	1.01522	3.82258	3.66354	4.71321	17.2967
1997	Spring	Lux	COMBINED	2-Row	Cultivar	129.285	62.1704	3.71982	2.6904	1.05754	3.89606	3.65513	6.08429	0.0133031
1994	Spring	Lysimax	COMBINED	2-Row	Cultivar	129.574	62.8892	3.62531	2.54632	1.08107	3.74112	3.43676	5.75235	8.64678
1973	Spring	Maris_Mink	COMBINED	2-Row	Cultivar	131.594	65.4483	3.58762	2.53903	1.04188	3.589	3.47189	5.6166	3.2137
2005	Spring	Marthe	COMBINED	2-Row	Cultivar	125.915	70.3274	3.67635	2.64816	1.05077	3.76911	3.58046	5.15563	9.0031
1918	Spring	Maskin	COMBINED	6-Row	Cultivar	114.006	90.1224	4.24612	3.02318	1.23117	5.76716	3.48305	4.87569	33.7813
1970	Spring	Midas	COMBINED	2-Row	Cultivar	128.752	69.222	3.63361	2.53566	1.08204	3.71803	3.42722	5.35814	13.5789
1971	Spring	Mona	COMBINED	2-Row	Cultivar	110.556	64.0777	3.38273	2.31915	1.07482	3.12154	3.22695	5.30205	26.2398
Unknown	Spring	Morex	COMBINED	6-Row	Cultivar	118.859	94.6999	4.39677	3.05421	1.3388	6.64763	3.44233	4.81897	36.0784
2006	Spring	Nathalie	COMBINED	2-Row	Cultivar	130.371	67.9364	3.83746	2.76285	1.08082	4.14266	3.63043	5.91613	0.0139647
1986	Spring	Niina	COMBINED	6-Row	Cultivar	116.702	82.5436	4.67767	3.31878	1.33747	7.76508	3.54579	5.98731	22.3064
1971	Spring	Nordal	COMBINED	2-Row	Cultivar	127.034	75.434	3.60908	2.56437	1.04717	3.63254	3.53721	4.89159	24.7781
2003	Spring	Odessa	COMBINED	2-Row	Cultivar	126.986	72.3775	3.79017	2.62311	1.16294	4.31459	3.34237	5.25611	2.20103
1987	Spring	Odin	COMBINED	2-Row	Cultivar	128.938	78.1732	3.58937	2.57115	1.02095	3.49647	3.56932	4.71901	14.1722
1975	Spring	Okos	COMBINED	2-Row	Cultivar	125.92	83.737	3.74185	2.65557	1.08275	4.10558	3.53503	4.65589	9.41691
1927	Spring	Olli	COMBINED	6-Row	Cultivar	116.968	89.395	3.89612	2.7307	1.15073	4.55474	3.43587	4.45531	65.6077
1995	Spring	Optic	COMBINED	2-Row	Cultivar	129.871	68.6037	3.99189	2.89596	1.10306	4.89106	3.68445	5.79704	7.69102
1993	Winter	Orria	COMBINED	6-Row	Cultivar	123.544	72.1087	4.17971	3.08735	1.08497	5.17236	3.88088	6.05062	0.978284
1994	Spring	Orza	COMBINED	2-Row	Cultivar	129.585	79.5639	3.70601	2.60545	1.09616	4.09993	3.45408	4.75972	42.2949
1968	Spring	Otis	COMBINED	2-Row	Cultivar	119.411	76.5863	3.14963	2.1599	0.999342	2.61851	3.25632	4.0968	63.8154
1959	Spring	Otra	COMBINED	6-Row	Cultivar	110.865	89.1067	4.33884	3.09724	1.21983	6.0397	3.65119	5.01242	34.5329
1972	Spring	Otto	COMBINED	2-Row	Cultivar	125.887	75.6473	3.58582	2.55961	1.02631	3.46509	3.55916	4.98284	19.292
1998	Spring	Pasadena	COMBINED	2-Row	Cultivar	127.832	67.429	3.76867	2.80993	1.01621	4.04718	3.83236	5.69323	5.00628
1988	Spring	Perun	COMBINED	2-Row	Cultivar	124.265	66.9114	3.89809	2.84995	1.05754	4.27372	3.7677	6.03015	10.45
1952	Spring	Pirkka	COMBINED	6-Row	Cultivar	114.349	88.3162	4.4059	3.10017	1.2777	6.68066	3.54829	5.20153	29.3037
1987	Spring	Pohto	COMBINED	6-Row	Cultivar	120.001	71.8706	3.92108	2.76412	1.14243	4.48256	3.45667	5.64241	15.9427
1980	Spring	Pokko	COMBINED	6-Row	Cultivar	120.278	81.7324	4.58868	3.35586	1.22427	6.88322	3.74937	6.06622	10.946
1983	Spring	Potra	COMBINED	6-Row	Cultivar	112.276	75.9375	4.56123	3.2783	1.23668	7.07773	3.65509	6.33333	21.8848
2000	Spring	Priora	COMBINED	2-Row	Cultivar	122.477	79.5139	4.1178	2.94463	1.16254	5.35384	3.58451	5.31418	6.15669
1985	Spring	Prisma	COMBINED	2-Row	Cultivar	127.183	71.3629	3.92465	2.84319	1.09137	4.539	3.63706	5.64718	12.9757
1953	Spring	Proctor	COMBINED	2-Row	Cultivar	130.726	82.4159	3.33383	2.31388	1.05928	3.09223	3.30343	4.08447	32.2769
1996	Spring	Prosa	COMBINED	2-Row	Cultivar	126.231	70.2642	3.70752	2.66848	1.05871	3.82381	3.65891	5.61892	9.78854
1992	Spring	Quartz	COMBINED	2-Row	Cultivar	123.576	79.9332	4.02809	2.94092	1.07799	4.78494	3.71391	5.23159	19.1159
2006	Spring	Quench	COMBINED	2-Row	Cultivar	126.735	64.0957	4.10714	3.0331	1.03593	4.89158	3.97238	6.49688	9.43249
1976	Spring	Rapid	COMBINED	2-Row	Cultivar	123.736	72.0067	3.78324	2.75776	1.05032	4.0987	3.68517	5.33768	8.47359
1951	Spring	Rika	COMBINED	2-Row	Cultivar	126.548	82.6228	3.68494	2.63365	1.04525	3.83936	3.68521	4.51054	23.4629
1995	Spring	Riviera	COMBINED	2-Row	Cultivar	128.828	64.2452	3.79107	2.77602	1.00934	3.96167	3.77159	6.20941	11.8344
1976	Spring	Rondo	COMBINED	6-Row	Cultivar	119.291	67.0476	4.51534	3.15171	1.31715	7.02221	3.47459	7.04832	15.7799
2000	Spring	Roxana	COMBINED	2-Row	Cultivar	126.75	70.1635	3.76091	2.69338	1.08421	4.11469	3.53647	5.45268	7.67256
1992	Spring	Ruja	COMBINED	2-Row	Cultivar	126.021	76.1062	3.7898	2.69024	1.10531	4.17609	3.66064	5.24987	1.73372
1996	Spring	Saana	COMBINED	2-Row	Cultivar	112.165	67.7876	3.76176	2.7375	1.18419	4.77198	3.42087	5.66143	10.1625
1973	Spring	Salka	COMBINED	2-Row	Cultivar	125.539	80.0339	3.7498	2.64522	1.10316	4.18818	3.47232	4.76714	33.9932
1975	Spring	Salve	COMBINED	2-Row	Cultivar	128.773	80.7647	3.82494	2.70937	1.1137	4.24163	3.46442	4.9224	15.0059
Landrace	Spring	SBCC001	COMBINED	6-Row	Landrace	130.628	89.761	4.20106	3.02904	1.1867	5.68193	3.56538	4.93533	65.6194
Landrace	Winter	SBCC002	COMBINED	6-Row	Landrace	130.582	92.9872	3.96484	2.71993	1.20067	5.08116	3.54994	4.40744	63.6128
Landrace	Winter	SBCC003	COMBINED	6-Row	Landrace	128.305	84.0346	4.0563	2.80164	1.19594	5.18415	3.4451	4.88416	50.3579
Landrace	Winter	SBCC007	COMBINED	6-Row	Landrace	122.682	89.9194	3.87457	2.77463	1.07152	4.2977	3.5674	4.56434	69.7434
Landrace	Winter	SBCC008	COMBINED	6-Row	Landrace	126.203	87.2517	3.90496	2.76782	1.16714	4.92357	3.46014	4.3433	57.8442
Landrace	Spring	SBCC010	COMBINED	6-Row	Landrace	133.589	103.238	4.09614	2.78761	1.28676	5.75367	3.20293	4.09925	52.7404
Landrace	Facultative	SBCC012	COMBINED	6-Row	Landrace	124.216	85.4926	3.69872	2.50262	1.1803	4.23344	3.25798	4.48683	63.4862
[truncated: 90 more rows]

## Sheet: Table S2
Table S2. Summary of experimental locations from which phenotypic data were collected. a: CREA Research Centre for Genomics and Bioinformatics, Fiorenzuola d’Arda; CSIC Consejo Superior de Investigaciones Científicas Zaragoza, Spain; LUKE Natural Resources Institute Finland, Latokartanonkaari; JHI
Locationa	Year	Trial name	Sowing date	Harvesting date	Agronomic practices	Coordinates
CREA (ITA)	2016	CREA16	2015-05-11	21/06/2016	Prophylactic fungicide, weeding and 200kg/ha N	44°55’N; 9°53’E
CREA (ITA)	2017	CREA17	2016-08-11	2017-10-07	Prophylactic fungicide, weeding and 200kg/ha N	44°55’N; 9°53’E
CSIC (SPA)	2016	CSIC16	2015-11-11	30/06/2016	Prophylactic fungicide and weeding	41°51’N; 00°39’W
CSIC (SPA)	2017	CSIC17	15/11/2016	13/06/2017	Prophylactic fungicide and weeding	41°51’N; 00°39’W
LUKE (FIN)	2017	LUKE17	19/05/2017	29/08/2017	Prophylactic fungicide, weeding and 92kg/ha N	60°13’N; 25°01’E
JHI (UK)	2016	JHI16	16/03/2016	29/08/2016	Prophylactic fungicide, weeding and 60kg/ha N	56°28’N; 3°6’W
JHI (UK)	2017	JHI17	29/03/2017	24/08/2017	Prophylactic fungicide, weeding and 80kg/ha N	56°28’N; 3°6’W

## Sheet: Table S3
Table S3. Description of the traits and phenotyping methods measured in the barley panel in seven environments.		Formula
Culm outer-diameter (OD)	Scored using a custom macro-command on the software ImageJ. Considering the culm section as an elliptical shape,
	this parameter is obtained through the average major axis and the minor axis of outer diameter of the total scan of a singular section.
	Plot averages are used for downstream analyses.
Culm inner-diameter (ID)	Scored using ImageJ through the average major axis and the minor axis of the inner diameter of the total scan of a singular section.
	Plot averages are used for downstream analyses.
Culm thickness (TH)	Where the first term refers to the mean between major and minor outer axes of the ellipse built on the culm section
	shape while the second refers to the mean of major and minor axes of the ellipse built of the medullar cavity.	OD-ID
	Data are extracted using the ImageJ macro-command. Plot averages are used for the analyses.
Plant height (PH)	Measured after dough stage (Zadoks87) on the main culm from the soil to the collar of the ear, average value of 5 measures per plot.
	Plot average used for downstream analyses.
Lodging (LG)	%Plot <45° from soil, measured immediately prior to harvest. 100% = all plot less than 45 degrees from horizontal axis.
Heading date (HD)	Assess the plots 2-3 times weekly and record the date when 50% of the plot at Zadoks GS 53 (head emerged for ¼ of its
	length = about 2cm of ear protruding above flag leaf auricles).
Stem index (SI)	This is an adimensional index proven to be related to lodging resistance and to other yield related traits as well (Sowadan et al. 2018).	(OD/PH)*100
Stiffness (ST)	This is an adimensional index we obtained analyzing our data correlated to lodging resistance and to other yield related traits.	OD/TH
	Plot averages are used for the analyses.
Section modulus (SM)	a1 is the outer diameter of the minor axis in an oval cross-section, b1 is the outer diameter of the major axis in an oval cross-section,
	a2 is the inner diameter of the minor axis in an oval cross section, and b2 is the inner diameter of the major axis in an oval cross section
	(Mulsanti et al., 2018).

## Sheet: Table S4
Table S4. Numer of SNP markers by chromosome within the whole, two-row, and six-row panel.
Panel	Whole panel	two-row	six-row
Chr1	3634	2565	2981
Chr2	5568	4553	4387
Chr3	5095	3874	4608
Chr4	3896	3057	2965
Chr5	6187	5128	5042
Chr6	4110	3356	3492
Chr7	4852	3729	4108
Total	33342	26262	27583

## Sheet: Table S5
Table S5. Summary statistics of the eight traits measured in the 261 barley lines. Ranges, minimum, maximum, means, and standard deviations are given. The values in single environments are based on the BLUEs and the values in combined experiment are based multi-environment analysis.
Env	HD					PH					ID					OD
	mean	sd	min	max	range	mean	sd	min	max	range	mean	sd	min	max	range	mean	sd	min	max	range
CREA16	166.78	6.26	145.76	182.45	36.69	92.4	10.62	71.04	124.3	53.26	2.99	0.35	2.04	4.31	2.27	4.14	0.38	3.19	5.58	2.39
CREA17	172.41	6.63	148.27	186.68	38.41	85.69	8.17	62.84	112.53	49.69	2.65	0.28	1.89	3.35	1.45	3.85	0.32	3.03	4.64	1.61
CSIC16	163.24	7.91	130.15	182.26	52.11	71.45	13.9	47.3	114.23	66.93	3.91	0.36	2.91	4.95	2.04	5.29	0.44	3.99	6.62	2.63
CSIC17	152.91	6.57	124.94	169.56	44.62	59.84	10.51	33.12	89.34	56.22	2.51	0.3	1.87	3.51	1.64	3.46	0.36	2.71	4.5	1.79
JHI16	87.84	4.27	77.04	97.62	20.58	76.76	11.7	48.56	121.97	73.41	2.29	0.36	1.41	3.72	2.31	3.38	0.4	2.54	4.84	2.3
JHI17	75.92	4.62	61.16	83.39	22.23	82.19	10.34	60.18	126.47	66.29	2.26	0.3	1.28	3.13	1.85	3.28	0.34	2.23	4.56	2.33
LUKE17	52.4	2.94	42.11	59.04	16.93	75.76	10.96	51.61	111.88	60.27	2.47	0.29	1.77	3.47	1.7	3.45	0.33	2.63	4.68	2.06
COMBINED	124.59	4.84	108.66	134.8	26.14	77.81	8.86	59.4	103.24	43.84	2.72	0.22	2.09	3.38	1.29	3.84	0.28	3.15	4.68	1.53
	SI					SM					ST					TH
	mean	sd	min	max	range	mean	sd	min	max	range	mean	sd	min	max	range	mean	sd	min	max	range
CREA16	4.55	0.63	3.2	6.66	3.47	4.98	1.29	2.64	10.68	8.04	3.68	0.41	2.66	5.07	2.41	1.15	0.12	0.89	1.64	0.76
CREA17	4.55	0.59	3.37	6.55	3.19	4.32	1.02	2.03	8.16	6.13	3.26	0.28	2.54	5.28	2.74	1.2	0.08	1.01	1.51	0.5
CSIC16	7.68	1.57	5.07	11.86	6.8	10.03	2.51	4.28	19.46	15.18	3.93	0.38	2.85	5.08	2.23	1.39	0.18	1.02	2.03	1.01
CSIC17	5.95	1.03	3.54	9.57	6.03	2.94	0.98	1.22	6.61	5.39	3.78	0.48	2.51	6.24	3.73	0.96	0.16	0.65	1.89	1.24
JHI16	4.51	0.75	2.71	7.01	4.3	3.05	1.12	1.2	7.71	6.51	3.16	0.41	2.11	4.24	2.12	1.1	0.15	0.75	1.58	0.83
JHI17	4.01	0.52	2.8	6.05	3.24	2.6	0.81	0.99	6.78	5.79	3.27	0.34	2.1	4.43	2.33	1.01	0.1	0.77	1.49	0.72
LUKE17	4.62	0.64	3.34	6.88	3.54	2.95	0.86	1.35	6.81	5.46	3.56	0.33	2.73	5.42	2.69	0.99	0.08	0.77	1.28	0.51
COMBINED	5.11	0.66	3.76	7.05	3.29	4.41	0.91	2.62	7.77	5.15	3.53	0.18	2.94	4.03	1.09	1.11	0.08	0.96	1.34	0.37

## Sheet: Table S6
Table S6. Comparison of row type and germplasm source for their effect on studied traits based on single-and across-environment trials within the barley panel. Mean differences were performed using a one-way ANOVA with Tukey’s honestly (HSD) test. Different letters indicate significant differences (p-value= 0.05).
Env	rs	HD	ID	LG	OD	PH	SI	SM	ST	TH
COMBINED	2-Row.Cultivar	126.17 (b)	2.69 (b)	15.49 (a)	3.76 (b)	73.61 (a)	5.26 (b)	4.09 (a)	3.58 (c)	1.07 (a)
COMBINED	2-Row.Landrace	128.22 (b)	2.46 (a)	55.61 (c)	3.51 (a)	88.24 (bc)	4.05 (a)	3.48 (a)	3.39 (ab)	1.06 (a)
COMBINED	6-Row.Cultivar	116.13 (a)	3.03 (c)	26.62 (b)	4.27 (c)	81.21 (b)	5.53 (c)	5.88 (c)	3.56 (bc)	1.22 (c)
COMBINED	6-Row.Landrace	125.66 (b)	2.63 (ab)	61.42 (c)	3.79 (b)	86.33 (c)	4.47 (a)	4.39 (b)	3.37 (a)	1.16 (b)
CREA16	2-Row.Cultivar	167.85 (b)	2.96 (b)	53.94 (a)	4.06 (b)	87.04 (a)	4.7 (b)	4.62 (a)	3.76 (b)	1.1 (a)
CREA16	2-Row.Landrace	173.36 (c)	2.45 (a)	93.95 (bc)	3.66 (a)	104.77 (c)	3.5 (a)	3.85 (a)	3.1 (a)	1.22 (ab)
CREA16	6-Row.Cultivar	155.56 (a)	3.38 (c)	82.15 (b)	4.61 (c)	94.36 (b)	4.96 (c)	6.62 (b)	3.87 (b)	1.21 (b)
CREA16	6-Row.Landrace	170.86 (c)	2.87 (b)	96.02 (c)	4.1 (b)	105 (c)	3.92 (a)	4.96 (a)	3.41 (a)	1.23 (b)
CREA17	2-Row.Cultivar	174.4 (b)	2.66 (b)	14.46 (a)	3.84 (a)	84.42 (b)	4.6 (b)	4.25 (a)	3.29 (a)	1.18 (a)
CREA17	2-Row.Landrace	177.33 (b)	2.45 (ab)	71.16 (b)	3.59 (a)	98.98 (c)	3.68 (a)	3.5 (a)	3.2 (a)	1.14 (a)
CREA17	6-Row.Cultivar	161.7 (a)	2.81 (c)	17.81 (a)	4.09 (b)	80.34 (a)	5.14 (c)	5.24 (b)	3.25 (a)	1.28 (b)
CREA17	6-Row.Landrace	173.73 (b)	2.55 (a)	84.03 (b)	3.74 (a)	91.78 (c)	4.08 (a)	3.95 (a)	3.19 (a)	1.19 (a)
CSIC16	2-Row.Cultivar	164.12 (b)	3.9 (ab)	-	5.22 (a)	63.98 (a)	8.34 (b)	9.48 (a)	4.03 (b)	1.32 (a)
CSIC16	2-Row.Landrace	173.48 (c)	3.57 (a)	-	4.84 (a)	86.77 (c)	5.59 (a)	7.55 (a)	3.85 (ab)	1.27 (a)
CSIC16	6-Row.Cultivar	150.66 (a)	4.05 (b)	-	5.6 (b)	72.81 (b)	7.79 (b)	12.04 (c)	3.76 (a)	1.56 (c)
CSIC16	6-Row.Landrace	168.47 (c)	3.86 (ab)	-	5.33 (a)	90.16 (c)	5.93 (a)	10.45 (b)	3.76 (a)	1.47 (b)
CSIC17	2-Row.Cultivar	154.3 (b)	2.46 (a)	8.13 (a)	3.33 (a)	54.69 (a)	6.18 (b)	2.53 (a)	3.94 (b)	0.88 (a)
CSIC17	2-Row.Landrace	161.48 (c)	2.42 (ab)	40.46 (b)	3.3 (ab)	69.1 (c)	4.81 (a)	2.54 (ab)	3.79 (ab)	0.89 (a)
CSIC17	6-Row.Cultivar	141.82 (a)	2.7 (b)	9.87 (a)	3.85 (c)	59.37 (b)	6.65 (c)	4.16 (c)	3.48 (a)	1.18 (c)
CSIC17	6-Row.Landrace	155.87 (b)	2.55 (ab)	69.45 (c)	3.59 (b)	73.81 (c)	4.9 (a)	3.31 (b)	3.55 (a)	1.04 (b)
JHI16	2-Row.Cultivar	90.4 (b)	2.24 (b)	1.83 (a)	3.28 (a)	72.65 (a)	4.61 (b)	2.7 (a)	3.25 (b)	1.04 (a)
JHI16	2-Row.Landrace	86.43 (a)	2.01 (ab)	8.12 (ab)	2.98 (a)	90.84 (b)	3.28 (a)	2.04 (a)	3.13 (ab)	0.98 (a)
JHI16	6-Row.Cultivar	83.94 (a)	2.81 (c)	7.07 (ab)	4.02 (b)	84.45 (b)	4.88 (b)	4.86 (b)	3.4 (b)	1.22 (b)
JHI16	6-Row.Landrace	83.44 (a)	2.11 (a)	8.32 (b)	3.27 (a)	81.81 (b)	4.07 (a)	2.89 (a)	2.74 (a)	1.21 (b)
JHI17	2-Row.Cultivar	78.61 (c)	2.23 (a)	4.34 (a)	3.21 (a)	82.15 (a)	3.96 (b)	2.4 (a)	3.36 (b)	0.98 (a)
JHI17	2-Row.Landrace	75.28 (bc)	1.94 (a)	57.79 (b)	2.92 (a)	87.91 (ab)	3.36 (a)	1.91 (a)	3.05 (ab)	0.99 (ab)
JHI17	6-Row.Cultivar	70.1 (a)	2.61 (b)	13.51 (a)	3.75 (b)	87.14 (b)	4.37 (c)	3.9 (b)	3.34 (b)	1.14 (c)
JHI17	6-Row.Landrace	72.42 (b)	2.15 (a)	65.39 (b)	3.16 (a)	78.4 (a)	3.98 (b)	2.34 (a)	2.99 (a)	1.03 (b)
LUKE17	2-Row.Cultivar	53.65 (c)	2.39 (b)	10.24 (a)	3.35 (ab)	70.13 (a)	4.83 (c)	2.67 (a)	3.58 (b)	0.96 (a)
LUKE17	2-Row.Landrace	50.94 (ab)	2.13 (a)	62.23 (c)	3.08 (a)	81.17 (bc)	3.77 (a)	2.13 (a)	3.3 (ab)	0.94 (ab)
LUKE17	6-Row.Cultivar	48.77 (a)	2.93 (c)	29.37 (b)	4.01 (c)	89.16 (c)	4.53 (b)	4.43 (b)	3.79 (c)	1.08 (c)
LUKE17	6-Row.Landrace	51.52 (b)	2.38 (ab)	45.36 (c)	3.38 (b)	81.93 (b)	4.17 (a)	2.81 (a)	3.34 (a)	1.01 (b)

## Sheet: Table S7
Table S7. Complete list of SNP/QTLs detected in multi-environment GWAs across thw whole, 2-row, and 6-row panels associated with eight studied traits based on average LD decay. No indicates the SNP/QTL number, SNP/QTL ID indicates the names of the SNP/QTL in this study, Peak marker indicates the most signifiant marker within the QTL region, A1, A2, and MAF indicate majore allele, minor alleles an…
ser	No	SNP/QTL ID	Panel	Trait	Peak marker	MAF	A1	A2	chr	Peak.marker position	QTL region (bp)	Qtype	-Log10(P)	β	α1	α2	PVE (%)
1	1	SNP1-1H	6-row	ST	JHI-Hv50k-2016-5927	0.06	A	G	1H	4261655	4261655	QM	4.52674	-0.618	-0.005	-0.114	1.46
2	2	SNP2-1H	6-row	PH	JHI-Hv50k-2016-16444	0.38	G	T	1H	22616909	22616909	QL	4.52393	-0.043	-0.09	-0.012	0.67
3	3	SNP3-1H	6-row	TH	JHI-Hv50k-2016-17002	0.28	C	A	1H	28268315	28268315	QM	4.12838	0.475	0.013	-0.036	9.54
4	4	SNP4-1H	2-row	PH	JHI-Hv50k-2016-19014	0.05	C	T	1H	55564074	55564074	QF	5.61225	0.67	0.083	-0.11	1.75
5	5	SNP5-1H	2-row	PH	JHI-Hv50k-2016-19267	0.05	A	G	1H	59577895	59577895	QF	5.61225	0.67	0.083	-0.11	1.75
6	6	SNP6-1H	2-row	PH	SCRI_RS_139785	0.06	T	C	1H	92553333	92553333	QF	4.26696	0.474	0.06	-0.102	1.14
7	7	SNP7-1H	Whole panel	OD	JHI-Hv50k-2016-21372	0.13	A	C	1H	262131347	262131347	QM	4.70774	0.472	-0.012	-0.001	2.46
8			Whole panel	SM	JHI-Hv50k-2016-21372	0.13	A	C	1H	262131347		QM	5.66354	0.533	-0.024	0.008	3.41
9	8	SNP8-1H	Whole panel	ID	JHI-Hv50k-2016-22255	0.14	C	A	1H	280712482	280712482	QM	4.14752	0.481	-0.008	-0.012	2.91
10			Whole panel	OD	JHI-Hv50k-2016-22255	0.14	C	A	1H	280712482		QM	4.26281	0.502	-0.01	0.007	2.98
11			Whole panel	SM	JHI-Hv50k-2016-22255	0.14	C	A	1H	280712482		QM	4.14509	0.501	-0.019	0.022	3.24
12	9	SNP9-1H	6-row	OD	12_30404	0.05	A	C	1H	308808104	308808104	QM	4.07406	0.71	0.077	0.027	1.46
13	10	QTL10-1H	2-row	PH	SCRI_RS_213103	0.06	T	C	1H	322937018	322937018 - 326245393	QF	4.64281	0.474	0.06	-0.102	1.27
14			2-row	SI	JHI-Hv50k-2016-24648	0.07	A	G	1H	326245393		QF	4.64281	-0.61	-0.06	0.043	1.59
15	11	QTL11-1H	Whole panel	OD	JHI-Hv50k-2016-25138	0.13	C	T	1H	331015882	331015882 - 332043281	QM	4.50307	0.555	-0.029	0.027	3.66
16			Whole panel	SM	JHI-Hv50k-2016-25138	0.13	C	T	1H	331015882		QM	5.19997	0.609	-0.033	0.039	3.96
17	12	QTL12-1H	Whole panel	SM	JHI-Hv50k-2016-25432	0.12	G	A	1H	333193192	333193192 - 334277651	QL	4.84466	0.139	-0.079	0.012	0.18
18			2-row	OD	JHI-Hv50k-2016-25561	0.05	A	G	1H	334277651		QL	4.48537	-0.068	-0.108	-0.034	0.09
19	13	SNP13-1H	Whole panel	PH	JHI-Hv50k-2016-26359	0.13	A	G	1H	342720997	342720997	QM	4.60033	-0.256	0.005	0.013	0.71
20			Whole panel	SI	JHI-Hv50k-2016-26359	0.13	A	G	1H	342720997		QM	5.08197	0.2	0.005	-0.006	0.95
21			2-row	PH	JHI-Hv50k-2016-26359	0.2	A	G	1H	342720997		QF	4.04	-0.309	0.006	0.024	2.41
22			2-row	SI	JHI-Hv50k-2016-26359	0.2	A	G	1H	342720997		QM	5.48589	0.363	0.002	-0.005	2.8
23	14	SNP14-1H	2-row	PH	JHI-Hv50k-2016-26630	0.05	A	T	1H	345190277	345190277	QF	4.55083	0.354	0.099	-0.108	0.76
24	15	SNP15-1H	2-row	SI	JHI-Hv50k-2016-28480	0.05	G	A	1H	380409971	380409971	QL	5.12261	0.075	-0.075	-0.009	0.05
25	16	SNP16-1H	Whole panel	PH	JHI-Hv50k-2016-30068	0.15	A	G	1H	392629843	392629843	QL	4.16494	-0.171	-0.049	-0.016	1.03
26	17	QTL17-1H	Whole panel	PH	JHI-Hv50k-2016-32607	0.1	C	T	1H	410379064	410379064 - 410393757	QL	4.28233	0.069	0.044	0.003	0.21
27	18	SNP18-1H	Whole panel	SI	SCRI_RS_145336	0.23	C	T	1H	423204614	423204614	QM	5.96257	0.318	0	-0.017	3.81
28			2-row	SI	SCRI_RS_145336	0.37	C	T	1H	423204614		QM	5.72196	0.431	-0.01	-0.027	8.32
29	19	SNP19-1H	Whole panel	SM	JHI-Hv50k-2016-34382	0.16	T	G	1H	426809293	426809293	QF	4.06148	0.427	-0.05	0.048	2.61
30	20	SNP20-1H	Whole panel	SI	JHI-Hv50k-2016-35038	0.07	G	A	1H	429481425	429481425	QL	4.72816	-0.039	-0.03	-0.001	0.03
31	21	SNP21-1H	Whole panel	PH	SCRI_RS_159201	0.23	G	T	1H	440772089	440772089	QM	4.01728	-0.237	0.015	0.008	1.7
32			Whole panel	SI	SCRI_RS_159201	0.23	G	T	1H	440772089		QM	4.08566	0.219	-0.013	0.017	1.71
33			2-row	SI	SCRI_RS_159201	0.37	G	T	1H	440772089		QM	4.13093	0.304	-0.016	0.016	5.23
34	22	SNP22-1H	2-row	SI	JHI-Hv50k-2016-37011	0.3	G	A	1H	445156596	445156596	QM	4.29988	-0.231	-0.001	0.02	2.24
35	23	QTL23-1H	Whole panel	PH	JHI-Hv50k-2016-37270	0.18	A	G	1H	448872151	448050112 - 449047202	QL	4.59346	-0.045	-0.05	-0.006	0.29
36	24	QTL24-1H	6-row	PH	JHI-Hv50k-2016-38817	0.37	G	A	1H	468185255	468185255 - 469227632	QL	4.83174	0.113	-0.124	0.011	2.61
37	25	QTL25-1H	6-row	PH	JHI-Hv50k-2016-46786	0.38	C	T	1H	491748731	491728967 - 492626275	QL	4.35999	0.144	-0.112	0.014	1.31
38			Whole panel	ID	JHI-Hv50k-2016-46921	0.15	C	G	1H	492506613		QL	5.25026	0.138	-0.1	-0.007	1.4
39	26	QTL26-1H	2-row	SI	SCRI_RS_155997	0.17	G	A	1H	496078517	495792233 - 497013686	QL	4.9733	0.155	0.048	0.002	0.96
40	27	QTL27-1H	Whole panel	SI	JHI-Hv50k-2016-49818	0.06	T	C	1H	500777388	500777388 - 500829067	QL	4.67985	0.072	-0.029	0.01	0.6
41	28	QTL28-1H	6-row	SI	JHI-Hv50k-2016-50439	0.06	A	G	1H	502819886	502819886 - 502820852	QM	4.13654	0.665	0.012	-0.06	1.41
42	29	QTL29-1H	Whole panel	TH	JHI-Hv50k-2016-52276	0.23	T	C	1H	506206295	505927936 - 506431159	QM	4.9393	0.352	-0.006	0.02	3.84
43			6-row	TH	JHI-Hv50k-2016-52420	0.05	A	G	1H	506431159		QL	4.83702	0.125	0.163	0.003	0.3
44	30	QTL30-1H	Whole panel	PH	JHI-Hv50k-2016-53193	0.17	G	A	1H	509103344	509103344 - 509815920	QL	4.007	0.109	-0.033	-0.007	0.37
45			Whole panel	SM	JHI-Hv50k-2016-53355	0.12	G	C	1H	509815920		QL	4.37986	-0.03	-0.077	0.033	0.06
46	31	SNP31-1H	6-row	SM	JHI-Hv50k-2016-55856	0.26	A	G	1H	516802076	516802076	QM	4.23544	0.309	0.013	-0.007	3.36
47	32	QTL1-2H	6-row	TH	12_31446	0.11	G	A	2H	1739468	1514860 - 1739468	QM	5.01156	0.699	0.002	-0.04	4.22
48	33	SNP2-2H	6-row	SM	JHI-Hv50k-2016-62221	0.4	G	C	2H	5104726	5104726	QF	4.59198	-0.197	0.063	-0.044	2.39
49	34	QTL3-2H	Whole panel	SI	SCRI_RS_196276	0.23	C	A	2H	9549283	7997147 - 10797404	QF	4.87943	0.26	0.015	-0.046	5.79
50			2-row	SI	SCRI_RS_196276	0.37	C	A	2H	9549283		QF	4.22673	0.353	0.001	-0.059	6.43
51			2-row	OD	JHI-Hv50k-2016-65239	0.48	C	T	2H	10333062		QF	4.5349	-0.289	-0.032	0.003	8.42
52			2-row	SM	JHI-Hv50k-2016-65239	0.48	C	T	2H	10333062		QF	4.10449	-0.286	-0.03	0.016	6.02
53	35	QTL4-2H	Whole panel	SI	JHI-Hv50k-2016-67492	0.43	G	A	2H	12860199	12860199 - 12897667	QY	4.62709	-0.048	0.002	0.05	0.43
54	36	QTL5-2H	2-row	SI	12_31284	0.32	A	G	2H	18622308	18522424 - 20868342	QF	5.28673	-0.343	0.009	0.055	5.14
55			Whole panel	SI	JHI-Hv50k-2016-71066	0.18	T	C	2H	18623653		QM	4.19928	-0.205	0.005	0.018	1.44
56			Whole panel	SM	JHI-Hv50k-2016-71911	0.09	C	G	2H	20459215		QF	5.65561	0.23	-0.077	0.027	0.3
57			Whole panel	PH	JHI-Hv50k-2016-72164	0.19	G	C	2H	20867836		QE	4.43063	-0.077	-0.024	-0.031	0.68
58	37	QTL6-2H	Whole panel	SI	JHI-Hv50k-2016-73299	0.21	C	T	2H	23259577	22371959 - 23996029	QL	4.40121	0.002	-0.05	-0.031	2.45
59			Whole panel	PH	JHI-Hv50k-2016-73500	0.27	C	T	2H	23640268		QL	6.26281	0.189	0.078	-0.019	10.71
60			6-row	PH	JHI-Hv50k-2016-73500	0.38	T	C	2H	23640268		QL	6.57207	-0.175	-0.146	-0.005	6.78
61			2-row	PH	JHI-Hv50k-2016-73663	0.12	T	G	2H	23948190		QE	4.22003	0.164	0.019	-0.085	0.65
62	38	SNP7-2H	2-row	PH	JHI-Hv50k-2016-75227	0.09	G	T	2H	28446036	28446036	QM	4.98582	0.409	0.037	-0.03	1.27
63			2-row	SI	JHI-Hv50k-2016-75227	0.09	G	T	2H	28446036		QF	4.75121	-0.372	-0.048	-0.016	1.09
64	39	QTL8-2H	6-row	PH	JHI-Hv50k-2016-76373	0.38	T	G	2H	31926903	31926903 - 32154358	QL	4.19597	0.095	-0.12	0.025	2.23
65	40	SNP9-2H	6-row	SM	JHI-Hv50k-2016-88216	0.32	G	A	2H	206721672	206721672	QF	4.59205	-0.157	0.067	0.074	3.25
66	41	SNP10-2H	6-row	ID	SCRI_RS_155470	0.08	G	C	2H	545868440	545868440	QL	4.73808	0.031	-0.096	-0.006	0.06
67			6-row	OD	SCRI_RS_155470	0.08	G	C	2H	545868440		QL	6.37241	-0.051	-0.116	0.001	0.72
68			6-row	SM	SCRI_RS_155470	0.08	G	C	2H	545868440		QL	7.29645	-0.027	-0.075	0.003	0.72
69	42	QTL11-2H	Whole panel	SM	JHI-Hv50k-2016-103173	0.11	C	T	2H	559241964	559231441 - 561722120	QM	7.22768	0.602	-0.038	0.028	6.06
70			Whole panel	ID	JHI-Hv50k-2016-103187	0.12	C	T	2H	559376614		QM	5.6968	0.484	-0.006	0.002	2.74
71			Whole panel	OD	JHI-Hv50k-2016-103187	0.12	C	T	2H	559376614		QM	6.29328	0.526	-0.023	0.004	4.11
72	43	QTL12-2H	Whole panel	SI	JHI-Hv50k-2016-109560	0.2	T	C	2H	597889918	597215106 - 598522113	QY	4.69037	0.086	0.006	0.048	2.2
73			Whole panel	ID	JHI-Hv50k-2016-109824	0.06	C	T	2H	598521913		QF	4.20691	0.375	-0.075	0.035	0.49
74			Whole panel	OD	JHI-Hv50k-2016-109824	0.06	C	T	2H	598521913		QF	4.79588	0.369	-0.081	0.029	0.55
75			6-row	SM	JHI-Hv50k-2016-109824	0.16	C	T	2H	598521913		QF	4.27043	0.341	-0.049	0.017	2.64
76			Whole panel	SM	JHI-Hv50k-2016-109823	0.06	T	C	2H	598522113		QF	6.16052	0.466	-0.084	0.032	0.53
77	44	QTL13-2H	Whole panel	SI	JHI-Hv50k-2016-118494	0.37	C	T	2H	622448614	622189279 - 622989229	QE	5.56864	0.042	-0.029	0.039	0.36
78			6-row	SI	JHI-Hv50k-2016-118682	0.13	A	C	2H	622989229		QL	4.22811	0.163	-0.075	0.006	0.56
79	45	QTL14-2H	Whole panel	PH	JHI-Hv50k-2016-124833	0.22	T	A	2H	633916743	633545278 - 635684841	QM	5.85078	0.309	0.003	-0.009	13.9
80			2-row	PH	JHI-Hv50k-2016-124833	0.19	T	A	2H	633916743		QM	4.54889	0.345	0.001	0	6.88
81	46	QTL15-2H	Whole panel	SM	JHI-Hv50k-2016-127337	0.15	T	A	2H	638383926	638383926 - 638729272	QF	5.1209	0.495	-0.024	0.074	3.06
82			Whole panel	TH	JHI-Hv50k-2016-127337	0.15	T	A	2H	638383926		QF	4.60555	0.437	0.015	0.109	3.72
83	47	QTL16-2H	Whole panel	ST	JHI-Hv50k-2016-130166	0.13	C	G	2H	643808861	643808861 - 644046836	QL	4.44977	0.22	-0.099	-0.023	0.48
84			Whole panel	ID	JHI-Hv50k-2016-130260	0.28	A	G	2H	644046483		QM	4.21042	0.241	-0.006	0.002	1.91
85	48	SNP17-2H	2-row	ST	JHI-Hv50k-2016-90803	0.16	G	C	2H	656568356	656568356	QM	4.60212	0.457	-0.039	-0.043	3.03
86	49	QTL18-2H	6-row	ID	JHI-Hv50k-2016-142360	0.09	T	C	2H	665679591	665678929 - 669091745	QM	5.0917	-0.59	0.008	0.018	3.35
87			Whole panel	ST	JHI-Hv50k-2016-142412	0.33	C	A	2H	665806846		QM	4.34679	0.303	-0.014	0.022	3.65
88			Whole panel	SM	JHI-Hv50k-2016-142417	0.23	C	A	2H	665806970		QF	4.17587	0.258	-0.033	0.048	1.72
89			6-row	SM	JHI-Hv50k-2016-142979	0.06	A	G	2H	667239912		QM	4.70637	-0.314	0	0.027	1.42
90			6-row	OD	JHI-Hv50k-2016-143683	0.06	C	G	2H	667516206		QM	4.77983	-0.632	-0.021	0.048	2.98
91	50	QTL19-2H	Whole panel	SI	JHI-Hv50k-2016-148089	0.15	A	T	2H	673072507	672534775 - 673072507	QY	4.26043	0.145	0.013	0.054	0.94
92	51	SNP1-3H	6-row	PH	JHI-Hv50k-2016-150768	0.36	T	G	3H	4025653	4025653	QL	4.7074	-0.228	-0.085	-0.01	1.43
93	52	QTL2-3H	Whole panel	ID	JHI-Hv50k-2016-152990	0.1	G	A	3H	6332201	6332201 - 6420393	QM	4.23062	0.328	-0.024	0.011	0.78
94			Whole panel	OD	JHI-Hv50k-2016-152990	0.1	G	A	3H	6332201		QM	4.53462	0.35	-0.012	0.002	1.1
95			Whole panel	SM	JHI-Hv50k-2016-152990	0.1	G	A	3H	6332201		QM	4.42022	0.352	-0.01	-0.002	0.81
96			6-row	SM	JHI-Hv50k-2016-152990	0.2	G	A	3H	6332201		QM	4.17822	0.349	-0.001	0.007	3.81
97	53	SNP3-3H	6-row	ST	JHI-Hv50k-2016-156591	0.34	T	C	3H	13781125	13781125	QL	4.09095	0.192	-0.077	-0.023	3.09
98	54	SNP4-3H	Whole panel	TH	SCRI_RS_121895	0.15	G	A	3H	21432099	21432099	QM	4.38405	0.376	0.013	0.04	2.21
99	55	SNP5-3H	Whole panel	ID	JHI-Hv50k-2016-162361	0.21	A	G	3H	28691973	28691973	QM	4.0575	-0.255	0.003	0.003	1.53
100	56	SNP6-3H	Whole panel	OD	JHI-Hv50k-2016-164834	0.44	A	C	3H	56791422	56791422	QM	4.21112	-0.276	0.007	-0.021	3.72
101	57	QTL7-3H	2-row	PH	JHI-Hv50k-2016-166635	0.07	A	G	3H	123247671	122133415 - 124338841	QF	4.40386	0.532	0.009	-0.068	1.2
102	58	SNP8-3H	Whole panel	SI	JHI-Hv50k-2016-167008	0.4	G	A	3H	131468104	131468104	QF	4.5817	0.163	0.023	-0.02	1.24
103			2-row	SI	JHI-Hv50k-2016-167008	0.47	A	G	3H	131468104		QF	4.53947	-0.19	-0.019	0.042	3
104	59	SNP9-3H	Whole panel	SI	JHI-Hv50k-2016-167742	0.05	A	G	3H	158248886	158248886	QF	4.18177	0.165	0.017	0.017	0.31
105			Whole panel	SM	JHI-Hv50k-2016-167742	0.05	A	G	3H	158248886		QM	4.95468	0.539	0.012	0.04	0.53
106	60	SNP10-3H	Whole panel	SI	JHI-Hv50k-2016-168125	0.05	C	A	3H	167304601	167304601	QF	4.22621	0.179	0.016	0.018	0.38
107			Whole panel	SM	JHI-Hv50k-2016-168125	0.05	C	A	3H	167304601		QM	4.59517	0.516	0.013	0.03	0.56
108	61	SNP11-3H	Whole panel	SI	JHI-Hv50k-2016-168513	0.2	A	G	3H	178152593	178152593	QF	4.09366	-0.15	-0.028	0.008	0.77
109	62	QTL12-3H	6-row	SI	JHI-Hv50k-2016-168718	0.22	G	A	3H	180411445	180411445 - 181509976	QM	4.33794	0.462	0.015	-0.016	5.84
110	63	QTL13-3H	Whole panel	SI	JHI-Hv50k-2016-183827	0.14	T	C	3H	451307635	449639925 - 451305572	QL	5.78516	-0.052	-0.036	-0.011	0.45
111			6-row	SI	JHI-Hv50k-2016-183827	0.33	T	C	3H	451307635		QL	4.37276	-0.041	-0.051	-0.023	3.15
112	64	QTL14-3H	Whole panel	SM	JHI-Hv50k-2016-185883	0.25	T	C	3H	465981792	463716961 - 468126595	QE	4.17198	0.012	-0.034	0.069	0.15
113	65	QTL15-3H	2-row	ID	12_31346	0.36	G	A	3H	499611797	499611797 - 499863944	QY	5.39822	0.032	-0.006	-0.108	9.93
114	66	QTL16-3H	Whole panel	PH	JHI-Hv50k-2016-197260	0.39	T	C	3H	537095292	537000234 - 537097757	QM	4.7167	-0.227	0.007	0.009	2.63
115	67	QTL17-3H	Whole panel	TH	JHI-Hv50k-2016-198545	0.19	A	C	3H	542649337	542247231 - 542649337	QY	4.6038	-0.018	-0.025	-0.089	0.71
116	68	SNP18-3H	2-row	OD	JHI-Hv50k-2016-202816	0.41	A	G	3H	562533668	562533668	QE	4.64789	0.037	-0.05	-0.064	0.73
117	69	QTL19-3H	Whole panel	SI	JHI-Hv50k-2016-204951	0.45	G	T	3H	570921209	570921209 - 571967329	QF	4.26201	-0.217	0.004	0.041	3.51
118			2-row	PH	JHI-Hv50k-2016-204992	0.32	A	T	3H	570930550		QF	5.34983	0.284	0.009	-0.055	5.09
119			2-row	SI	JHI-Hv50k-2016-204992	0.32	A	T	3H	570930550		QF	4.9913	-0.386	0.013	0.055	7.12
120			Whole panel	PH	JHI-Hv50k-2016-205354	0.35	G	T	3H	571967329		QM	4.9431	0.395	-0.011	-0.02	7.29
121			6-row	PH	JHI-Hv50k-2016-205354	0.15	T	G	3H	571967329		QM	5.51259	-0.606	0.014	0.023	4.93
122			6-row	SI	JHI-Hv50k-2016-205354	0.15	T	G	3H	571967329		QM	5.74481	0.643	0.02	-0.049	9.89
123	70	SNP20-3H	Whole panel	PH	JHI-Hv50k-2016-205741	0.16	T	C	3H	573504167	573504167	QY	4.14026	0.134	-0.001	-0.048	0.44
124	71	QTL21-3H	Whole panel	ID	JHI-Hv50k-2016-206469	0.25	C	T	3H	577209764	577209764 - 583819782	QL	4.68825	-0.152	-0.06	-0.016	1.95
125			Whole panel	SI	JHI-Hv50k-2016-206708	0.19	G	A	3H	579170749		QM	5.44129	-0.236	-0.009	0.007	14.31
126			2-row	SI	JHI-Hv50k-2016-207617	0.35	T	C	3H	583528139		QF	5.46824	-0.355	-0.008	0.044	11.56
127	72	SNP22-3H	6-row	SI	JHI-Hv50k-2016-209529	0.07	T	G	3H	589719653	589719653	QM	4.41172	0.593	-0.013	-0.002	1.35
128	73	QTL23-3H	Whole panel	PH	12_30482	0.45	G	A	3H	594404597	594404597 - 594917368	QF	4.30364	0.117	-0.009	0.028	1.21
129	74	QTL24-3H	Whole panel	PH	JHI-Hv50k-2016-216819	0.14	G	A	3H	605144550	605144550 - 605865641	QL	4.20204	0.047	-0.038	0.005	0.87
130			6-row	PH	JHI-Hv50k-2016-217256	0.27	C	T	3H	605865641		QF	4.20125	0.549	-0.045	-0.019	4.19
131	75	QTL25-3H	Whole panel	TH	JHI-Hv50k-2016-218567	0.29	T	C	3H	608719657	608719657 - 608938627	QM	4.16115	-0.257	-0.008	-0.009	3.05
132			6-row	SM	JHI-Hv50k-2016-218567	0.24	T	C	3H	608719657		QF	4.0911	-0.226	-0.074	0.045	3.93
133			6-row	TH	JHI-Hv50k-2016-218725	0.06	T	A	3H	608938627		QL	4.31415	-0.062	0.139	0.001	8.59
134	76	QTL26-3H	6-row	PH	JHI-Hv50k-2016-220201	0.38	A	G	3H	613180328	613180084 - 613180328	QL	6.57207	-0.175	-0.146	-0.005	8.31
135	77	SNP27-3H	2-row	SM	JHI-Hv50k-2016-221853	0.1	T	C	3H	617602564	617602564	QY	4.03682	0.08	0.014	0.13	0.27
136	78	QTL1-4H	Whole panel	SI	JHI-Hv50k-2016-227442	0.1	G	A	4H	3805943	3805943 - 4537593	QL	4.19518	0.042	-0.029	0.004	0.31
137			Whole panel	PH	JHI-Hv50k-2016-227542	0.25	A	G	4H	4493470		QE	4.33068	0.016	-0.013	0.038	0.21
138	79	SNP2-4H	Whole panel	TH	JHI-Hv50k-2016-228185	0.11	C	T	4H	6046833	6046833	QY	4.85078	0.02	0.007	0.108	0.15
139	80	QTL3-4H	6-row	SM	JHI-Hv50k-2016-229423	0.09	T	C	4H	10050220	10050220 - 10250285	QL	4.40555	0.069	-0.062	0.002	0.29
140			6-row	TH	JHI-Hv50k-2016-229423	0.09	T	C	4H	10050220		QF	4.45881	-0.369	-0.102	-0.027	1.76
141			2-row	OD	JHI-Hv50k-2016-229525	0.45	C	A	4H	10246924		QL	4.54022	0.096	-0.054	-0.022	2.69
142	81	QTL4-4H	Whole panel	ST	JHI-Hv50k-2016-230451	0.46	G	T	4H	12349307	12349307 - 15544620	QE	4.31336	-0.028	0.026	-0.09	0.44
143			2-row	OD	JHI-Hv50k-2016-230817	0.47	G	A	4H	14900105		QL	4.68336	-0.018	-0.05	0.01	0.64
144			2-row	SM	JHI-Hv50k-2016-230817	0.47	G	A	4H	14900105		QL	4.49363	-0.011	-0.048	0.021	0.45
145			Whole panel	ID	JHI-Hv50k-2016-230875	0.25	C	T	4H	15544620		QE	4.19179	-0.008	0.038	0.045	0.21
146			Whole panel	OD	JHI-Hv50k-2016-230875	0.25	C	T	4H	15544620		QE	4.02919	0.006	0.035	0.045	0.18
147	82	QTL5-4H	2-row	SI	JHI-Hv50k-2016-231654	0.05	A	G	4H	19800073	19800073 - 21238604	QM	4.53303	-0.384	0.001	-0.018	0.37
148			Whole panel	SM	JHI-Hv50k-2016-231960	0.33	G	A	4H	21238604		QM	4.34294	0.364	-0.037	0.029	5.21
149	83	QTL6-4H	Whole panel	SM	JHI-Hv50k-2016-232832	0.13	G	A	4H	28268120	28268120 - 28324175	QF	4.34104	0.408	-0.026	0.086	1.89
150	84	QTL7-4H	Whole panel	SI	12_10063	0.07	G	A	4H	32883235	30909391 - 32883331	QY	4.82974	0.115	0.001	0.039	2.38
151	85	SNP8-4H	6-row	PH	JHI-Hv50k-2016-240675	0.34	C	T	4H	207933137	207933137	QL	4.15863	0.085	-0.083	-0.008	1.22
152	86	SNP9-4H	Whole panel	SM	JHI-Hv50k-2016-244356	0.18	C	T	4H	451504424	451504424	QE	4.43771	0.009	0.048	0.033	0.12
153			6-row	SI	JHI-Hv50k-2016-244356	0.34	C	T	4H	451504424		QL	4.38763	-0.011	0.048	0.007	0.43
154	87	SNP10-4H	Whole panel	SM	JHI-Hv50k-2016-246906	0.09	C	T	4H	470693015	470693015	QM	4.20691	0.554	-0.035	0.02	1.72
155	88	SNP11-4H	Whole panel	SM	JHI-Hv50k-2016-247273	0.09	G	T	4H	474202180	474202180	QM	4.20691	0.554	-0.035	0.02	1.72
156	89	SNP12-4H	Whole panel	SM	JHI-Hv50k-2016-249478	0.12	C	T	4H	494747558	494747558	QF	4.54212	0.236	0.03	-0.064	0.06
157	90	SNP13-4H	6-row	PH	SCRI_RS_13921	0.37	C	T	4H	521077297	521077297	QL	4.43263	-0.203	-0.119	0.001	2.52
158	91	SNP14-4H	6-row	ID	SCRI_RS_206179	0.13	G	C	4H	534658183	534658183	QM	4.11218	0.36	-0.014	0.032	1.53
159	92	QTL15-4H	Whole panel	ID	JHI-Hv50k-2016-255311	0.2	G	A	4H	548980514	548980514 - 549317179	QY	4.54516	-0.017	0.021	0.079	0.34
160			Whole panel	OD	JHI-Hv50k-2016-255311	0.2	G	A	4H	548980514		QY	4.21183	-0.003	0.022	0.074	0.21
161			6-row	PH	JHI-Hv50k-2016-255522	0.37	G	A	4H	549310453		QL	4.43263	-0.203	-0.119	0.001	2.18
162	93	SNP16-4H	Whole panel	ID	JHI-Hv50k-2016-261211	0.15	T	C	4H	581266705	581266705	QM	4.38405	0.307	-0.007	0.003	1.23
163			Whole panel	OD	JHI-Hv50k-2016-261211	0.15	T	C	4H	581266705		QM	4.3019	0.312	0.001	0.002	1.21
164	94	QTL17-4H	2-row	ID	JHI-Hv50k-2016-262348	0.43	C	T	4H	586245828	586245828 - 586286949	QM	4.67748	-0.323	0.014	-0.028	6.18
165			2-row	OD	JHI-Hv50k-2016-262348	0.43	C	T	4H	586245828		QM	4.7686	-0.329	0.014	-0.031	6.81
166			2-row	SM	JHI-Hv50k-2016-262348	0.43	C	T	4H	586245828		QM	4.77043	-0.324	0.012	-0.044	7.1
167	95	QTL18-4H	Whole panel	SM	JHI-Hv50k-2016-263046	0.44	A	G	4H	589723289	589666126 - 590513139	QM	4.94692	-0.242	0.017	-0.017	3.59
168			Whole panel	OD	JHI-Hv50k-2016-263069	0.35	A	G	4H	590012027		QM	5.0511	-0.258	0.012	-0.03	4.21
169			2-row	SM	JHI-Hv50k-2016-263069	0.5	G	A	4H	590012027		QM	4.81323	0.302	-0.005	0.05	6.96
170			Whole panel	TH	JHI-Hv50k-2016-263064	0.31	G	A	4H	590012403		QM	4.73049	-0.253	0.018	-0.009	2.39
171			2-row	TH	JHI-Hv50k-2016-263064	0.44	G	A	4H	590012403		QM	5.16458	-0.323	0.006	-0.019	6.09
172			2-row	OD	JHI-Hv50k-2016-263080	0.5	C	T	4H	590144147		QM	4.9159	0.305	-0.01	0.041	6.53
173			Whole panel	ID	JHI-Hv50k-2016-263116	0.35	C	T	4H	590513139		QF	4.0716	-0.221	0.012	-0.038	2.74
174	96	QTL19-4H	Whole panel	ST	JHI-Hv50k-2016-263583	0.24	A	G	4H	594808440	594808131 - 595015320	QF	4.75945	0.198	0.071	-0.013	1.31
175			2-row	ST	JHI-Hv50k-2016-263787	0.06	C	T	4H	594902360		QF	4.86315	0.337	0.138	-0.16	2.53
176	97	QTL20-4H	Whole panel	SM	JHI-Hv50k-2016-264237	0.32	T	C	4H	597660277	597406484 - 599086123	QF	4.76955	0.207	-0.038	0.014	2.51
177			6-row	PH	JHI-Hv50k-2016-264281	0.08	C	T	4H	597731335		QM	4.66135	-0.624	-0.013	-0.016	2.71
178	98	QTL21-4H	Whole panel	PH	JHI-Hv50k-2016-268655	0.3	T	C	4H	608493212	608493212 - 608494319	QY	4.04624	0.031	0	-0.038	0.13
179			6-row	PH	JHI-Hv50k-2016-268655	0.36	C	T	4H	608493212		QY	4.11269	-0.147	0.007	0.058	0.56
180	99	QTL22-4H	6-row	PH	JHI-Hv50k-2016-272728	0.37	T	C	4H	618328301	618115181 - 618576474	QL	4.83174	0.113	-0.124	0.011	3.61
181	100	QTL23-4H	6-row	ID	JHI-Hv50k-2016-275313	0.09	T	C	4H	621344288	621344288 - 622035884	QM	5.32527	-0.593	-0.008	-0.003	2.31
182			6-row	ST	JHI-Hv50k-2016-275313	0.09	T	C	4H	621344288		QM	4.74772	-0.594	-0.028	-0.073	6.79
183			6-row	PH	JHI-Hv50k-2016-275693	0.24	G	T	4H	621902266		QF	4.71023	-0.458	-0.012	-0.03	5.45
184			Whole panel	ST	JHI-Hv50k-2016-275696	0.36	G	A	4H	621902455		QM	4.15552	-0.229	-0.006	-0.002	2.28
185	101	QTL1-5H	Whole panel	OD	JHI-Hv50k-2016-277297	0.29	G	C	5H	1444564	869533 - 2211050	QM	4.26201	0.264	-0.003	-0.012	2.65
186			Whole panel	SM	JHI-Hv50k-2016-277297	0.29	G	C	5H	1444564		QM	4.20412	0.267	-0.008	-0.008	2.9
187			Whole panel	TH	JHI-Hv50k-2016-277332	0.29	C	T	5H	1447495		QM	4.33442	0.315	-0.014	0.002	3.41
188			2-row	SI	JHI-Hv50k-2016-277338	0.45	A	G	5H	1448582		QM	4.0929	0.207	0.012	0.016	2.84
189			2-row	ID	JHI-Hv50k-2016-277724	0.08	C	T	5H	2211050		QM	5.04837	0.538	0.002	-0.007	1.69
190			2-row	OD	JHI-Hv50k-2016-277724	0.08	C	T	5H	2211050		QM	5.60169	0.568	-0.011	0.013	3.32
191			2-row	SM	JHI-Hv50k-2016-277724	0.08	C	T	5H	2211050		QM	5.61872	0.564	-0.025	0.008	3.29
192	102	QTL2-5H	6-row	PH	JHI-Hv50k-2016-278448	0.36	C	T	5H	3330549	3330549 - 5170277	QL	4.18084	-0.315	-0.093	-0.004	2.84
193			Whole panel	TH	JHI-Hv50k-2016-278616	0.29	A	G	5H	4053376		QM	4.5784	0.244	0.006	-0.03	2.05
194			6-row	ST	JHI-Hv50k-2016-278616	0.37	A	G	5H	4053376		QM	5.32585	-0.385	0.001	0.041	8.68
195			6-row	TH	JHI-Hv50k-2016-278616	0.37	A	G	5H	4053376		QM	4.62009	0.369	0.016	-0.005	8.33
196	103	QTL3-5H	2-row	OD	JHI-Hv50k-2016-279848	0.07	T	C	5H	6139160	6139160 - 6687421	QM	4.22765	0.575	0.002	0.04	1.21
197			2-row	ID	JHI-Hv50k-2016-279858	0.07	A	G	5H	6140678		QM	4.70416	0.595	0.01	0.033	4.95
198	104	QTL4-5H	6-row	SI	JHI-Hv50k-2016-281676	0.22	T	C	5H	10305211	10221340 - 10615460	QM	5.24074	0.484	0.023	-0.003	7.92
199			2-row	ID	JHI-Hv50k-2016-281715	0.05	G	A	5H	10326076		QM	4.12104	0.675	-0.032	-0.05	1.33
200	105	SNP5-5H	Whole panel	SI	JHI-Hv50k-2016-282901	0.1	T	G	5H	13227541	13227541	QY	4.14267	0.062	0.003	-0.039	0.16
201	106	SNP6-5H	Whole panel	PH	JHI-Hv50k-2016-286234	0.07	T	C	5H	23828269	23828269	QF	4.74958	0.226	0.012	-0.064	0.21
202			6-row	PH	JHI-Hv50k-2016-286234	0.13	T	C	5H	23828269		QF	4.07789	0.263	0.025	-0.086	0.99
203	107	QTL7-5H	6-row	SI	JHI-Hv50k-2016-287215	0.2	C	T	5H	27977719	27977719 - 33923320	QM	4.75555	0.416	0.009	0.013	5.21
204			Whole panel	TH	JHI-Hv50k-2016-287531	0.18	C	T	5H	29346346		QM	4.1152	0.274	0.004	0.007	1.33
205			Whole panel	SI	JHI-Hv50k-2016-287643	0.14	T	C	5H	29357949		QM	4.02503	0.126	-0.003	0.042	0.52
206			6-row	TH	JHI-Hv50k-2016-288619	0.45	A	G	5H	33923127		QM	5.46914	-0.395	-0.026	0.046	12.47
207	108	SNP8-5H	2-row	SM	JHI-Hv50k-2016-290083	0.09	T	C	5H	42131048	42131048	QF	4.31452	0.293	-0.051	0.066	0.84
208	109	SNP9-5H	Whole panel	OD	JHI-Hv50k-2016-300559	0.15	C	A	5H	338019790	338019790	QL	4.44249	0.08	-0.064	0.013	0.16
209			Whole panel	SM	JHI-Hv50k-2016-300559	0.15	C	A	5H	338019790		QL	5.51856	0.141	-0.073	0.006	0.25
210	110	QTL10-5H	2-row	ID	JHI-Hv50k-2016-301278	0.49	A	C	5H	347996655	347643484 - 348760192	QM	4.4806	0.348	-0.007	-0.037	7.84
211			2-row	OD	JHI-Hv50k-2016-301278	0.49	A	C	5H	347996655		QM	4.18837	0.325	0.002	-0.029	6.79
212	111	SNP11-5H	Whole panel	OD	JHI-Hv50k-2016-302444	0.18	C	T	5H	365516452	365516452	QL	4.73755	0.082	-0.065	0.025	0.12
213			Whole panel	SM	JHI-Hv50k-2016-302444	0.18	C	T	5H	365516452		QL	4.86967	0.117	-0.067	0.031	0.24
214	112	SNP12-5H	Whole panel	OD	12_31340	0.23	G	A	5H	377126314	377126314	QL	4.13077	0.024	-0.053	0.015	0.1
215			Whole panel	SM	12_31340	0.23	G	A	5H	377126314		QL	4.20621	0.02	-0.054	0.014	0.09
216	113	QTL13-5H	Whole panel	SM	JHI-Hv50k-2016-305995	0.17	G	T	5H	422582520	419689760 - 422582520	QL	4.43771	0.118	-0.057	-0.007	0.43
217	114	QTL14-5H	2-row	ID	JHI-Hv50k-2016-307233	0.26	A	G	5H	435559202	435559202 - 436007172	QE	4.0781	-0.019	-0.031	0.088	1.02
218			2-row	OD	JHI-Hv50k-2016-307400	0.29	C	G	5H	435825624		QE	4.31322	-0.01	-0.035	0.069	1.28
219	115	QTL15-5H	Whole panel	ST	JHI-Hv50k-2016-308123	0.42	G	C	5H	440034462	438128909 - 440034462	QY	4.69897	-0.025	0.007	-0.097	0.53
220			Whole panel	TH	JHI-Hv50k-2016-308123	0.42	G	C	5H	440034462		QY	4.70997	-0.008	0.015	0.07	0.25
221	116	QTL16-5H	Whole panel	TH	JHI-Hv50k-2016-309388	0.19	G	A	5H	452787194	449553280 - 453741857	QM	6.31876	0.38	0.015	-0.002	8.85
222			Whole panel	OD	JHI-Hv50k-2016-309383	0.14	G	A	5H	452787694		QM	5.48017	0.398	-0.017	-0.004	3.51
223			Whole panel	SI	JHI-Hv50k-2016-309383	0.14	G	A	5H	452787694		QM	4.19179	0.232	0.004	0.004	1.34
224			Whole panel	SM	JHI-Hv50k-2016-309383	0.14	G	A	5H	452787694		QM	6.9431	0.46	-0.014	-0.005	3.09
225			2-row	SM	JHI-Hv50k-2016-309383	0.06	G	A	5H	452787694		QF	4.29999	0.475	-0.042	-0.108	1.29
226	117	QTL17-5H	6-row	OD	JHI-Hv50k-2016-309770	0.28	A	G	5H	456073264	455423210 - 456572455	QL	4.01193	-0.017	-0.109	0.016	0.73
227			6-row	SM	JHI-Hv50k-2016-309770	0.28	A	G	5H	456073264		QL	4.25063	-0.002	-0.103	0.014	1.25
228	118	QTL18-5H	6-row	ID	JHI-Hv50k-2016-310041	0.33	A	G	5H	460183547	460183547 - 463403421	QL	4.88772	0.008	-0.102	-0.019	1.86
229			6-row	OD	JHI-Hv50k-2016-310041	0.33	A	G	5H	460183547		QL	4.91622	-0.014	-0.107	-0.014	1.02
230			6-row	SM	JHI-Hv50k-2016-310041	0.33	A	G	5H	460183547		QL	4.50668	-0.015	-0.097	-0.021	2
231			Whole panel	SM	JHI-Hv50k-2016-310249	0.13	C	T	5H	462219076		QF	4.12668	0.184	0.032	0.067	0.36
232	119	SNP19-5H	6-row	ID	JHI-Hv50k-2016-310560	0.16	G	A	5H	467079429	467079429	QF	5.78781	0.2	0.081	0.059	1.94
233	120	SNP20-5H	6-row	SM	JHI-Hv50k-2016-311251	0.05	G	A	5H	471369870	471369870	QE	5.31899	0.032	0.038	0.072	0.35
234	121	SNP21-5H	6-row	ID	JHI-Hv50k-2016-312356	0.37	A	G	5H	480330983	480330983	QL	4.09391	-0.043	-0.127	0.006	1.38
235	122	SNP22-5H	Whole panel	ST	JHI-Hv50k-2016-313531	0.29	T	C	5H	483146737	483146737	QE	4.11577	-0.01	-0.053	0.061	0.44
236	123	QTL23-5H	Whole panel	OD	JHI-Hv50k-2016-320030	0.3	A	C	5H	502704025	502701647 - 502704025	QL	5.01412	0.114	-0.051	-0.008	0.87
237			Whole panel	SM	JHI-Hv50k-2016-320030	0.3	A	C	5H	502704025		QL	4.55284	0.146	-0.048	0.002	0.77
238	124	SNP24-5H	6-row	TH	JHI-Hv50k-2016-321365	0.14	G	C	5H	507354388	507354388	QL	4.00182	-0.121	0.089	0.062	0.89
239	125	QTL25-5H	2-row	SI	JHI-Hv50k-2016-323825	0.21	C	G	5H	515771077	515771077 - 516795246	QL	4.32968	0.113	-0.042	-0.002	0.56
240			Whole panel	SI	JHI-Hv50k-2016-324286	0.43	A	G	5H	516795246		QF	4.75696	0.241	-0.031	0.025	4.03
241	126	SNP26-5H	Whole panel	ID	JHI-Hv50k-2016-327830	0.48	C	T	5H	523239553	523239553	QL	4.2204	0.009	-0.049	-0.005	0.19
242	127	QTL27-5H	Whole panel	ID	JHI-Hv50k-2016-329041	0.11	C	T	5H	525702571	525598290 - 525702571	QF	5.77728	0.307	-0.09	0.001	1.06
243			Whole panel	OD	JHI-Hv50k-2016-329041	0.11	C	T	5H	525702571		QF	5.22988	0.29	-0.082	0.008	0.62
244			Whole panel	SM	JHI-Hv50k-2016-329041	0.11	C	T	5H	525702571		QF	5.99568	0.373	-0.074	0.042	1.03
245	128	SNP28-5H	2-row	PH	JHI-Hv50k-2016-330383	0.49	A	G	5H	527570991	527570991	QL	4.04526	-0.111	0.023	-0.003	0.75
246	129	SNP29-5H	2-row	TH	JHI-Hv50k-2016-332813	0.21	A	G	5H	531535501	531535501	QM	4.56626	-0.403	-0.007	-0.011	4.08
247	130	SNP30-5H	6-row	PH	SCRI_RS_141778	0.38	C	G	5H	536556736	536556736	QL	4.13636	-0.278	-0.109	0.002	2.16
248	131	SNP31-5H	Whole panel	ID	JHI-Hv50k-2016-336878	0.09	A	G	5H	538869343	538869343	QL	4.05404	0.079	-0.073	0.002	0.1
249	132	SNP32-5H	Whole panel	SM	12_31206	0.27	C	G	5H	553957781	553957781	QM	4.05257	0.185	0	-0.005	1.06
250			6-row	OD	12_31206	0.24	C	G	5H	553957781		QM	4.40879	0.345	-0.005	0.002	3.51
251			6-row	SI	12_31206	0.24	C	G	5H	553957781		QM	7.6244	0.522	0.017	-0.042	6.62
252			6-row	SM	12_31206	0.24	C	G	5H	553957781		QM	5.62556	0.358	0	-0.006	4.85
253	133	QTL33-5H	Whole panel	ID	JHI-Hv50k-2016-362460	0.38	T	C	5H	589556778	587701981 - 592343426	QL	4.18709	-0.039	0.041	0.021	0.38
254			Whole panel	SM	JHI-Hv50k-2016-362460	0.38	T	C	5H	589556778		QL	4.58503	-0.09	0.041	0.013	0.39
255			Whole panel	SI	JHI-Hv50k-2016-363800	0.2	A	C	5H	592087735		QL	4.31426	0.006	-0.03	0.012	2.06
256			2-row	SI	JHI-Hv50k-2016-363883	0.37	C	T	5H	592336775		QL	4.71578	-0.07	-0.036	-0.01	2.36
257	134	QTL34-5H	Whole panel	OD	JHI-Hv50k-2016-365746	0.13	T	C	5H	594180616	594179300 - 596703602	QE	4.18046	0.061	-0.055	0.058	0.03
258			6-row	OD	JHI-Hv50k-2016-365746	0.23	T	C	5H	594180616		QE	4.35723	0.066	-0.103	0.045	2.09
259			Whole panel	ID	JHI-Hv50k-2016-365759	0.12	T	C	5H	594182267		QF	4.2204	0.152	-0.06	0.037	0.47
260			Whole panel	SM	JHI-Hv50k-2016-365759	0.12	T	C	5H	594182267		QL	5.00789	0.143	-0.067	0.031	0.35
261			6-row	ID	JHI-Hv50k-2016-365759	0.24	T	C	5H	594182267		QF	4.58085	0.227	-0.068	0.044	2.59
262			6-row	SM	JHI-Hv50k-2016-365759	0.24	T	C	5H	594182267		QF	4.63754	0.179	-0.072	0.01	2.3
263	135	QTL1-6H	Whole panel	PH	JHI-Hv50k-2016-371215	0.11	C	T	6H	7165245	7165245 - 8453597	QL	4.45842	-0.061	-0.054	0.006	0.35
264			Whole panel	TH	JHI-Hv50k-2016-371215	0.11	C	T	6H	7165245		QM	4.42022	0.52	-0.02	0.062	3.05
265			Whole panel	ID	JHI-Hv50k-2016-371461	0.24	T	C	6H	7571518		QL	5.57512	-0.038	-0.065	0.023	0.64
266			Whole panel	OD	JHI-Hv50k-2016-371461	0.24	T	C	6H	7571518		QL	4.72816	0.021	-0.057	0.016	0.02
267			Whole panel	SM	JHI-Hv50k-2016-371461	0.24	T	C	6H	7571518		QM	4.66959	0.068	-0.058	0.018	1.71
268			2-row	TH	JHI-Hv50k-2016-371690	0.07	G	C	6H	7861580		QL	5.24333	-0.174	-0.12	-0.068	1.01
269	136	SNP2-6H	6-row	SI	JHI-Hv50k-2016-372995	0.19	C	A	6H	10297132	10297132	QF	4.8038	0.279	0.06	-0.053	1.7
270	137	QTL3-6H	Whole panel	ST	JHI-Hv50k-2016-376058	0.49	G	C	6H	14677563	14677563 - 15003349	QL	4.098	0.031	0.056	0.032	0.38
271			2-row	TH	JHI-Hv50k-2016-376312	0.38	G	A	6H	15003349		QL	4.18794	0.148	-0.061	0.009	2.19
272	138	SNP4-6H	Whole panel	OD	JHI-Hv50k-2016-378575	0.1	T	C	6H	18969395	18969395	QM	4.18642	-0.312	-0.019	-0.018	0.63
273			Whole panel	SM	JHI-Hv50k-2016-378575	0.1	T	C	6H	18969395		QM	4.60906	-0.335	-0.027	-0.018	0.72
274			6-row	OD	JHI-Hv50k-2016-378575	0.2	T	C	6H	18969395		QM	4.09575	-0.332	-0.017	-0.018	3.12
275	139	QTL5-6H	Whole panel	SM	JHI-Hv50k-2016-379574	0.23	A	G	6H	23244180	23244180 - 24308338	QM	4.36452	-0.486	0.012	-0.017	5.83
276			6-row	TH	JHI-Hv50k-2016-379986	0.15	A	G	6H	24308338		QM	4.16194	0.484	-0.018	0.019	2.88
277	140	QTL6-6H	2-row	SI	JHI-Hv50k-2016-383738	0.38	T	C	6H	35725637	35725637 - 37076534	QL	4.11799	-0.049	-0.032	-0.001	0.41
278			Whole panel	OD	JHI-Hv50k-2016-383797	0.07	G	A	6H	36026739		QE	4.12263	0.087	-0.067	-0.071	0.02
279			Whole panel	SM	JHI-Hv50k-2016-383797	0.07	G	A	6H	36026739		QE	5.79048	0.084	-0.08	-0.079	0.08
280			Whole panel	TH	JHI-Hv50k-2016-383797	0.07	G	A	6H	36026739		QF	5.2321	-0.24	-0.08	-0.097	0.53
281			6-row	TH	JHI-Hv50k-2016-383839	0.13	T	C	6H	36030276		QE	5.85497	-0.054	-0.081	-0.155	1.22
282			6-row	SM	JHI-Hv50k-2016-383835	0.13	C	G	6H	36030714		QF	4.42817	0.137	-0.047	-0.064	1.23
283			Whole panel	SI	JHI-Hv50k-2016-384035	0.32	T	C	6H	37076534		QL	4.05453	0.046	-0.031	0.004	0.13
284	141	QTL7-6H	Whole panel	SM	JHI-Hv50k-2016-389624	0.19	C	T	6H	91423625	90918291 - 91423625	QE	4.6073	-0.061	0.038	0.058	0.25
285	142	SNP8-6H	6-row	SM	12_31005	0.16	G	C	6H	127735361	127735361	QF	4.42934	0.254	-0.04	-0.052	2.87
286	143	QTL9-6H	Whole panel	SM	JHI-Hv50k-2016-392622	0.22	A	C	6H	149959760	149959760 - 150319273	QF	4.34199	-0.222	0.013	0.061	2.05
287			6-row	SM	JHI-Hv50k-2016-392622	0.23	A	C	6H	149959760		QF	4.52338	-0.3	0.02	0.069	4.85
288	144	SNP10-6H	Whole panel	PH	SCRI_RS_161533	0.07	A	T	6H	242933786	242933786	QM	4.93181	-0.287	-0.015	0.02	0.32
289			Whole panel	SI	SCRI_RS_161533	0.07	A	T	6H	242933786		QM	4.2204	0.148	0.009	-0.015	0.62
290	145	SNP11-6H	6-row	ST	12_11442	0.05	A	T	6H	337897497	337897497	QM	4.74935	0.614	-0.019	0.08	0.96
291	146	SNP12-6H	6-row	PH	JHI-Hv50k-2016-397740	0.41	T	G	6H	344852295	344852295	QL	4.0717	-0.122	-0.102	-0.001	0.99
292	147	QTL13-6H	6-row	PH	JHI-Hv50k-2016-405999	0.14	A	C	6H	431754022	428846608 - 435119247	QM	5.18278	-0.722	0.002	-0.006	7.94
293	148	SNP14-6H	6-row	ST	SCRI_RS_205595	0.32	T	G	6H	459638001	459638001	QL	4.7929	0.056	-0.065	-0.012	0.44
294	149	SNP15-6H	6-row	PH	JHI-Hv50k-2016-408057	0.15	T	G	6H	466319652	466319652	QM	4.10242	-0.49	0.014	0.014	3.13
295	150	QTL16-6H	Whole panel	TH	JHI-Hv50k-2016-409121	0.12	T	C	6H	476064560	476064560 - 478413233	QL	4.61439	0.041	-0.074	0.008	0.3
296			Whole panel	SM	JHI-Hv50k-2016-409378	0.09	A	G	6H	478179177		QL	4.20066	0.115	-0.074	0.035	0.07
297			6-row	PH	JHI-Hv50k-2016-409396	0.13	G	A	6H	478413035		QM	4.04808	-0.538	0.016	0.038	3.17
298	151	SNP17-6H	6-row	SM	12_30573	0.11	C	G	6H	512709462	512709462	QF	5.65876	0.215	-0.058	-0.028	1.61
299			6-row	TH	12_30573	0.11	C	G	6H	512709462		QL	5.14278	0.093	-0.117	-0.057	0.59
300	152	QTL18-6H	6-row	PH	SCRI_RS_144862	0.33	C	T	6H	522541054	522541054 - 522719687	QF	4.03508	-0.392	-0.071	0.045	4.22
301	153	QTL19-6H	6-row	SM	JHI-Hv50k-2016-417327	0.13	C	T	6H	534807571	534305928 - 535023363	QF	4.45051	-0.289	0.058	-0.006	3.44
302			6-row	TH	JHI-Hv50k-2016-417327	0.13	C	T	6H	534807571		QL	4.93925	0.004	0.112	0.03	0.58
303			6-row	ID	JHI-Hv50k-2016-417453	0.15	C	T	6H	535023363		QM	4.86999	-0.481	0.017	0.008	3.22
304			6-row	OD	JHI-Hv50k-2016-417453	0.15	C	T	6H	535023363		QM	4.37332	-0.454	0.045	0.004	3.1
305	154	QTL20-6H	Whole panel	SM	JHI-Hv50k-2016-418913	0.07	A	T	6H	539475283	539475283 - 539553681	QF	4.11691	0.4	-0.054	0.043	0.53
306			Whole panel	ST	JHI-Hv50k-2016-419085	0.06	G	A	6H	539553681		QM	4.18575	0.497	-0.036	-0.032	0.7
307	155	SNP21-6H	6-row	PH	JHI-Hv50k-2016-422370	0.37	G	A	6H	549273549	549273549	QL	5.3501	-0.21	-0.116	-0.019	6.54
308	156	QTL22-6H	Whole panel	TH	JHI-Hv50k-2016-423358	0.1	T	C	6H	551335377	551335377 - 553070804	QL	4.14569	0.106	0.069	0.043	0.27
309			Whole panel	SI	JHI-Hv50k-2016-423850	0.2	A	T	6H	553070804		QL	4.15989	-0.033	-0.038	0.008	0.31
310	157	QTL23-6H	Whole panel	ID	JHI-Hv50k-2016-425342	0.08	G	A	6H	556245192	556245192 - 556520662	QM	4.51856	0.436	-0.027	-0.027	1.17
311			Whole panel	SM	JHI-Hv50k-2016-425342	0.08	G	A	6H	556245192		QM	4.23433	0.442	-0.014	0.027	0.86
312			Whole panel	ST	JHI-Hv50k-2016-425580	0.1	C	T	6H	556520662		QM	4.84164	0.483	-0.037	-0.004	1.42
313	158	SNP24-6H	6-row	TH	JHI-Hv50k-2016-426843	0.37	C	T	6H	559427400	559427400	QM	4.53571	0.672	-0.01	-0.03	17.75
314			Whole panel	OD	JHI-Hv50k-2016-428308	0.3	G	C	6H	563247612		QM	4.20204	0.226	-0.01	0.016	1.84
315			Whole panel	SM	JHI-Hv50k-2016-428308	0.3	G	C	6H	563247612		QM	4.1152	0.229	-0.005	0.011	1.87
316	159	SNP1-7H	6-row	PH	SCRI_RS_201258	0.39	C	G	7H	2579465	2579465	QL	4.53943	0.035	-0.115	0.034	1.02
317	160	QTL2-7H	Whole panel	ID	JHI-Hv50k-2016-439793	0.15	A	G	7H	4223274	3709919 - 4223274	QF	4.68825	0.403	-0.059	-0.019	3.66
318			Whole panel	OD	JHI-Hv50k-2016-439793	0.15	A	G	7H	4223274		QF	4.32239	0.421	-0.047	-0.015	2.98
319			Whole panel	SM	JHI-Hv50k-2016-439793	0.15	A	G	7H	4223274		QM	4.07779	0.419	-0.043	-0.003	2.38
320	161	QTL3-7H	Whole panel	ST	JHI-Hv50k-2016-449409	0.17	G	C	7H	13356822	12920299 - 14593868	QF	5.86646	0.377	0.015	0.101	8.65
321			2-row	SI	JHI-Hv50k-2016-449409	0.27	G	C	7H	13356822		QM	5.25067	0.38	-0.007	-0.007	4.62
322			2-row	ST	JHI-Hv50k-2016-449626	0.25	T	A	7H	13692220		QM	5.94707	0.409	0.01	0.028	13.15
323			2-row	PH	JHI-Hv50k-2016-449657	0.2	A	C	7H	13708780		QM	4.0957	-0.335	-0.009	0.03	4.19
324	162	QTL4-7H	2-row	ST	JHI-Hv50k-2016-451806	0.05	G	A	7H	17170345	17170345 - 18395359	QF	4.28485	0.357	-0.175	-0.02	0.5
325			2-row	SI	JHI-Hv50k-2016-452562	0.11	T	C	7H	18387634		QE	5.04765	0.141	0.05	0.068	1.63
326	163	QTL5-7H	6-row	ST	JHI-Hv50k-2016-452941	0.35	A	G	7H	21730700	21643770 - 22444585	QM	4.2633	0.547	-0.019	0.029	12.58
327			Whole panel	ID	JHI-Hv50k-2016-452991	0.11	A	G	7H	22056920		QL	5.04001	0.241	-0.098	0.004	2.81
328			Whole panel	OD	JHI-Hv50k-2016-453012	0.13	C	A	7H	22070216		QF	4.9914	0.366	-0.084	0.012	3.01
329			Whole panel	SM	JHI-Hv50k-2016-453012	0.13	C	A	7H	22070216		QF	5.02595	0.394	-0.079	0.014	3.47
330			6-row	ID	JHI-Hv50k-2016-453082	0.38	T	C	7H	22441304		QM	4.70291	0.602	-0.022	0.01	15.42
331			6-row	OD	JHI-Hv50k-2016-453082	0.38	T	C	7H	22441304		QM	4.5191	0.592	-0.036	0.01	15.51
332			6-row	SM	JHI-Hv50k-2016-453082	0.38	T	C	7H	22441304		QM	4.12114	0.569	-0.037	0.011	10.24
333	164	SNP6-7H	Whole panel	OD	SCRI_RS_179005	0.22	T	C	7H	29781066	29781066	QF	4.3363	0.194	-0.049	0.035	0.88
334	165	QTL7-7H	Whole panel	PH	JHI-Hv50k-2016-459924	0.19	C	T	7H	38675923	38675923 - 39722386	QL	6.44733	-0.177	-0.052	0.004	6.11
335			2-row	PH	JHI-Hv50k-2016-460460	0.09	T	C	7H	39722386		QL	5.53423	0.069	-0.049	0.003	0.06
336			6-row	PH	JHI-Hv50k-2016-460460	0.38	T	C	7H	39722386		QF	4.81759	0.449	-0.074	-0.012	3.13
337	166	QTL8-7H	2-row	ST	JHI-Hv50k-2016-463392	0.21	C	T	7H	49591153	49591153 - 51914489	QM	4.11803	0.313	-0.044	0.054	2.3
338			Whole panel	ID	JHI-Hv50k-2016-464170	0.09	G	A	7H	51914489		QM	4.19111	0.329	-0.013	-0.012	0.71
339	167	SNP9-7H	Whole panel	SM	SCRI_RS_146114	0.12	T	C	7H	57030203	57030203	QF	4.3279	0.467	-0.078	0.04	1.93
340	168	SNP10-7H	Whole panel	SI	SCRI_RS_15864	0.34	T	A	7H	72261151	72261151	QM	4.08725	-0.163	-0.006	0.004	1.64
341	169	QTL11-7H	Whole panel	SM	JHI-Hv50k-2016-470205	0.29	C	T	7H	79785147	79770952 - 82655841	QF	4.2321	-0.223	-0.043	0.032	1.71
342			6-row	SM	JHI-Hv50k-2016-470712	0.32	A	C	7H	82603228		QF	4.63604	0.296	0.07	-0.008	7.17
343	170	SNP12-7H	Whole panel	PH	JHI-Hv50k-2016-471730	0.41	C	A	7H	87337875	87337875	QM	4.07058	0.236	0.003	-0.014	2.77
344	171	SNP13-7H	6-row	TH	SCRI_RS_152074	0.08	T	C	7H	121600118	121600118	QL	4.27649	-0.314	0.123	0.008	0.87
345	172	SNP14-7H	Whole panel	OD	JHI-Hv50k-2016-475717	0.22	G	A	7H	208182795	208182795	QL	4.07883	-0.037	-0.057	0.013	0.19
346			Whole panel	SM	JHI-Hv50k-2016-475717	0.22	G	A	7H	208182795		QL	4.81816	-0.054	-0.064	0.023	0.07
347	173	SNP15-7H	6-row	TH	JHI-Hv50k-2016-477211	0.12	C	A	7H	229085793	229085793	QL	4.03316	-0.054	0.1	0.008	0.17
348	174	SNP16-7H	Whole panel	PH	JHI-Hv50k-2016-478948	0.35	G	A	7H	265292093	265292093	QF	4.46218	0.284	-0.024	-0.001	3.98
349			Whole panel	ID	JHI-Hv50k-2016-478948	0.35	G	A	7H	265292093		QM	6.3279	0.393	-0.031	-0.019	8.04
350			Whole panel	OD	JHI-Hv50k-2016-478948	0.35	G	A	7H	265292093		QF	5.97062	0.391	-0.04	-0.006	6.29
351			Whole panel	SM	JHI-Hv50k-2016-478948	0.35	G	A	7H	265292093		QF	7.27737	0.42	-0.048	0.004	7.29
352			6-row	SM	JHI-Hv50k-2016-478948	0.18	A	G	7H	265292093		QF	4.17734	-0.271	0.057	-0.005	3.12
353	175	QTL17-7H	Whole panel	OD	JHI-Hv50k-2016-483566	0.15	T	A	7H	388692400	387795880 - 389623499	QL	5.17457	0.122	-0.096	0.004	0.94
354			Whole panel	SM	JHI-Hv50k-2016-483566	0.15	T	A	7H	388692400		QL	6.67985	0.079	-0.108	0.013	0.14
355	176	QTL18-7H	6-row	PH	JHI-Hv50k-2016-484210	0.37	C	T	7H	398732554	394948940 - 402780404	QL	4.43263	-0.203	-0.119	0.001	2.52
356	177	SNP19-7H	2-row	SI	JHI-Hv50k-2016-485996	0.08	C	T	7H	426011612	426011612	QE	4.43439	-0.034	0.031	-0.1	0.15
357	178	SNP20-7H	Whole panel	SM	JHI-Hv50k-2016-486672	0.33	C	T	7H	433282259	433282259	QL	4.09691	-0.119	-0.06	0.008	0.55
358	179	SNP21-7H	Whole panel	ID	JHI-Hv50k-2016-486762	0.19	C	G	7H	434555860	434555860	QM	4.26201	-0.482	-0.011	-0.005	4.93
359			Whole panel	OD	JHI-Hv50k-2016-486762	0.19	C	G	7H	434555860		QM	4.04769	-0.481	-0.004	-0.02	4.48
360	180	SNP22-7H	Whole panel	SM	JHI-Hv50k-2016-487446	0.17	C	G	7H	461475467	461475467	QL	4.36051	0.057	-0.075	0.012	0.05
361	181	QTL23-7H	Whole panel	OD	JHI-Hv50k-2016-487583	0.14	G	A	7H	474953260	474513369 - 474953260	QL	4.93181	0.084	-0.077	-0.016	0.85
362			Whole panel	SM	JHI-Hv50k-2016-487583	0.14	G	A	7H	474953260		QL	6.69465	0.037	-0.09	-0.016	0.08
363	182	SNP24-7H	6-row	SI	JHI-Hv50k-2016-489466	0.37	C	G	7H	501448101	501448101	QL	4.38538	0.097	-0.052	-0.003	1.06
364	183	QTL25-7H	Whole panel	PH	JHI-Hv50k-2016-492241	0.24	C	T	7H	559668306	559668306 - 559671998	QY	4.03386	0.031	-0.007	0.038	0.22
365	184	SNP26-7H	Whole panel	SM	JHI-Hv50k-2016-492337	0.24	C	T	7H	562028351	562028351	QM	4.22768	-0.511	0.017	-0.034	7.02
366	185	QTL27-7H	Whole panel	PH	JHI-Hv50k-2016-492795	0.18	A	G	7H	570827595	570827595 - 572601830	QL	5.47108	-0.173	-0.044	-0.021	2.6
367			6-row	OD	SCRI_RS_168994	0.15	C	G	7H	570828407		QF	4.74281	0.145	-0.091	0.047	0.88
368			6-row	SM	SCRI_RS_168994	0.15	C	G	7H	570828407		QF	5.72019	0.123	-0.075	0.029	1.19
369			Whole panel	SI	JHI-Hv50k-2016-492960	0.23	G	C	7H	571517372		QE	5.74958	0.001	0.026	0.049	1.35
370			6-row	PH	JHI-Hv50k-2016-493197	0.35	G	T	7H	572140466		QL	4.03782	-0.084	-0.074	-0.013	2.27
371			2-row	SI	JHI-Hv50k-2016-493265	0.4	T	A	7H	572601830		QM	4.5404	0.365	-0.001	-0.013	6.27
372	186	SNP28-7H	2-row	PH	SCRI_RS_109484	0.32	T	G	7H	586950564	586950564	QM	4.17435	0.199	-0.004	0	1.54
373	187	QTL29-7H	6-row	ID	SCRI_RS_239722	0.36	T	C	7H	593344751	593342934 - 593441930	QL	5.1378	0.161	-0.161	0.032	8.53
374			6-row	OD	SCRI_RS_239722	0.36	T	C	7H	593344751		QL	5.03436	0.064	-0.166	0.037	11.93
375	188	QTL30-7H	6-row	SM	JHI-Hv50k-2016-500871	0.25	G	C	7H	597448728	597448728 - 600244977	QL	4.11975	0.082	-0.079	0.003	0.83
376			2-row	ST	JHI-Hv50k-2016-501203	0.09	A	G	7H	598638988		QM	4.93832	-0.595	0.045	0.006	6.19
377			2-row	SI	SCRI_RS_135181	0.39	G	C	7H	600244977		QL	4.1619	0.033	0.035	0.004	0.34
378	189	SNP31-7H	Whole panel	PH	JHI-Hv50k-2016-512206	0.49	G	A	7H	620602444	620602444	QF	4.52724	0.144	0.002	-0.03	1.04
379	190	SNP32-7H	Whole panel	ST	SCRI_RS_213791	0.09	C	T	7H	625219043	625219043	QM	5.04866	0.408	0.013	0.069	3.81
380	191	SNP33-7H	Whole panel	SI	12_20079	0.1	C	A	7H	627160324	627160324	QY	4.02457	-0.018	0.01	-0.043	0.81
381	192	QTL34-7H	Whole panel	ID	JHI-Hv50k-2016-516642	0.27	G	A	7H	628347284	628346780 - 633832080	QF	4.26841	-0.341	0.05	-0.01	4.36
382			Whole panel	OD	JHI-Hv50k-2016-516642	0.27	G	A	7H	628347284		QF	4.07007	-0.306	0.052	-0.012	2.92
383			Whole panel	SM	JHI-Hv50k-2016-518794	0.24	A	T	7H	632545446		QL	4.98716	0.103	0.058	0.008	0.28
384			Whole panel	TH	JHI-Hv50k-2016-518794	0.24	A	T	7H	632545446		QF	5.1549	0.309	0.04	0.04	6.82
385			6-row	SM	JHI-Hv50k-2016-518794	0.41	T	A	7H	632545446		QL	4.12451	0.004	-0.068	0.027	0.38
386			2-row	TH	JHI-Hv50k-2016-519440	0.07	G	T	7H	633832080		QF	5.48507	0.438	0.094	0.095	1.26

## Sheet: Table S8
Table S8. Genotyping matrix containing alleles at the 36020 SNPs used in the GWAS. Major allele is represented by 0 and the alternative allele by 2
SNP	CHROM	POS	Aapo	Abava	Agneta	Akcent	Akka	Alexis	Alis	Alliot	Annabell	Anni	Ansis	Apex	Aramir	Armelle	Arra	Artturi	Arvo	Asplund	Athos	Atlas	Atribut	Balder_J	Balga	Barabas	Barke	Baronesse	Beatrix	Berenice	Birgitta	Birka	Blenheim	Bonus	Botnia	Braemar	Brazil	Britta	Caja	Calgary	Carlsberg	Cellar	Ceylon	Chanell	Chariot	Claret	Class	Cleopatra	Cooper
JHI-Hv50k-2016-358	1H	145558	0	0	0	0	0	0	2	0	0	0	0	0	0	0	0	0	0	0	0	0	0	0	0	0	0	0	0	0	0	0	0	0	0	2	0	0	0	0	0	2	2	0	0	0	0	0	0
JHI-Hv50k-2016-343	1H	146097	0	0	2	2	2	0	0	0	0	0	0	2	0	0	0	0	0	0	0	0	2	0	0	0	0	0	0	0	0	2	0	0	0	0	0	2	0	2	2	0	0	0	0	2	0	0	0
JHI-Hv50k-2016-342	1H	146155	0	0	2	2	2	0	0	0	0	0	0	0	0	0	0	0	0	0	0	0	0	0	0	0	0	0	0	0	0	2	0	0	0	0	0	0	0	2	2	0	0	0	0	2	0	0	0
SCRI_RS_149838	1H	146218	0	0	0	0	0	2	0	2	2	2	0	0	0	0	0	2	0	0	0	2	0	0	0	2	2	2	2	0	2	0	0	0	0	0	0	0	2	0	0	0	0	2	0	0	0	0	0
SCRI_RS_227491	1H	147494	0	0	0	0	0	2	0	2	2	2	0	0	0	0	0	2	0	0	0	2	0	0	0	2	2	2	2	0	2	0	0	0	0	0	0	0	2	0	0	0	0	2	0	0	0	0	0
JHI-Hv50k-2016-284	1H	158861	0	0	0	0	0	2	2	2	2	2	2	0	2	0	0	2	0	0	2	2	0	0	2	2	2	2	2	0	2	0	2	0	0	2	0	0	2	0	0	2	2	2	2	0	0	0	0
JHI-Hv50k-2016-273	1H	159687	0	0	2	2	2	0	2	0	0	0	2	0	2	0	0	0	0	0	2	0	0	0	0	0	0	0	0	0	0	2	2	0	0	0	2	0	0	2	2	0	0	0	2	2	2	0	2
JHI-Hv50k-2016-270	1H	159936	0	0	0	0	0	2	0	2	2	2	0	0	0	0	0	2	0	0	0	2	0	0	0	2	2	2	2	0	2	0	0	0	0	2	0	0	2	0	0	2	2	2	0	0	0	0	0
JHI-Hv50k-2016-256	1H	162979	0	0	2	2	2	0	0	0	0	0	0	0	0	0	0	0	0	0	0	0	0	0	0	0	0	0	0	0	0	2	0	0	0	0	2	0	0	2	2	0	0	0	0	2	2	0	2
JHI-Hv50k-2016-237	1H	164176	0	0	2	2	2	0	0	0	0	0	2	0	0	0	0	0	0	0	0	0	0	0	2	0	0	0	0	0	0	2	0	0	0	0	0	0	0	2	2	0	0	0	0	2	0	0	0
12_30653	1H	164469	0	0	2	2	2	0	2	0	0	0	2	0	0	0	0	0	0	0	0	0	0	0	2	0	0	0	0	0	0	2	0	0	0	0	2	0	0	2	2	0	0	0	0	2	2	0	2
JHI-Hv50k-2016-211	1H	167034	0	0	2	2	2	0	2	0	0	0	0	0	0	0	0	0	0	0	0	0	0	0	0	0	0	0	0	0	0	2	0	0	0	0	0	0	0	2	2	0	0	0	0	2	0	0	0
JHI-Hv50k-2016-200	1H	167678	0	0	0	0	0	2	0	2	2	2	0	0	0	0	0	2	0	0	0	2	0	0	0	2	2	2	2	0	2	0	0	0	0	0	0	0	2	0	0	0	0	2	0	0	0	0	0
JHI-Hv50k-2016-170	1H	174905	0	0	2	2	2	0	0	0	0	0	2	0	0	0	0	0	0	0	0	0	0	0	0	0	0	0	0	0	0	2	0	0	0	0	0	0	0	2	2	0	0	0	0	2	0	0	0
JHI-Hv50k-2016-157	1H	182791	0	0	2	2	2	0	0	0	0	0	2	0	0	0	0	0	0	0	0	0	0	0	0	0	0	0	0	0	0	2	0	0	0	0	0	0	0	2	2	0	0	0	0	2	0	0	0
JHI-Hv50k-2016-141	1H	187179	0	0	2	2	0	0	0	0	0	0	2	0	0	0	0	0	0	0	0	0	0	0	0	0	0	0	0	0	0	2	0	0	0	0	0	0	0	2	2	0	0	0	0	2	0	0	0
JHI-Hv50k-2016-137	1H	188138	0	0	2	2	2	0	2	0	0	0	2	0	2	0	0	2	0	0	2	0	0	0	2	0	0	0	0	0	2	2	2	0	0	0	2	0	0	2	2	0	0	0	2	2	2	0	2
SCRI_RS_204276	1H	188459	0	0	2	2	2	0	2	0	0	0	2	0	0	0	0	0	0	0	0	0	0	0	0	0	0	0	0	0	0	2	0	0	0	0	0	0	0	2	2	0	0	0	0	2	0	0	0
JHI-Hv50k-2016-7	1H	244437	0	0	0	0	0	0	0	0	0	0	0	0	2	0	0	0	0	0	2	0	0	0	0	0	0	0	0	0	0	0	2	0	0	0	0	0	0	0	0	0	0	0	2	0	0	0	0
JHI-Hv50k-2016-24	1H	246374	0	0	0	0	0	0	2	0	0	0	0	0	2	0	0	2	0	0	2	0	0	0	0	0	0	0	0	0	2	0	2	0	0	2	2	0	0	0	0	2	2	0	2	0	2	0	2
JHI-Hv50k-2016-64	1H	250025	0	0	0	0	0	0	2	0	0	0	0	0	2	0	0	2	0	0	2	0	0	0	0	0	0	0	0	0	2	0	2	0	0	2	2	0	0	0	0	2	2	0	2	0	2	0	2
JHI-Hv50k-2016-66	1H	250175	0	0	0	0	0	0	2	0	0	0	0	0	0	0	0	2	0	0	0	0	0	0	0	0	0	0	0	0	2	0	0	0	0	2	2	0	0	0	0	2	2	0	0	0	2	0	2
JHI-Hv50k-2016-72	1H	250949	0	0	0	0	0	0	2	0	0	0	0	0	0	0	0	2	0	0	0	0	0	0	0	0	0	0	0	0	2	0	0	0	0	2	2	0	0	0	0	2	2	0	0	0	2	0	2
JHI-Hv50k-2016-73	1H	251017	0	0	0	0	0	0	0	0	0	0	0	0	2	0	0	0	0	0	2	0	0	0	2	0	0	0	0	0	0	0	2	0	0	0	0	0	0	0	0	0	0	0	2	0	0	0	0
JHI-Hv50k-2016-88	1H	252327	0	0	0	0	0	0	2	0	0	0	0	0	0	0	0	2	0	0	0	0	0	0	0	0	0	0	0	0	2	0	0	0	0	2	2	0	0	0	0	2	2	0	0	0	2	0	2
JHI-Hv50k-2016-97	1H	252831	0	0	2	2	2	0	2	0	0	0	2	0	2	0	0	2	0	0	2	0	0	0	2	0	0	0	0	0	2	2	2	0	0	2	2	0	0	2	2	2	2	0	2	2	2	0	2
JHI-Hv50k-2016-115	1H	281981	0	0	0	0	0	0	0	0	0	0	0	0	2	0	0	0	0	0	2	0	0	0	0	0	0	0	0	0	0	0	2	0	0	0	0	0	0	0	0	0	0	0	2	0	0	0	0
12_10420	1H	282251	0	0	2	2	2	0	2	0	0	0	2	0	2	0	0	2	0	0	2	0	0	0	2	0	0	0	0	0	2	2	2	0	0	2	2	0	0	2	2	2	2	0	2	2	2	0	2
JHI-Hv50k-2016-127	1H	282766	2	2	0	0	0	2	0	2	2	2	0	2	0	2	0	0	2	0	0	2	2	2	0	2	2	2	2	2	0	0	0	2	2	0	0	2	2	0	0	0	0	2	0	0	0	2	0
JHI-Hv50k-2016-745	1H	370062	2	2	0	0	0	2	0	2	0	2	2	0	0	2	0	2	2	0	0	0	0	2	0	0	2	0	2	2	2	0	0	2	2	0	0	0	0	0	0	0	0	2	0	0	0	2	0
JHI-Hv50k-2016-722	1H	371164	0	0	0	0	0	0	2	0	0	0	2	2	0	0	0	0	0	0	0	0	2	0	0	0	0	0	0	0	0	0	0	0	0	0	0	2	0	0	0	0	0	0	0	0	0	0	0
JHI-Hv50k-2016-498	1H	603322	0	0	0	0	0	0	0	0	2	0	0	0	0	0	2	2	0	2	0	0	0	0	0	2	0	2	0	0	2	0	0	0	0	0	0	0	2	0	0	0	0	0	0	0	0	0	0
JHI-Hv50k-2016-468	1H	647796	0	0	2	0	2	0	0	0	0	0	0	2	0	0	0	0	0	0	0	0	0	0	2	0	0	0	0	0	0	2	0	0	0	0	0	2	0	2	0	0	0	0	0	0	0	0	0
JHI-Hv50k-2016-449	1H	648966	0	0	0	2	0	0	0	0	0	0	0	0	2	0	0	0	0	0	2	2	2	0	0	0	0	0	0	0	0	0	2	0	0	0	0	0	0	0	0	0	0	0	2	2	0	0	0
JHI-Hv50k-2016-408	1H	652156	0	0	0	2	0	0	0	0	0	0	0	0	2	0	0	0	0	0	2	2	0	0	0	0	0	0	0	0	0	0	2	0	0	0	0	0	0	0	0	0	0	0	2	2	0	0	0
JHI-Hv50k-2016-392	1H	652531	0	0	2	0	2	0	2	0	2	0	2	2	0	0	0	0	0	0	0	0	2	0	0	2	0	2	0	0	0	2	0	0	0	0	0	2	2	2	0	0	0	0	0	0	0	0	0
JHI-Hv50k-2016-786	1H	930032	0	0	0	0	0	0	2	0	0	0	0	0	0	0	0	0	0	0	0	0	0	0	0	0	0	0	0	0	0	0	0	0	0	0	2	0	0	0	0	0	0	0	0	0	2	0	2
JHI-Hv50k-2016-823	1H	931238	0	0	0	0	0	0	0	0	0	0	0	0	2	0	0	0	0	0	2	0	0	0	0	0	0	0	0	0	0	0	2	0	0	0	0	0	0	0	0	0	0	0	2	0	0	0	0
JHI-Hv50k-2016-847	1H	932629	0	0	0	0	0	0	0	0	0	0	0	0	2	0	0	0	0	0	2	0	0	0	0	0	0	0	0	0	0	0	2	0	0	0	0	0	0	0	0	0	0	0	2	0	0	0	0
JHI-Hv50k-2016-877	1H	934775	0	0	0	0	0	0	0	0	0	0	0	0	2	0	0	0	0	0	2	0	0	0	0	0	0	0	0	0	0	0	2	0	0	0	0	0	0	0	0	0	0	0	2	0	0	0	0
12_30969	1H	938921	0	0	0	0	0	0	2	0	2	0	2	2	2	0	2	0	0	2	2	0	2	0	2	2	0	2	0	0	0	0	2	0	0	0	2	2	2	0	0	0	0	0	2	0	2	0	2
12_30968	1H	939024	0	0	0	0	0	0	0	0	0	0	0	0	0	0	0	2	2	2	0	0	0	0	0	0	0	0	0	0	0	0	0	0	0	0	0	0	0	0	2	0	0	0	0	0	0	0	0
JHI-Hv50k-2016-912	1H	939905	0	0	0	0	0	0	0	0	0	0	0	0	2	0	0	0	0	0	2	0	0	0	0	0	0	0	0	0	0	0	2	0	0	0	0	0	0	0	0	0	0	0	2	0	0	0	0
JHI-Hv50k-2016-2693	1H	1246418	0	0	0	2	0	0	0	0	0	0	0	0	0	0	0	0	0	0	0	2	0	0	0	0	0	0	0	0	0	0	0	0	0	0	0	0	0	0	0	0	0	0	0	2	0	0	0
JHI-Hv50k-2016-2374	1H	1369132	0	0	0	2	0	0	0	0	0	0	0	0	0	0	0	0	0	0	0	2	0	0	0	0	0	0	0	0	0	0	0	0	0	0	0	0	0	0	0	0	0	0	0	2	0	0	0
JHI-Hv50k-2016-2345	1H	1371015	0	0	0	0	0	0	0	0	0	0	0	0	2	0	0	0	0	0	2	0	0	0	0	0	0	0	0	0	0	0	2	0	0	0	0	0	0	0	0	0	0	0	2	0	0	0	0
JHI-Hv50k-2016-2322	1H	1372955	2	2	0	0	0	0	0	0	0	0	0	0	0	2	2	2	2	2	0	0	0	2	0	0	0	0	2	2	2	0	0	2	2	0	0	0	0	0	0	0	0	0	0	0	0	2	0
JHI-Hv50k-2016-2199	1H	1433162	0	0	2	2	2	0	0	0	0	0	2	0	0	0	0	0	0	0	0	2	0	0	2	0	0	2	0	0	0	2	0	0	0	0	0	0	0	2	0	0	0	0	0	2	0	0	0
JHI-Hv50k-2016-2146	1H	1441454	0	0	2	0	2	0	0	0	0	0	2	0	2	0	0	0	0	0	2	0	0	0	2	0	0	2	0	0	0	2	2	0	0	0	2	0	0	2	0	0	0	0	2	0	2	0	2
JHI-Hv50k-2016-2092	1H	1463148	0	0	2	2	2	0	2	0	2	0	2	2	2	0	0	0	0	0	2	2	0	0	2	2	0	0	0	0	0	2	2	0	0	2	0	2	0	2	0	2	2	0	2	2	0	0	0
SCRI_RS_124234	1H	1542790	2	2	0	0	0	0	2	0	0	0	0	0	0	2	2	2	2	2	0	0	0	2	0	0	0	0	2	2	2	0	0	2	2	0	2	0	0	0	0	0	0	0	0	0	2	2	2
JHI-Hv50k-2016-1972	1H	1548868	0	0	0	0	0	0	0	0	0	0	0	0	2	0	0	0	0	0	2	0	0	0	0	0	0	0	0	0	0	0	2	0	0	0	0	0	0	0	0	0	0	0	2	0	0	0	0
JHI-Hv50k-2016-1971	1H	1548972	0	0	0	0	0	2	2	2	0	2	0	0	0	0	0	0	0	0	0	0	2	0	0	0	2	0	0	0	0	0	0	0	0	0	0	0	2	0	2	0	0	2	0	0	0	0	0
12_30944	1H	1565312	0	0	0	0	0	0	0	0	0	0	0	0	0	0	0	0	0	0	0	0	0	0	0	0	0	0	0	0	0	0	0	0	0	0	0	0	0	0	0	0	0	0	0	0	0	0	0
JHI-Hv50k-2016-1951	1H	1565569	0	0	0	2	0	0	0	0	0	0	0	0	0	0	0	0	0	0	0	2	0	0	0	0	0	0	0	0	0	0	0	0	0	0	2	0	0	0	0	0	0	0	0	2	2	0	2
JHI-Hv50k-2016-1906	1H	1591235	0	0	0	2	0	0	0	0	0	0	0	0	0	0	0	0	0	0	0	2	0	0	0	0	0	0	0	0	0	0	0	0	0	0	0	0	0	0	0	0	0	0	0	2	0	0	0
JHI-Hv50k-2016-1895	1H	1591837	0	0	0	0	0	2	0	2	2	2	0	2	0	0	0	0	0	0	0	0	2	0	0	2	2	2	0	0	0	0	0	0	0	2	0	2	2	0	2	2	2	2	0	0	0	0	0
JHI-Hv50k-2016-1871	1H	1750436	0	0	0	0	0	0	0	0	0	0	0	0	0	0	0	0	0	0	2	0	0	0	0	0	0	0	0	0	0	0	0	0	0	0	0	0	0	0	0	0	0	0	2	0	0	0	0
JHI-Hv50k-2016-1864	1H	1750701	2	2	0	0	0	0	0	0	0	0	0	0	0	2	2	2	2	2	0	0	0	2	0	0	0	0	2	2	2	0	0	2	2	0	0	0	0	0	0	0	0	0	0	0	0	2	0
JHI-Hv50k-2016-1863	1H	1750752	2	2	0	2	0	0	0	0	0	0	0	0	0	2	2	2	2	2	0	2	0	2	0	0	0	0	2	2	2	0	0	2	2	0	0	0	0	0	0	0	0	0	0	2	0	2	0
JHI-Hv50k-2016-1545	1H	1904849	0	0	0	0	0	0	0	0	0	0	0	0	2	0	0	0	0	0	2	0	0	0	0	0	0	0	0	0	0	0	2	0	0	0	0	0	0	0	0	0	0	0	2	0	0	0	0
JHI-Hv50k-2016-1677	1H	1950599	0	0	0	0	0	0	2	0	0	0	0	0	0	0	0	0	0	0	0	0	0	0	0	0	0	0	0	0	0	0	0	0	0	0	2	0	0	0	0	0	0	0	0	0	2	0	2
JHI-Hv50k-2016-1679	1H	1950815	0	0	0	0	0	2	0	2	0	2	0	0	0	0	2	0	0	2	0	0	2	0	0	0	2	0	0	0	0	0	0	0	0	0	0	0	2	0	2	0	0	2	0	0	0	0	0
JHI-Hv50k-2016-1691	1H	1951259	0	0	0	2	0	0	2	0	2	0	0	2	0	0	2	0	0	2	0	2	0	0	0	2	0	2	0	0	0	0	0	0	0	2	2	2	0	0	0	2	2	0	0	2	2	0	2
12_30715	1H	1966053	2	2	0	0	0	0	0	0	0	0	0	0	0	2	2	0	2	2	0	0	0	2	0	0	0	0	2	2	0	0	0	2	2	0	0	0	0	0	0	0	0	0	0	0	0	2	0
JHI-Hv50k-2016-1755	1H	1968189	0	0	0	0	0	0	0	0	0	0	0	0	0	0	0	2	0	0	0	0	0	0	0	0	0	2	0	0	2	0	0	0	0	0	0	0	0	0	0	0	0	0	0	0	0	0	0
JHI-Hv50k-2016-1369	1H	2037649	2	2	0	0	0	0	0	0	0	0	0	0	0	2	2	0	2	2	0	0	0	2	0	0	0	0	2	2	0	0	0	2	2	0	0	0	0	0	0	0	0	0	0	0	0	2	0
JHI-Hv50k-2016-1377	1H	2038420	0	0	2	2	2	0	0	0	2	0	2	2	0	0	0	2	0	0	0	2	0	0	2	2	0	0	0	0	2	2	0	0	0	0	0	2	0	2	0	0	2	0	0	2	0	0	0
JHI-Hv50k-2016-1417	1H	2049810	0	0	0	0	0	0	0	0	0	0	0	0	2	0	0	0	0	0	2	0	0	0	0	0	0	0	0	0	0	0	2	0	0	0	0	0	0	0	0	0	0	0	2	0	0	0	0
JHI-Hv50k-2016-1422	1H	2050073	0	0	0	0	0	2	0	2	0	2	0	0	0	0	0	2	0	0	0	0	2	0	0	0	2	0	0	0	2	0	0	0	0	0	0	0	0	0	2	0	0	2	0	0	0	0	0
JHI-Hv50k-2016-1432	1H	2050881	2	2	0	0	0	0	2	0	0	0	0	0	0	2	2	0	2	2	0	0	0	2	0	0	0	0	2	2	0	0	0	2	2	0	2	0	0	0	0	0	0	0	0	0	2	2	2
JHI-Hv50k-2016-1434	1H	2051080	0	0	0	0	0	0	0	0	0	0	0	0	0	0	0	0	0	0	0	0	0	0	0	0	0	0	0	0	0	0	0	0	0	2	0	0	0	0	0	2	0	0	0	0	0	0	0
JHI-Hv50k-2016-1197	1H	2163594	0	0	0	2	0	0	0	0	0	0	0	0	2	0	0	0	0	0	2	2	2	0	0	0	0	0	0	0	0	0	2	0	0	0	0	0	0	0	0	0	0	0	2	2	0	0	0
JHI-Hv50k-2016-1198	1H	2163664	0	0	0	0	0	2	0	2	0	2	0	0	0	0	2	2	0	2	0	0	0	0	0	0	2	0	0	0	2	0	0	0	0	0	0	0	0	0	0	0	0	2	0	0	0	0	0
JHI-Hv50k-2016-1218	1H	2166119	0	0	0	2	0	0	0	0	0	0	0	0	2	0	0	0	0	0	2	2	2	0	0	0	0	0	0	0	0	0	2	0	0	0	0	0	0	0	0	0	0	0	2	2	0	0	0
SCRI_RS_120059	1H	2417178	2	2	0	0	0	0	0	0	0	0	0	0	0	2	2	2	2	2	0	0	0	2	0	0	0	0	2	2	2	0	0	2	2	2	2	0	0	0	0	2	0	0	0	0	2	2	2
JHI-Hv50k-2016-2855	1H	2520652	2	2	0	0	0	0	0	0	0	0	0	0	0	2	2	2	2	2	0	0	0	2	0	0	0	0	2	2	2	0	0	2	2	0	0	0	0	0	0	0	0	0	0	0	0	2	0
JHI-Hv50k-2016-2859	1H	2521003	2	2	0	2	0	2	0	2	0	2	0	0	0	2	2	2	2	2	0	0	0	2	0	0	2	0	2	2	2	0	0	2	2	0	0	0	2	0	2	0	0	2	0	2	0	2	0
SCRI_RS_107687	1H	2575110	0	0	2	0	2	0	2	0	2	0	0	2	2	0	0	0	0	0	2	0	0	0	0	2	0	0	0	0	0	2	2	0	0	2	0	2	0	2	0	2	2	0	2	0	0	0	0
JHI-Hv50k-2016-2914	1H	2575967	0	0	0	2	0	2	0	2	0	2	0	0	0	0	0	0	0	0	0	2	2	0	0	0	2	2	0	0	0	0	0	0	0	0	0	0	2	0	2	0	0	2	0	2	0	0	0
12_11311	1H	2581192	0	0	0	2	0	0	0	0	0	0	0	0	0	0	0	0	0	0	0	2	2	0	0	0	0	0	0	0	0	0	0	0	0	0	0	0	0	0	0	0	0	0	0	2	0	0	0
JHI-Hv50k-2016-3093	1H	2587010	0	0	0	2	0	0	0	0	0	0	2	0	0	0	0	0	0	0	0	2	0	0	2	0	0	0	0	0	0	0	0	0	0	0	0	0	0	0	0	0	0	0	0	2	0	2	0
JHI-Hv50k-2016-3293	1H	2955953	0	0	2	0	2	0	0	0	2	0	0	2	0	0	0	0	0	0	0	0	0	0	0	2	0	0	0	0	0	2	0	0	0	2	0	2	0	2	0	2	2	0	0	0	0	0	0
JHI-Hv50k-2016-6144	1H	3466751	0	0	0	0	0	0	0	0	0	0	0	0	0	0	0	0	0	0	0	0	0	0	0	0	0	0	0	0	0	0	0	0	0	0	2	0	2	0	0	2	0	0	0	0	2	0	2
JHI-Hv50k-2016-6156	1H	3467328	0	0	0	2	0	0	0	0	0	0	0	0	0	0	0	0	0	0	0	2	0	0	0	0	0	0	2	0	0	0	0	0	0	2	0	0	0	0	0	0	0	2	0	2	0	0	0
JHI-Hv50k-2016-6159	1H	3467535	0	0	0	2	0	0	0	0	0	0	0	0	0	0	0	0	0	0	0	2	0	0	0	0	0	0	2	0	0	0	0	0	0	2	0	0	0	0	0	0	0	2	0	2	0	0	0
JHI-Hv50k-2016-6206	1H	3470194	2	2	0	0	0	2	0	0	0	0	2	2	0	2	2	2	2	2	0	0	0	2	2	0	2	0	0	0	2	0	0	2	2	0	0	2	0	0	2	0	2	0	0	0	0	0	0
JHI-Hv50k-2016-6222	1H	3470523	0	0	2	2	2	0	2	2	0	2	0	0	2	0	0	0	0	0	2	2	2	0	0	0	0	0	2	2	0	2	2	0	0	2	2	0	2	2	0	2	0	2	2	2	2	2	2
JHI-Hv50k-2016-6236	1H	3471221	0	0	0	0	0	0	2	2	0	0	0	0	2	0	0	0	0	0	2	0	2	0	0	0	0	0	0	0	0	0	2	0	0	0	0	0	0	0	0	0	0	0	2	0	0	0	0
JHI-Hv50k-2016-6497	1H	3530490	2	2	0	0	0	0	0	0	0	0	2	0	0	2	0	0	2	0	0	0	0	2	2	0	0	0	0	0	0	0	0	2	2	0	0	0	0	0	0	0	0	0	0	0	0	0	0
JHI-Hv50k-2016-6496	1H	3530557	2	2	0	0	0	0	0	0	0	0	2	0	0	2	0	0	2	0	0	0	0	2	2	0	0	0	0	0	0	0	0	2	2	0	0	0	0	0	0	0	0	0	0	0	0	0	0
JHI-Hv50k-2016-6448	1H	3533317	0	0	0	0	0	0	0	0	0	0	0	0	0	0	0	0	0	0	0	0	2	0	0	0	0	0	0	0	0	0	0	0	0	0	0	0	0	0	0	0	0	0	0	0	0	0	0
JHI-Hv50k-2016-6438	1H	3533674	0	0	0	0	0	2	0	0	0	2	0	0	0	0	0	0	0	0	0	0	0	0	0	0	2	0	0	2	0	0	0	0	0	0	0	0	0	0	0	0	0	0	0	0	0	0	0
JHI-Hv50k-2016-6437	1H	3533728	2	2	0	0	0	0	2	2	0	0	2	2	2	2	0	0	2	0	2	0	2	2	2	0	0	0	0	0	2	0	2	2	2	0	0	2	0	0	0	0	2	0	2	0	0	2	0
JHI-Hv50k-2016-6424	1H	3534275	0	0	2	2	2	0	0	0	0	0	0	0	0	0	0	0	0	0	0	2	0	0	0	0	0	0	2	0	0	2	0	0	0	2	0	0	0	2	0	0	0	2	0	2	0	0	0
JHI-Hv50k-2016-6421	1H	3534427	0	0	2	2	2	2	0	0	2	2	0	0	0	0	0	0	0	0	0	2	0	0	0	2	2	2	2	2	0	2	0	0	0	2	0	0	0	2	0	0	0	2	0	2	0	0	0
JHI-Hv50k-2016-6686	1H	3610488	0	2	0	0	0	0	0	2	0	0	0	0	0	2	0	0	2	0	0	0	2	2	0	0	0	0	0	0	2	0	0	2	2	0	0	0	0	0	2	2	0	0	0	0	2	0	0
JHI-Hv50k-2016-6679	1H	3611095	0	0	0	0	0	0	2	2	0	0	0	0	2	0	0	0	0	0	2	0	0	0	0	0	0	0	0	0	0	0	2	0	0	0	0	0	0	0	0	0	0	0	2	0	0	0	0
JHI-Hv50k-2016-6656	1H	3612069	0	0	2	2	2	0	0	0	0	0	0	0	0	0	0	0	0	0	0	2	0	0	0	0	0	0	2	0	0	2	0	0	0	0	0	0	0	2	0	0	0	2	0	2	0	2	0
JHI-Hv50k-2016-6652	1H	3612184	0	2	0	0	0	0	0	0	0	0	0	0	0	2	0	0	2	0	0	0	0	2	0	0	0	0	0	0	2	0	0	2	2	0	0	0	0	0	2	0	0	0	0	0	0	0	0
JHI-Hv50k-2016-6626	1H	3614405	2	0	0	0	0	0	0	0	0	0	0	0	0	0	0	0	0	0	0	0	2	0	0	0	0	0	0	0	2	0	0	0	0	0	0	0	0	0	0	0	0	0	0	0	0	0	0
JHI-Hv50k-2016-6625	1H	3614479	0	0	0	0	0	0	2	2	0	0	0	0	2	0	0	0	0	0	2	0	0	0	0	0	0	0	0	0	0	0	2	0	0	0	0	0	0	0	0	0	0	0	2	0	0	0	0
JHI-Hv50k-2016-6607	1H	3615157	2	0	0	0	0	0	0	0	2	0	0	0	0	0	0	0	0	0	0	0	0	0	0	2	0	0	0	0	0	0	0	0	0	0	0	0	0	0	0	0	0	0	0	0	0	0	0
JHI-Hv50k-2016-6529	1H	3712882	0	0	0	0	0	0	0	0	0	0	0	0	0	0	0	0	0	0	2	0	0	0	0	0	0	0	0	0	0	0	0	0	0	2	2	0	2	0	0	2	0	0	0	0	2	0	2
JHI-Hv50k-2016-6532	1H	3713200	2	0	0	0	0	0	0	0	2	0	0	0	0	0	0	0	0	0	0	0	0	0	0	2	0	0	0	0	0	0	0	0	0	0	0	0	0	0	0	0	0	0	0	0	0	2	0
JHI-Hv50k-2016-6533	1H	3713258	2	0	0	0	0	0	0	0	2	0	0	0	0	0	0	0	0	0	0	0	0	0	0	2	0	0	0	0	0	0	0	0	0	0	0	0	0	0	0	0	0	0	0	0	0	2	0
JHI-Hv50k-2016-6534	1H	3713319	2	0	0	0	0	0	0	0	2	0	0	0	0	0	0	0	0	0	0	0	0	0	0	2	0	0	0	0	0	0	0	0	0	0	0	0	0	0	0	0	0	0	0	0	0	2	0
JHI-Hv50k-2016-6543	1H	3713927	0	2	0	0	0	2	0	0	0	2	0	0	0	2	0	0	2	0	0	0	0	2	0	0	2	0	0	2	0	0	0	2	2	0	0	0	0	0	2	0	0	0	0	0	0	0	0
JHI-Hv50k-2016-6556	1H	3715944	2	0	2	2	2	0	0	0	2	0	0	0	0	0	0	0	0	0	0	2	0	0	0	2	0	0	2	0	0	2	0	0	0	0	0	0	0	2	0	0	0	2	0	2	0	2	0
SCRI_RS_198544	1H	3716184	2	0	2	2	2	0	0	0	2	0	0	0	0	0	0	0	0	0	0	2	0	0	0	2	0	0	2	0	0	2	0	0	0	0	0	0	0	2	0	0	0	2	0	2	0	2	0
JHI-Hv50k-2016-7067	1H	3804543	0	0	0	0	0	0	0	0	0	0	0	0	0	0	2	2	0	2	0	0	0	0	0	0	0	0	0	0	0	0	0	0	0	0	0	0	0	0	0	0	0	0	0	0	0	0	0
JHI-Hv50k-2016-7066	1H	3804667	0	2	0	0	0	0	0	0	2	0	0	0	0	2	0	0	2	0	0	0	0	0	0	2	0	2	0	0	0	0	0	0	0	0	0	0	0	0	0	0	0	0	0	0	0	0	0
12_30933	1H	3805296	2	0	2	2	2	0	2	2	0	0	2	0	2	0	0	0	0	0	2	2	2	0	2	0	0	0	2	0	2	2	2	0	0	0	0	0	0	2	0	0	0	2	2	2	0	0	0
12_11011	1H	3805610	2	0	0	0	0	0	0	0	0	0	2	0	0	0	0	0	0	0	0	0	2	0	2	0	0	0	0	0	0	0	0	0	0	0	0	0	0	0	0	0	0	0	0	0	0	0	0
SCRI_RS_179144	1H	3806595	0	0	0	0	0	2	0	0	0	2	2	2	0	0	0	0	0	0	0	0	0	2	2	0	2	0	0	2	0	0	0	2	2	2	2	2	2	0	2	2	2	0	0	0	2	2	2
JHI-Hv50k-2016-7035	1H	3807340	0	0	0	0	0	2	0	0	0	2	0	2	0	0	0	0	0	0	0	0	0	2	0	0	2	0	0	2	0	0	0	2	2	2	2	2	2	0	2	2	2	0	0	0	2	2	2
JHI-Hv50k-2016-7033	1H	3807400	0	2	2	2	2	0	2	2	2	0	2	0	2	2	0	0	2	0	2	2	0	0	2	2	0	2	2	0	2	2	2	0	0	0	0	0	0	2	0	0	0	2	2	2	0	0	0
JHI-Hv50k-2016-7025	1H	3807725	0	0	0	0	0	0	0	0	0	0	0	0	0	0	2	2	0	2	0	0	0	0	0	0	0	2	0	0	0	0	0	0	0	0	0	0	0	0	0	0	0	0	0	0	0	0	0
JHI-Hv50k-2016-6897	1H	3816077	0	0	0	0	0	0	0	0	0	0	0	0	0	0	0	0	0	0	0	0	2	0	0	0	0	0	0	0	0	0	0	0	0	0	0	0	0	0	0	0	0	0	0	0	0	0	0
JHI-Hv50k-2016-6845	1H	3818301	2	0	0	0	0	0	0	0	0	0	2	0	0	0	2	2	0	2	0	0	2	0	2	0	0	2	0	0	0	0	0	0	0	2	0	0	0	0	0	0	0	0	0	0	0	0	0
JHI-Hv50k-2016-6092	1H	4228301	0	0	2	0	2	0	2	2	2	2	0	0	2	0	0	0	0	0	2	0	2	0	0	2	0	2	0	2	0	2	2	0	0	0	0	0	0	2	0	0	0	0	2	0	0	2	0
JHI-Hv50k-2016-6091	1H	4228377	0	0	0	0	0	0	0	0	2	0	0	0	0	0	0	0	0	0	0	0	0	0	0	2	0	2	0	0	0	0	0	0	0	0	0	0	0	0	0	0	0	0	0	0	0	0	0
JHI-Hv50k-2016-6057	1H	4246522	0	0	0	0	0	0	0	0	0	2	0	0	0	0	0	0	0	0	0	0	2	0	0	0	0	0	0	2	0	0	0	0	0	0	0	0	0	0	0	0	0	0	0	0	0	0	0
JHI-Hv50k-2016-6050	1H	4247089	0	0	2	0	2	0	0	0	0	0	0	0	0	0	0	0	0	0	0	0	0	0	0	0	0	0	0	0	0	2	0	0	0	0	0	0	0	2	0	0	0	0	0	0	0	0	0
JHI-Hv50k-2016-6049	1H	4247296	0	0	2	0	2	0	0	0	0	0	0	0	0	0	0	0	0	0	0	0	0	0	0	0	0	0	0	0	0	2	0	0	0	0	0	0	0	2	0	0	0	0	0	0	0	0	0
JHI-Hv50k-2016-6041	1H	4247692	0	0	0	2	0	0	0	0	0	0	0	0	0	0	0	0	0	0	0	2	0	0	0	0	0	0	2	0	0	0	0	0	0	2	2	0	2	0	0	2	0	2	0	2	2	0	2
JHI-Hv50k-2016-5993	1H	4253461	0	0	0	0	0	0	2	2	0	0	0	0	2	0	0	0	0	0	2	0	2	0	0	0	0	0	0	0	0	0	2	0	0	0	0	0	0	0	0	0	0	0	2	0	0	0	0
JHI-Hv50k-2016-5960	1H	4258427	0	0	2	2	2	0	2	2	0	2	0	0	2	0	0	0	0	0	2	2	2	0	0	0	0	0	2	2	0	2	2	0	0	2	2	0	2	2	0	2	0	2	2	2	2	2	2
JHI-Hv50k-2016-5959	1H	4258436	0	0	2	2	2	0	2	2	0	2	0	0	2	0	0	0	0	0	2	2	2	0	0	0	0	0	2	2	0	2	2	0	0	2	2	0	2	2	0	2	0	2	2	2	2	2	2
JHI-Hv50k-2016-5929	1H	4261495	0	0	0	2	0	0	0	0	0	0	0	0	0	0	0	0	0	0	0	2	0	0	0	0	0	0	2	0	0	0	0	0	0	2	2	0	2	0	0	2	0	2	0	2	2	0	2
JHI-Hv50k-2016-5784	1H	4308567	0	0	0	0	0	0	0	0	0	0	0	0	0	0	0	0	0	0	0	0	0	0	0	0	0	2	0	0	0	0	0	0	0	0	2	0	0	0	0	0	0	0	0	0	2	2	2
JHI-Hv50k-2016-5633	1H	4473327	0	0	0	0	0	0	0	0	0	0	0	0	0	0	2	0	0	2	0	0	0	0	0	0	0	2	0	0	0	0	0	0	0	0	0	0	0	0	0	0	0	0	0	0	0	0	0
JHI-Hv50k-2016-5663	1H	4478386	0	0	0	2	0	0	0	0	0	0	2	0	2	0	0	0	0	0	0	2	0	0	2	0	0	0	0	0	2	0	2	0	0	0	0	0	0	0	0	0	0	0	2	2	0	0	0
JHI-Hv50k-2016-5337	1H	4584767	0	0	0	2	0	0	0	0	0	0	2	0	0	0	0	0	0	0	0	2	0	0	2	0	0	0	0	0	0	0	0	0	0	0	0	0	0	0	0	0	0	0	0	2	0	0	0
JHI-Hv50k-2016-5369	1H	4612863	0	0	2	0	2	0	0	0	0	0	0	0	0	0	0	0	0	0	0	0	2	0	0	0	0	0	0	0	0	2	0	0	0	0	0	0	0	2	2	0	0	0	0	0	0	2	0
JHI-Hv50k-2016-5404	1H	4614371	0	0	2	2	2	0	0	0	0	0	2	0	0	0	0	0	0	0	0	2	0	0	2	0	0	0	0	0	0	2	0	0	0	0	0	0	0	2	0	0	0	0	0	2	0	0	0
JHI-Hv50k-2016-5448	1H	4634007	0	0	0	0	0	0	2	0	2	0	0	2	2	0	0	0	0	0	2	0	0	0	0	2	0	2	0	0	0	0	2	0	0	2	2	2	0	0	0	2	2	0	2	0	2	0	2
JHI-Hv50k-2016-5486	1H	4636344	0	0	0	0	0	0	2	0	2	0	0	2	2	0	0	0	0	0	2	0	0	0	0	2	0	0	0	0	0	0	2	0	0	2	2	2	0	0	0	2	2	0	2	0	2	0	2
JHI-Hv50k-2016-5493	1H	4636759	0	0	2	2	2	0	0	0	0	0	2	0	0	0	0	0	0	0	0	2	2	0	2	0	0	2	0	0	0	2	0	0	0	0	0	0	0	2	0	0	0	0	0	2	0	0	0
JHI-Hv50k-2016-5139	1H	4798466	0	0	0	0	0	0	0	0	0	2	0	0	0	0	0	0	0	0	0	0	0	0	0	0	0	0	0	0	0	0	0	0	0	0	0	0	0	0	0	0	0	2	0	0	0	0	0
JHI-Hv50k-2016-5157	1H	4799419	2	2	0	0	0	2	0	2	0	0	0	0	0	2	2	2	2	2	0	0	0	2	0	0	2	0	2	0	2	0	0	2	2	0	0	0	2	0	0	0	0	0	0	0	0	0	0
JHI-Hv50k-2016-5180	1H	4800356	0	0	0	0	0	0	2	0	2	0	0	2	0	0	0	0	0	0	2	0	0	0	0	2	0	0	0	2	0	0	2	0	0	2	0	2	0	0	0	2	2	0	2	0	0	0	0
JHI-Hv50k-2016-5228	1H	4806091	2	2	0	0	0	2	0	2	0	0	0	0	0	2	2	2	2	2	0	0	0	2	0	0	2	0	2	0	2	0	0	2	2	0	0	0	2	0	0	0	0	0	0	0	0	0	0
JHI-Hv50k-2016-5246	1H	4807006	0	0	0	0	0	0	0	0	2	0	0	2	0	0	0	0	0	0	0	0	0	0	0	2	0	0	0	2	0	0	0	0	0	2	0	2	0	0	0	2	2	0	0	0	0	0	0
JHI-Hv50k-2016-5040	1H	4838384	0	0	0	0	0	0	2	0	2	0	0	2	2	0	0	0	0	0	2	0	0	0	0	2	0	0	0	2	0	0	2	0	0	2	0	2	0	0	0	2	2	0	2	0	0	0	0
JHI-Hv50k-2016-5030	1H	4838741	0	0	0	0	0	0	0	0	0	0	0	0	0	0	0	0	0	0	0	0	0	0	0	0	0	0	0	0	0	0	0	0	0	0	2	0	0	0	0	0	0	0	0	0	2	0	2
JHI-Hv50k-2016-5029	1H	4838815	2	2	0	0	0	2	0	2	0	0	0	0	0	2	2	2	2	2	0	0	0	2	0	0	2	0	2	0	2	0	0	2	2	0	0	0	0	0	0	0	0	0	0	0	0	0	0
JHI-Hv50k-2016-4971	1H	4849109	0	0	2	0	2	0	0	0	2	2	0	0	0	0	0	0	0	0	0	0	0	0	0	2	0	2	0	0	0	2	0	0	0	0	0	0	2	2	2	0	0	2	0	0	0	0	0
JHI-Hv50k-2016-4957	1H	4850808	0	0	0	2	0	0	0	0	0	0	2	0	0	0	0	0	0	0	0	2	2	0	2	0	0	0	2	0	0	0	0	0	0	0	2	0	0	0	0	0	0	0	0	2	2	0	2
JHI-Hv50k-2016-4942	1H	4853657	0	0	0	0	0	0	0	0	0	0	0	0	0	0	0	0	0	0	0	0	2	0	0	0	0	0	0	0	0	0	0	0	0	0	2	0	0	0	0	0	0	0	0	0	2	0	2
JHI-Hv50k-2016-4935	1H	4854346	0	0	0	0	0	0	0	0	2	2	0	0	0	0	0	0	0	0	0	0	0	0	0	2	0	2	0	0	0	0	0	0	0	0	0	0	2	0	2	0	0	2	0	0	0	0	0
JHI-Hv50k-2016-4918	1H	4864632	0	0	0	2	0	0	2	0	0	0	0	0	2	0	0	0	0	0	2	2	0	0	0	0	0	0	2	0	0	0	2	0	0	0	2	0	2	0	0	0	0	0	2	2	2	0	2
JHI-Hv50k-2016-4906	1H	4865264	0	0	0	0	0	0	0	0	2	2	0	0	0	0	0	0	0	0	0	0	0	0	0	2	0	2	0	2	0	0	0	0	0	0	0	0	0	0	2	0	0	2	0	0	0	0	0
JHI-Hv50k-2016-4897	1H	4868929	0	0	2	2	2	0	0	0	2	2	0	0	0	0	0	0	0	0	0	2	2	0	0	2	0	2	2	2	0	2	0	0	0	0	2	0	2	2	2	0	0	2	0	2	2	0	2
12_10636	1H	4880881	0	0	0	0	0	0	0	0	0	0	0	0	0	0	0	0	0	0	0	0	2	0	0	0	0	0	0	0	0	0	0	0	0	0	2	0	2	0	0	0	0	0	0	0	2	0	2
JHI-Hv50k-2016-4822	1H	4882186	0	0	0	0	0	0	0	0	0	0	0	0	0	0	0	0	0	0	0	0	0	0	0	0	0	0	0	0	0	0	0	0	0	0	0	0	0	0	0	0	0	0	0	0	0	2	0
JHI-Hv50k-2016-4790	1H	4891285	0	0	2	2	2	0	0	0	0	0	0	0	0	0	0	0	0	0	0	2	0	0	0	0	0	0	2	0	0	2	0	0	0	0	0	0	0	2	0	0	0	2	0	2	0	0	0
JHI-Hv50k-2016-4775	1H	4892078	0	0	2	2	2	0	0	0	0	0	0	0	0	0	0	0	0	0	0	2	0	0	0	0	0	0	2	0	0	2	0	0	0	0	0	0	0	0	0	0	0	2	0	2	0	0	0
JHI-Hv50k-2016-4774	1H	4892080	0	0	2	2	2	0	0	0	0	0	0	0	0	0	0	0	0	0	0	2	2	0	0	0	0	0	2	0	0	2	0	0	0	0	0	0	0	2	0	0	0	2	0	2	0	0	0
JHI-Hv50k-2016-5102	1H	4911311	0	0	0	2	2	0	0	0	0	0	0	0	0	0	0	0	0	0	0	2	0	0	0	0	0	0	0	0	0	2	0	0	0	0	0	0	0	2	0	0	0	2	0	2	0	2	0
JHI-Hv50k-2016-4715	1H	4944412	0	0	0	0	0	0	0	0	2	2	0	0	0	0	0	0	0	0	0	0	0	0	0	2	0	2	0	2	0	0	0	0	0	0	0	0	0	0	2	0	0	0	0	0	0	0	0
JHI-Hv50k-2016-4713	1H	4944559	0	0	0	0	0	0	0	0	2	2	0	0	0	0	0	0	0	0	0	0	0	0	0	2	0	2	0	2	0	0	0	0	0	0	0	0	0	0	2	0	0	0	0	0	0	0	0
JHI-Hv50k-2016-4712	1H	4944574	0	0	2	2	2	0	0	0	2	2	0	0	0	0	0	0	0	0	0	2	0	0	0	2	0	2	2	2	0	2	0	0	0	0	0	0	0	2	2	0	0	2	0	2	0	0	0
JHI-Hv50k-2016-4711	1H	4944630	0	0	0	0	0	0	0	0	0	0	2	2	0	0	0	0	0	0	0	0	0	0	2	0	0	0	0	0	0	0	0	0	0	2	0	2	0	0	0	2	2	0	0	0	0	0	0
SCRI_RS_204348	1H	5016346	0	0	2	2	2	0	0	0	0	0	0	0	0	0	0	0	0	0	0	2	0	0	0	0	0	0	2	0	0	2	0	0	0	0	2	0	2	2	0	2	0	2	0	2	2	0	2
SCRI_RS_60293	1H	5016452	2	2	0	0	0	2	0	2	0	0	0	2	0	2	2	2	2	2	0	0	0	2	0	0	2	0	0	0	2	0	0	2	2	0	0	0	0	0	0	0	0	0	0	0	0	2	0
JHI-Hv50k-2016-4387	1H	5038054	0	0	0	0	0	0	0	0	0	0	0	0	0	0	0	0	0	0	0	0	0	0	0	0	0	0	0	0	0	0	0	0	0	0	2	0	2	0	0	2	0	0	0	0	2	0	2
JHI-Hv50k-2016-4414	1H	5039499	0	0	0	0	0	0	0	0	2	2	0	0	0	0	0	0	0	0	0	0	0	0	0	2	0	2	0	2	0	0	0	0	0	0	0	0	0	0	2	0	0	0	0	0	0	0	0
JHI-Hv50k-2016-4422	1H	5039840	0	0	0	0	0	0	0	0	0	0	0	0	0	0	0	0	0	0	0	0	0	0	0	0	0	0	0	0	0	0	0	0	0	0	2	0	2	0	0	2	0	0	0	0	2	0	2
JHI-Hv50k-2016-4426	1H	5040210	2	2	0	0	0	2	0	2	0	0	0	0	0	2	2	2	2	2	0	0	0	2	0	0	2	0	0	0	2	0	0	2	2	0	0	0	0	0	0	0	0	0	0	0	0	2	0
JHI-Hv50k-2016-4445	1H	5042018	0	0	2	2	2	0	0	0	0	0	0	0	0	0	0	0	0	0	0	2	0	0	0	0	0	0	2	0	0	2	0	0	0	0	0	0	0	2	0	0	0	2	0	2	0	0	0
JHI-Hv50k-2016-4478	1H	5046637	0	0	2	0	2	0	0	0	0	0	2	2	0	0	0	0	0	0	0	0	0	0	2	0	0	0	0	0	0	2	0	0	0	0	2	2	2	2	0	2	2	0	0	0	2	0	2
JHI-Hv50k-2016-4520	1H	5048489	0	0	0	0	0	0	2	0	0	0	0	0	2	0	0	0	0	0	2	0	0	0	0	0	0	0	0	0	0	0	2	0	0	2	0	0	0	0	0	0	0	0	2	0	0	0	0
JHI-Hv50k-2016-4522	1H	5048809	0	0	2	0	2	0	2	0	0	0	0	0	2	0	0	0	0	0	2	0	0	0	0	0	0	0	0	0	0	2	2	0	0	2	0	0	0	2	0	0	0	0	2	0	0	0	0
JHI-Hv50k-2016-4532	1H	5049248	0	0	0	0	0	0	2	0	0	0	0	0	2	0	0	0	0	0	2	0	0	0	0	0	0	0	0	0	0	0	2	0	0	2	0	0	0	0	0	0	0	0	2	0	0	0	0
JHI-Hv50k-2016-4599	1H	5069285	0	0	0	0	0	0	0	0	0	0	0	0	0	0	0	0	0	0	0	0	2	0	0	0	0	0	0	0	0	0	0	0	0	0	0	0	0	0	0	0	0	0	0	0	0	0	0
JHI-Hv50k-2016-4600	1H	5069329	0	0	2	2	2	0	0	0	0	0	0	0	0	0	0	0	0	0	0	2	0	0	0	0	0	0	2	0	0	2	0	0	0	0	0	0	0	2	0	2	0	2	0	2	2	0	0
JHI-Hv50k-2016-4622	1H	5070735	0	0	0	2	0	0	2	0	0	0	0	0	2	0	0	0	0	0	2	2	0	0	0	0	0	0	2	0	0	0	2	0	0	2	0	0	0	0	0	0	0	2	2	2	0	0	0
SCRI_RS_60145	1H	5071012	0	0	2	2	2	0	0	0	0	0	2	2	0	0	0	0	0	0	0	2	0	0	2	0	0	0	2	0	2	2	0	0	0	0	0	2	0	2	0	0	2	2	0	2	0	0	0
JHI-Hv50k-2016-4657	1H	5076908	0	0	2	2	2	0	0	0	0	0	2	2	0	0	0	0	0	0	0	0	0	0	2	0	0	0	0	0	2	0	0	0	0	0	2	2	2	2	0	2	2	0	0	2	2	0	2
SCRI_RS_149683	1H	5077360	0	0	2	0	2	0	0	0	0	0	2	2	0	0	0	0	0	0	0	0	0	0	2	0	0	0	0	0	2	0	0	0	0	0	0	2	0	2	0	0	2	0	0	2	0	0	0
JHI-Hv50k-2016-4298	1H	5490427	0	0	0	2	0	0	2	0	0	0	2	2	2	0	0	0	0	0	2	2	2	0	2	0	0	0	2	0	2	0	2	0	0	2	2	2	2	0	0	2	2	2	2	2	2	2	2
JHI-Hv50k-2016-4216	1H	5492597	0	0	0	0	0	0	2	0	0	0	0	0	2	0	0	0	0	0	2	0	0	0	0	0	0	0	0	0	0	0	2	0	0	2	0	0	0	0	0	0	0	0	2	0	0	0	0
JHI-Hv50k-2016-4209	1H	5493676	2	2	0	0	0	2	0	2	2	2	0	0	0	2	2	2	2	2	0	0	0	2	0	2	2	2	0	2	0	0	0	2	2	0	0	0	0	0	2	0	0	0	0	0	0	0	0
JHI-Hv50k-2016-4203	1H	5494397	0	0	2	2	2	0	0	0	0	0	0	0	0	0	0	0	0	0	0	2	0	0	0	0	0	0	2	0	0	2	0	0	0	0	0	0	0	2	0	0	0	2	0	2	0	0	0
JHI-Hv50k-2016-4173	1H	5519884	0	0	0	2	0	0	2	0	0	2	2	2	2	0	0	0	0	0	2	2	2	0	2	0	0	0	2	2	2	0	2	0	0	2	0	2	0	0	2	0	2	2	2	2	0	2	0
JHI-Hv50k-2016-4167	1H	5520131	0	0	0	0	0	0	0	0	2	0	0	0	0	0	0	0	0	0	0	0	0	0	0	2	0	2	0	0	0	0	0	0	0	0	0	0	0	0	0	0	0	0	0	0	0	0	0
JHI-Hv50k-2016-4166	1H	5520340	0	0	0	0	0	0	0	0	2	0	0	0	0	0	0	0	0	0	0	0	0	0	0	2	0	2	0	0	0	0	0	0	0	0	0	0	0	0	0	0	0	0	0	0	0	0	0
JHI-Hv50k-2016-4164	1H	5520528	0	0	0	0	0	0	0	0	2	0	0	0	0	0	0	0	0	0	0	0	0	0	0	2	0	2	0	0	0	0	0	0	0	0	0	0	0	0	0	0	0	0	0	0	0	0	0
JHI-Hv50k-2016-4160	1H	5521412	0	0	0	0	0	0	0	0	0	0	0	0	0	0	0	0	0	0	0	0	0	0	0	0	0	0	0	0	0	0	0	0	0	0	2	0	2	0	0	2	0	0	0	0	2	0	2
JHI-Hv50k-2016-4156	1H	5521838	0	0	0	2	0	0	2	0	0	2	2	2	2	0	0	0	0	0	2	2	0	0	2	0	0	0	2	2	2	0	2	0	0	2	0	2	0	0	2	0	2	2	2	2	0	2	0
JHI-Hv50k-2016-4260	1H	5569469	2	2	0	0	0	2	0	2	0	2	0	0	0	2	2	2	2	2	0	0	0	2	0	0	2	0	0	2	0	0	0	2	2	0	0	0	0	0	2	0	0	0	0	0	0	0	0
JHI-Hv50k-2016-4257	1H	5569780	0	0	0	0	0	0	0	0	0	0	0	0	0	0	0	0	0	0	0	0	0	0	0	0	0	0	0	0	0	0	0	0	0	0	2	0	2	0	0	2	0	0	0	0	2	0	2
JHI-Hv50k-2016-4247	1H	5570322	0	0	0	0	0	0	2	0	0	0	0	0	2	0	0	0	0	0	2	0	0	0	0	0	0	0	0	0	0	0	2	0	0	2	0	0	0	0	0	0	0	0	2	0	0	0	0
JHI-Hv50k-2016-4228	1H	5571401	0	0	0	0	0	0	2	0	0	0	2	2	2	0	0	0	0	0	0	0	0	0	2	0	0	0	0	0	2	0	2	0	0	2	0	2	0	0	0	0	2	0	2	0	0	0	0
JHI-Hv50k-2016-3778	1H	5592255	0	0	0	0	0	0	2	0	0	0	0	0	2	0	0	0	0	0	2	0	0	0	0	0	0	0	0	0	0	0	2	0	0	2	0	0	0	0	0	0	0	0	2	0	0	0	0
JHI-Hv50k-2016-3779	1H	5592329	2	2	0	0	0	2	0	2	0	2	0	0	0	2	2	2	2	2	0	0	0	2	0	0	2	0	0	2	0	0	0	2	2	0	0	0	0	0	2	0	0	0	0	0	0	0	0
SCRI_RS_232577	1H	5592653	0	0	2	0	2	0	2	0	2	0	0	0	2	0	0	0	0	0	2	0	2	0	0	2	0	2	0	0	0	2	2	0	0	2	2	0	2	2	0	2	0	0	2	0	2	2	2
JHI-Hv50k-2016-3800	1H	5593300	0	0	0	0	0	0	0	0	0	0	0	0	0	0	0	0	0	0	0	0	0	0	0	0	0	0	0	0	0	0	0	0	0	0	2	0	2	0	0	2	0	0	0	0	2	0	2
JHI-Hv50k-2016-3887	1H	5625849	0	0	2	0	2	0	2	2	0	2	0	0	2	0	0	0	0	0	2	0	2	0	0	0	0	0	0	2	0	2	2	0	0	2	0	0	0	2	0	0	0	0	2	0	0	2	0
JHI-Hv50k-2016-3888	1H	5625903	0	0	2	0	2	0	2	2	2	2	0	0	2	0	0	0	0	0	2	0	2	0	0	2	0	2	0	2	0	2	2	0	0	2	0	0	0	2	2	0	0	0	2	0	0	2	0
JHI-Hv50k-2016-3891	1H	5626037	0	0	2	0	2	0	2	2	2	2	0	0	2	0	0	0	0	0	2	0	2	0	0	2	0	2	0	2	0	2	2	0	0	2	0	0	0	2	2	0	0	0	2	0	0	2	0
JHI-Hv50k-2016-3896	1H	5626164	0	0	2	0	2	0	2	2	2	2	0	0	2	0	0	0	0	0	2	0	2	0	0	2	0	2	0	2	0	2	2	0	0	2	0	0	0	2	2	0	0	0	2	0	0	2	0
JHI-Hv50k-2016-3897	1H	5626275	0	0	2	0	2	0	2	2	2	2	0	0	2	0	0	0	0	0	2	0	2	0	0	2	0	2	0	2	0	2	2	0	0	2	0	0	0	2	2	0	0	0	2	0	0	2	0
JHI-Hv50k-2016-3964	1H	5676995	0	0	0	0	0	0	2	2	0	0	0	0	2	0	0	0	0	0	2	0	0	0	0	0	0	0	0	0	0	0	2	0	0	0	0	0	0	0	0	0	0	0	2	0	0	0	0
JHI-Hv50k-2016-4046	1H	5698404	0	0	0	2	0	0	0	0	0	0	0	0	0	0	0	0	0	0	0	2	0	0	0	0	0	0	2	0	0	0	0	0	0	2	2	0	2	0	0	2	0	2	0	2	2	0	2
JHI-Hv50k-2016-4056	1H	5699211	0	0	0	2	0	0	0	0	0	0	0	0	0	0	0	0	0	0	0	2	0	0	0	0	0	0	2	0	0	0	0	0	0	2	0	0	0	0	0	2	0	2	0	2	2	0	0
JHI-Hv50k-2016-7266	1H	5854656	2	0	0	0	0	2	0	0	0	2	2	0	0	0	0	0	0	0	0	0	0	0	2	0	2	2	0	2	0	0	0	0	0	0	0	0	0	0	0	0	0	0	0	0	0	2	0
JHI-Hv50k-2016-7265	1H	5854725	0	0	2	2	2	0	0	0	2	0	0	0	0	0	0	0	0	0	0	2	0	0	0	2	0	0	2	0	0	2	0	0	0	0	0	0	0	2	0	0	0	2	0	2	0	0	0
JHI-Hv50k-2016-7264	1H	5854806	2	0	0	0	0	2	0	0	0	2	2	0	0	0	0	0	0	0	0	0	0	0	2	0	2	2	0	2	0	0	0	0	0	0	0	0	0	0	0	0	0	0	0	0	0	2	0
JHI-Hv50k-2016-7263	1H	5855051	0	0	0	0	0	0	0	0	0	0	0	0	0	0	2	2	0	2	0	0	0	0	0	0	0	0	0	0	0	0	0	0	0	0	0	0	0	0	0	0	0	0	0	0	0	0	0
JHI-Hv50k-2016-7238	1H	5903740	0	0	0	0	0	0	0	0	0	0	0	0	0	0	0	0	0	0	0	0	0	0	0	0	0	0	0	0	2	0	0	0	0	0	0	0	0	0	0	0	0	0	0	0	0	0	0
JHI-Hv50k-2016-7237	1H	5903919	0	2	0	0	0	0	0	0	0	0	2	2	0	2	0	0	2	0	0	0	0	2	2	0	0	0	0	0	0	0	0	2	2	0	0	2	0	0	2	2	2	0	0	0	0	0	0
JHI-Hv50k-2016-7228	1H	5905342	2	2	0	0	0	2	2	2	0	2	2	2	2	2	0	0	2	0	2	0	0	2	2	0	2	2	0	2	0	0	2	2	2	0	0	2	0	0	2	2	2	0	2	0	0	0	0
JHI-Hv50k-2016-7222	1H	5906126	0	0	0	0	0	0	0	0	0	0	0	0	0	0	2	2	0	2	0	0	0	0	0	0	0	0	0	0	2	0	0	0	0	0	0	0	0	0	0	0	0	0	0	0	0	0	0
JHI-Hv50k-2016-7219	1H	5906662	2	0	0	0	0	2	0	0	0	2	0	0	0	0	0	0	0	0	0	0	0	0	0	0	2	2	0	2	0	0	0	0	0	0	0	0	0	0	0	0	0	0	0	0	0	0	0
JHI-Hv50k-2016-7218	1H	5906716	0	0	0	0	0	0	2	2	0	0	0	0	2	0	0	0	0	0	2	0	0	0	0	0	0	0	0	0	0	0	2	0	0	0	0	0	0	0	0	0	0	0	2	0	0	0	0
JHI-Hv50k-2016-7452	1H	5943827	0	2	0	0	0	0	0	0	0	0	2	2	0	2	0	0	2	0	0	0	2	2	2	0	0	2	0	0	0	0	0	2	2	0	0	2	0	0	2	2	2	0	0	0	0	0	0
JHI-Hv50k-2016-7449	1H	5944104	0	2	0	0	0	0	0	0	0	0	2	2	0	2	0	0	2	0	0	0	0	2	2	0	0	2	0	0	0	0	0	2	2	0	0	2	0	0	2	2	2	0	0	0	0	0	0
JHI-Hv50k-2016-7443	1H	5944599	0	2	0	0	0	0	0	0	0	0	2	2	0	2	0	0	2	0	0	0	0	2	2	0	0	2	0	0	2	0	0	2	2	0	0	2	0	0	2	2	2	0	0	0	0	0	0
JHI-Hv50k-2016-7423	1H	5945700	0	2	0	0	0	0	0	0	0	0	2	2	0	2	0	0	2	0	0	0	0	2	2	0	0	2	0	0	0	0	0	2	2	0	0	2	0	0	2	2	2	0	0	0	0	0	0
JHI-Hv50k-2016-7405	1H	5967647	0	2	0	0	0	0	0	0	0	0	2	2	0	2	0	0	2	0	0	0	0	2	2	0	0	2	0	0	0	0	0	2	2	0	0	2	0	0	2	2	2	0	0	0	0	0	0
JHI-Hv50k-2016-7404	1H	5967705	0	2	0	0	0	0	0	0	0	0	2	2	0	2	0	0	2	0	0	0	0	2	2	0	0	2	0	0	0	0	0	2	2	0	0	2	0	0	2	2	2	0	0	0	0	0	0
JHI-Hv50k-2016-7394	1H	5967912	0	2	0	0	0	0	0	0	0	0	2	2	0	2	0	0	2	0	0	0	0	2	2	0	0	2	0	0	0	0	0	2	2	0	0	2	0	0	2	2	2	0	0	0	0	0	0
JHI-Hv50k-2016-7390	1H	5967998	0	2	0	0	0	0	0	0	0	0	0	2	0	2	0	0	2	0	0	0	0	2	0	0	0	2	0	0	0	0	0	2	2	0	0	2	0	0	2	2	2	0	0	0	0	0	0
JHI-Hv50k-2016-7619	1H	6022280	2	0	0	0	0	2	0	0	0	2	0	0	0	0	2	2	0	0	0	0	0	0	0	0	2	0	0	2	0	0	0	0	0	0	2	0	2	0	0	0	0	0	0	0	2	0	2
JHI-Hv50k-2016-7618	1H	6022381	0	2	0	0	0	0	0	0	0	0	0	2	0	2	0	0	2	0	0	0	0	2	0	0	0	2	0	0	0	0	0	2	2	0	0	2	0	0	2	2	2	0	0	0	0	0	0
JHI-Hv50k-2016-7612	1H	6029040	0	2	0	0	0	0	0	0	0	0	0	2	0	2	0	0	0	0	0	0	0	2	0	0	0	2	0	0	0	0	0	2	2	0	0	2	0	0	2	2	2	0	0	0	0	0	0
JHI-Hv50k-2016-7609	1H	6029308	0	0	2	2	2	0	2	2	2	0	0	0	2	0	0	0	0	0	2	2	0	0	0	2	0	0	2	0	2	2	2	0	0	2	0	0	0	2	0	0	0	2	2	2	0	2	0
JHI-Hv50k-2016-7695	1H	6144157	0	0	2	2	2	0	2	2	2	0	2	0	2	0	0	0	0	0	2	2	0	0	2	2	0	0	2	0	0	2	2	0	0	0	0	0	0	2	0	0	0	2	2	2	0	2	0
SCRI_RS_162524	1H	6144440	2	2	0	0	0	2	0	0	0	2	0	2	0	2	2	2	2	2	0	0	2	2	0	0	2	2	0	2	0	0	0	2	2	2	2	2	2	0	2	2	2	0	0	0	2	0	2
JHI-Hv50k-2016-7701	1H	6144923	0	0	2	2	2	0	2	2	2	0	2	0	2	0	0	0	0	0	2	2	0	0	2	2	0	0	2	0	0	2	2	0	0	0	0	0	0	2	0	0	0	2	2	2	0	2	0
JHI-Hv50k-2016-7843	1H	6400197	0	0	0	0	0	0	2	2	2	0	0	0	2	0	0	0	0	0	2	0	0	0	0	2	0	0	0	0	0	0	2	0	0	0	0	0	0	0	0	0	0	0	2	0	0	0	0
JHI-Hv50k-2016-7841	1H	6400456	2	0	0	0	0	2	0	0	0	2	0	0	0	0	2	2	0	2	0	0	0	0	0	0	2	0	0	2	2	0	0	0	0	0	2	0	2	0	0	0	0	0	0	0	2	0	2
JHI-Hv50k-2016-7793	1H	6409524	0	0	0	0	0	0	0	0	0	0	0	0	0	0	0	0	0	0	0	0	2	0	0	0	0	2	0	0	0	0	0	0	0	0	0	0	0	0	0	0	0	0	0	0	0	0	0
JHI-Hv50k-2016-7758	1H	6427946	0	0	0	0	0	0	2	2	0	0	0	0	2	0	0	0	0	0	2	0	0	0	0	0	0	0	0	0	0	0	2	0	0	0	0	0	0	0	0	0	0	0	2	0	0	0	0
JHI-Hv50k-2016-7757	1H	6428040	0	2	2	0	2	0	0	0	0	0	0	2	0	2	0	0	2	0	0	0	0	2	0	0	0	0	0	0	2	2	0	2	2	2	0	2	0	2	2	2	2	0	0	0	0	0	0
JHI-Hv50k-2016-7755	1H	6428072	0	0	0	0	0	0	0	0	2	0	0	0	0	0	0	0	0	0	0	0	0	0	0	2	0	0	0	0	0	0	0	0	0	0	0	0	0	0	0	0	0	0	0	0	0	0	0
JHI-Hv50k-2016-7753	1H	6428198	0	2	2	0	2	0	0	0	2	0	0	2	0	2	0	0	2	0	0	0	0	2	0	2	0	0	0	0	2	2	0	2	2	2	0	2	0	2	2	2	2	0	0	0	0	0	0
JHI-Hv50k-2016-7752	1H	6428316	0	0	0	0	0	0	2	2	0	0	0	0	2	0	0	0	0	0	2	0	0	0	0	0	0	0	0	0	0	0	2	0	0	0	0	0	0	0	0	0	0	0	2	0	0	0	0
JHI-Hv50k-2016-7860	1H	6473679	0	2	2	0	2	0	0	0	0	0	0	2	0	2	0	0	2	0	0	0	0	2	0	0	0	0	0	0	2	2	0	2	2	2	0	2	0	2	2	2	2	0	0	0	0	0	0
JHI-Hv50k-2016-7866	1H	6479600	0	0	0	0	0	0	2	2	0	0	0	0	2	0	0	0	0	0	2	0	2	0	0	0	0	2	0	0	0	0	2	0	0	0	2	0	2	0	0	0	0	0	2	0	2	2	2
JHI-Hv50k-2016-7869	1H	6480036	0	0	0	0	0	0	0	0	0	0	0	0	0	0	0	0	0	0	0	0	0	0	0	0	0	0	0	0	0	0	0	0	0	0	2	0	2	0	0	0	0	0	0	0	2	0	2
JHI-Hv50k-2016-7921	1H	6628564	0	0	0	0	0	0	0	0	0	0	0	0	0	0	0	0	0	0	0	0	0	0	0	0	0	0	0	0	0	0	0	0	0	0	2	0	2	0	0	0	0	0	0	0	2	0	2
JHI-Hv50k-2016-7922	1H	6628637	0	0	0	2	0	0	0	0	0	0	2	2	0	0	2	2	0	2	0	2	0	0	2	0	0	0	2	0	0	0	0	0	0	0	0	0	0	0	0	0	0	2	0	2	0	0	0
JHI-Hv50k-2016-7936	1H	6630554	0	0	0	0	0	0	0	0	0	0	0	0	0	0	0	0	0	0	0	0	0	0	0	0	0	0	0	0	0	0	0	0	0	0	2	0	2	0	0	0	0	0	0	0	2	0	2
JHI-Hv50k-2016-7948	1H	6633246	0	0	0	0	0	0	0	0	0	0	0	0	0	0	0	0	0	0	0	0	0	0	0	0	0	0	0	0	0	0	0	0	0	0	2	0	2	0	0	0	0	0	0	0	2	0	2
JHI-Hv50k-2016-7963	1H	6637789	0	0	0	0	0	0	0	0	0	0	0	0	0	0	0	0	0	0	0	0	0	0	0	0	0	0	0	0	0	0	0	0	0	0	2	0	2	0	0	0	0	0	0	0	2	0	2
JHI-Hv50k-2016-7965	1H	6637939	0	2	0	0	0	0	2	2	0	0	0	0	2	2	0	0	2	0	2	0	0	2	0	0	0	2	0	0	2	0	2	2	2	0	0	2	0	0	2	0	0	0	2	0	0	0	0
JHI-Hv50k-2016-7888	1H	6715397	0	0	0	0	0	0	0	0	0	0	0	0	0	0	0	0	0	0	0	0	0	0	0	0	0	0	0	0	0	0	0	0	0	0	2	0	2	0	0	0	0	0	0	0	2	0	2
JHI-Hv50k-2016-7887	1H	6715520	0	0	0	0	0	0	0	0	0	0	0	0	0	0	0	0	0	0	0	0	0	0	0	0	0	0	0	0	0	0	0	0	0	0	2	0	2	0	0	0	0	0	0	0	2	0	2
JHI-Hv50k-2016-7883	1H	6717539	0	0	0	0	0	0	2	2	0	0	0	0	2	0	0	0	0	0	2	0	0	0	0	0	0	0	0	0	0	0	2	0	0	0	0	0	0	0	0	0	0	0	2	0	0	0	0
SCRI_RS_184274	1H	6817553	2	0	0	0	0	2	0	0	0	2	0	0	0	0	0	0	0	0	0	0	0	0	0	0	2	2	0	2	0	0	0	0	0	0	2	0	2	0	0	0	0	0	0	0	2	0	2
JHI-Hv50k-2016-8060	1H	6817863	0	0	0	2	0	0	0	0	0	0	0	0	0	0	0	0	0	0	0	2	0	0	0	0	0	0	2	0	0	0	0	0	0	2	0	0	0	0	0	0	0	2	0	2	0	2	0
JHI-Hv50k-2016-8002	1H	6931684	2	2	0	0	0	2	0	0	0	2	2	2	0	2	2	2	2	2	0	0	0	2	2	0	2	0	0	2	0	0	0	2	2	0	0	2	0	0	2	0	0	0	0	0	0	0	0
JHI-Hv50k-2016-7989	1H	6932542	0	0	0	0	0	0	0	0	0	0	0	0	0	0	0	0	0	0	0	0	0	0	0	0	0	0	0	0	0	0	0	0	0	0	2	0	2	0	0	0	0	0	0	0	2	0	2
JHI-Hv50k-2016-7985	1H	6932738	2	2	0	0	0	2	0	0	0	2	2	2	0	2	2	2	2	2	0	0	0	2	2	0	2	0	0	2	0	0	0	2	2	0	2	2	2	0	2	0	0	0	0	0	2	0	2
JHI-Hv50k-2016-7983	1H	6932847	0	0	0	0	0	0	2	2	0	0	0	0	2	0	0	0	0	0	2	0	2	0	0	0	0	2	0	0	2	0	2	0	0	2	0	0	0	0	0	0	0	0	2	0	0	2	0
JHI-Hv50k-2016-8214	1H	7106206	0	0	0	0	0	0	0	0	0	0	0	0	0	0	0	0	0	0	0	0	2	0	0	0	0	0	0	0	0	0	0	0	0	0	0	0	0	0	0	0	0	0	0	0	0	0	0
JHI-Hv50k-2016-8208	1H	7106353	0	0	0	0	0	0	2	2	0	0	0	0	2	0	0	0	0	0	2	0	0	0	0	0	0	0	2	0	2	0	2	0	0	0	2	0	2	0	0	0	0	0	2	0	2	0	2
JHI-Hv50k-2016-8128	1H	7210122	0	0	0	2	0	0	0	0	2	0	0	0	0	0	0	0	0	0	0	2	2	0	0	2	0	0	0	0	0	0	0	0	0	0	0	0	0	0	0	0	2	0	0	2	0	0	0
JHI-Hv50k-2016-8131	1H	7210388	0	0	0	2	0	0	0	0	2	0	0	0	0	0	0	0	0	0	0	2	0	0	0	2	0	0	0	0	0	0	0	0	0	0	0	0	0	0	0	0	2	0	0	2	0	0	0
JHI-Hv50k-2016-8132	1H	7210503	2	2	0	0	0	2	0	0	0	2	2	2	0	2	2	2	2	2	0	0	0	2	2	0	2	2	0	2	0	0	0	2	2	0	0	2	0	0	2	0	0	2	0	0	0	0	0
JHI-Hv50k-2016-8173	1H	7213381	0	0	0	0	0	0	0	0	0	0	0	0	0	0	0	0	0	0	0	0	0	0	0	0	0	2	0	0	0	0	0	0	0	0	0	0	0	0	0	0	0	0	0	0	0	0	0
JHI-Hv50k-2016-8306	1H	7254189	0	0	2	0	2	0	0	0	0	0	0	0	0	0	0	0	0	0	0	0	0	0	0	0	0	0	0	0	0	2	0	0	0	2	0	0	0	2	0	0	0	0	0	0	0	0	0
JHI-Hv50k-2016-8325	1H	7255127	0	0	2	0	2	0	0	0	0	0	0	0	0	0	0	0	0	0	0	0	0	0	0	0	0	0	0	0	0	2	0	0	0	2	0	0	0	2	0	0	0	0	0	0	0	0	0
JHI-Hv50k-2016-8341	1H	7256062	0	0	0	0	0	0	0	0	0	0	0	2	0	0	0	0	0	0	0	0	0	0	0	0	0	0	0	0	2	0	0	0	0	0	2	0	2	0	0	2	0	0	0	0	2	2	2
JHI-Hv50k-2016-8401	1H	7408664	0	0	0	2	0	0	0	0	2	0	0	0	0	0	0	0	0	0	0	2	0	0	0	2	0	0	0	0	2	0	0	0	0	0	2	0	2	0	0	2	0	0	0	2	2	2	2
JHI-Hv50k-2016-8460	1H	7416494	0	0	2	0	2	0	0	0	0	0	0	0	0	0	0	0	0	0	0	0	0	0	0	0	0	0	0	0	0	2	0	0	0	0	0	0	0	2	0	0	0	0	0	0	0	0	0
JHI-Hv50k-2016-8493	1H	7419729	0	0	0	0	0	0	2	2	0	0	0	0	2	0	0	0	0	0	2	0	0	0	0	0	0	2	2	0	0	0	2	0	0	0	0	0	0	0	0	0	0	0	2	0	0	0	0
JHI-Hv50k-2016-8563	1H	7510041	2	0	0	0	0	2	0	0	0	2	2	2	0	0	2	2	0	0	0	0	2	0	2	0	2	0	2	2	0	0	0	0	0	2	0	0	0	0	0	0	2	0	0	0	0	0	0
JHI-Hv50k-2016-8609	1H	7532197	0	0	0	0	0	2	0	0	0	2	2	2	0	0	2	2	0	2	0	0	0	0	2	0	2	0	0	2	0	0	0	0	0	0	0	0	0	0	0	0	0	0	0	0	0	0	0
JHI-Hv50k-2016-8618	1H	7533418	2	0	2	0	2	2	0	0	0	2	2	2	0	0	2	2	0	2	0	0	2	0	2	0	2	0	0	2	0	2	0	0	0	2	0	0	0	2	0	0	2	0	0	0	0	0	0
JHI-Hv50k-2016-8627	1H	7533678	0	0	0	0	0	0	0	0	0	0	0	0	0	0	0	0	0	0	0	0	0	0	0	0	0	0	0	0	0	0	0	0	0	2	0	0	0	0	0	0	2	0	0	0	0	0	0
JHI-Hv50k-2016-8842	1H	7740910	0	0	0	0	0	0	2	2	0	0	0	0	2	0	0	0	0	0	2	0	0	0	0	0	0	2	2	0	0	0	2	0	0	0	0	0	0	0	0	0	0	0	2	0	0	0	0
JHI-Hv50k-2016-8841	1H	7741021	0	0	0	0	0	0	0	0	0	0	2	0	0	0	0	0	0	0	0	0	0	0	2	0	0	0	0	0	0	0	0	0	0	2	0	0	0	0	0	0	2	0	0	0	0	0	0
JHI-Hv50k-2016-8840	1H	7741171	0	0	0	0	0	2	0	0	0	2	0	0	0	0	0	0	0	0	0	0	2	0	0	0	2	0	0	2	0	0	0	0	0	0	0	0	0	0	0	0	0	0	0	0	0	0	0
SCRI_RS_222250	1H	7750494	0	0	0	0	0	2	2	2	0	2	0	2	2	0	0	0	0	0	2	0	2	0	0	0	2	0	2	2	0	0	2	0	0	0	0	0	0	0	0	0	2	0	2	0	0	2	0
JHI-Hv50k-2016-8809	1H	7750724	0	0	0	0	0	0	0	0	0	0	0	0	0	0	0	0	0	0	0	0	0	0	0	0	0	0	0	0	0	0	0	0	0	0	0	0	0	0	0	0	0	0	0	0	0	2	0
JHI-Hv50k-2016-8797	1H	7752237	0	0	0	0	0	0	0	0	0	0	0	2	0	0	0	0	0	0	0	0	0	0	0	0	0	0	0	0	0	0	0	0	0	0	0	0	0	0	0	0	0	0	0	0	0	0	0
SCRI_RS_165792	1H	7752583	0	2	0	2	0	0	0	0	2	0	2	0	0	2	0	0	2	0	0	2	0	2	2	2	0	0	0	0	2	0	0	2	2	2	2	2	2	0	2	2	0	2	0	2	2	0	2
JHI-Hv50k-2016-8791	1H	7752943	0	0	0	0	0	0	0	0	0	0	0	0	0	0	0	0	0	0	0	0	0	0	0	0	0	0	0	0	0	0	0	0	0	0	0	0	0	0	0	0	0	0	0	0	0	2	0
JHI-Hv50k-2016-8710	1H	7768368	0	2	0	2	0	0	0	0	2	0	2	0	0	2	2	2	2	2	0	2	0	2	2	2	0	0	0	0	2	0	0	2	2	2	2	2	2	0	2	2	0	2	0	2	2	0	2
JHI-Hv50k-2016-8961	1H	7804798	0	0	0	0	0	0	0	0	0	0	0	2	0	0	0	0	0	0	0	0	0	0	0	0	0	2	0	0	0	0	0	0	0	0	0	0	0	0	0	0	0	0	0	0	0	0	0
JHI-Hv50k-2016-8969	1H	7806129	0	0	0	0	0	0	2	2	0	0	0	0	0	0	0	0	0	0	2	0	0	0	0	0	0	0	2	0	0	0	2	0	0	0	0	0	0	0	0	0	0	0	0	0	0	0	0
JHI-Hv50k-2016-9131	1H	7832431	0	0	2	0	0	0	0	0	0	0	0	0	0	0	0	0	0	0	0	0	0	0	0	0	0	0	0	0	0	0	0	0	0	0	2	0	2	0	0	2	0	0	0	0	2	0	2
JHI-Hv50k-2016-9160	1H	7835369	0	0	2	0	2	0	0	0	0	0	0	0	0	0	0	0	0	0	0	0	0	0	0	0	0	0	0	0	0	2	0	0	0	0	0	0	0	2	0	0	0	0	0	0	0	0	0
JHI-Hv50k-2016-9204	1H	7885131	0	0	0	0	0	0	0	0	0	0	0	2	0	0	0	0	0	0	0	0	0	0	0	0	0	0	0	0	0	0	0	0	0	0	0	0	0	0	0	0	0	0	0	0	0	0	0
JHI-Hv50k-2016-9199	1H	7885559	0	0	0	0	0	0	2	2	0	0	0	0	2	0	0	0	0	0	2	0	0	0	0	0	0	0	2	0	0	0	2	0	0	0	0	0	0	0	0	0	0	0	2	0	0	0	0
JHI-Hv50k-2016-9237	1H	7940077	2	2	0	0	0	2	0	0	0	2	0	0	0	2	2	2	2	2	0	0	0	2	0	0	2	0	0	2	0	0	0	2	2	0	2	2	2	0	2	2	0	2	0	0	2	0	2
JHI-Hv50k-2016-9470	1H	8007008	2	2	0	0	0	2	0	0	0	2	0	0	0	2	2	2	2	2	0	0	0	2	0	0	2	2	0	2	0	2	0	2	2	0	2	2	2	0	2	2	0	2	0	0	2	0	2
JHI-Hv50k-2016-9500	1H	8194873	0	0	0	0	0	0	0	0	0	0	0	0	0	0	0	0	0	0	0	0	0	0	0	0	0	2	0	0	0	0	0	0	0	0	0	0	0	0	0	0	0	0	0	0	0	0	0
SCRI_RS_134663	1H	8194952	0	0	0	0	0	0	2	2	0	0	0	0	2	0	0	0	0	0	2	0	0	0	0	0	0	0	2	0	0	0	2	0	0	0	0	0	0	0	0	0	0	0	2	0	0	0	0
JHI-Hv50k-2016-9518	1H	8196318	0	0	0	0	0	0	0	0	2	0	2	2	0	0	0	0	0	0	0	0	0	0	2	2	0	0	0	0	0	0	0	0	0	0	0	0	0	0	0	0	0	0	0	0	0	0	0
JHI-Hv50k-2016-9519	1H	8196391	0	0	0	2	0	0	0	0	0	0	0	0	0	0	0	0	0	0	0	2	0	0	0	0	0	0	0	0	0	0	0	0	0	2	2	0	2	0	0	2	2	0	0	2	2	0	2
JHI-Hv50k-2016-9547	1H	8198357	2	2	2	0	2	2	2	2	2	2	2	0	2	2	2	2	2	2	0	0	0	2	2	2	0	2	2	2	2	0	2	2	2	0	0	2	0	2	2	0	0	2	2	0	0	0	0
JHI-Hv50k-2016-9567	1H	8200002	0	0	0	2	0	0	0	0	0	0	0	0	0	0	0	0	0	0	0	2	0	0	0	0	0	0	0	0	2	0	0	0	0	2	2	0	2	0	0	2	2	0	0	2	2	0	2
JHI-Hv50k-2016-9600	1H	8212971	0	0	0	0	0	0	0	0	0	0	0	0	0	0	0	0	0	0	0	0	2	0	0	0	0	2	0	0	0	0	0	0	0	0	0	0	0	0	0	0	0	0	0	0	0	0	0
JHI-Hv50k-2016-9615	1H	8216014	0	0	2	0	2	0	0	0	0	0	0	0	0	0	0	0	0	0	0	0	0	0	0	0	0	0	0	0	0	2	0	0	0	0	0	0	0	2	0	0	0	0	0	0	0	0	0
JHI-Hv50k-2016-9618	1H	8216257	2	2	0	0	0	2	0	0	0	2	0	2	0	2	0	0	2	0	0	0	0	2	0	0	2	0	0	2	0	0	0	2	2	0	0	2	0	0	2	0	0	2	0	0	0	2	0
12_30918	1H	8216427	0	0	0	2	0	0	0	0	2	0	0	0	0	0	2	2	0	2	0	2	0	0	0	2	0	0	0	0	2	0	0	0	0	2	2	0	2	0	0	2	2	0	0	2	2	0	2
JHI-Hv50k-2016-9863	1H	8296464	0	0	0	0	0	0	0	0	0	0	2	0	0	0	0	0	0	0	0	0	0	0	2	0	0	0	0	0	0	0	0	0	0	2	0	0	0	0	0	0	0	0	0	0	0	0	0
JHI-Hv50k-2016-9857	1H	8298835	0	0	0	0	0	0	0	0	0	0	0	0	0	0	2	2	0	2	0	0	0	0	0	0	0	0	0	0	2	0	0	0	0	2	2	0	2	0	0	2	0	0	0	0	2	0	2
12_30952	1H	8300088	0	0	2	2	2	0	2	2	0	0	0	0	2	0	0	0	0	0	2	2	2	0	0	0	0	0	2	0	0	2	2	0	0	0	0	0	0	2	0	0	0	0	2	2	0	0	0
JHI-Hv50k-2016-9842	1H	8300129	2	2	0	0	0	2	0	0	2	2	0	0	0	2	0	0	2	0	0	0	0	2	0	2	2	0	0	2	0	0	0	2	2	0	0	2	0	0	2	0	0	2	0	0	0	0	0
12_30950	1H	8300229	0	0	0	0	0	0	0	0	0	0	0	0	0	0	0	0	0	0	0	0	0	0	0	0	0	0	0	0	0	0	0	0	0	2	0	0	0	0	0	0	0	0	0	0	0	0	0
JHI-Hv50k-2016-9748	1H	8379280	0	0	0	0	0	0	0	0	0	0	0	2	0	0	0	0	0	0	0	0	0	0	0	0	0	0	0	0	0	0	0	0	0	0	0	0	0	0	0	0	0	0	0	0	0	0	0
JHI-Hv50k-2016-9731	1H	8380184	0	0	0	0	0	0	2	2	0	0	0	0	2	0	0	0	0	0	2	0	0	0	0	0	0	0	2	0	0	0	2	0	0	0	0	0	0	0	0	0	0	0	2	0	0	0	0
JHI-Hv50k-2016-9703	1H	8390162	0	0	2	2	2	0	0	0	0	0	0	2	0	0	0	0	0	0	0	2	0	0	0	0	0	0	0	0	0	2	0	0	0	0	0	0	0	2	0	0	2	0	0	2	0	0	0
JHI-Hv50k-2016-9699	1H	8390877	0	0	0	0	0	0	0	0	0	0	0	0	0	0	0	0	0	0	0	0	0	0	0	0	0	0	0	0	0	0	0	0	0	0	2	0	2	0	0	2	0	0	0	0	2	0	2
JHI-Hv50k-2016-9680	1H	8394868	0	0	2	2	2	0	0	0	0	0	0	2	0	0	0	0	0	0	0	2	0	0	0	0	0	0	0	0	0	2	0	0	0	0	0	0	0	2	0	0	2	0	0	2	0	0	0
JHI-Hv50k-2016-10019	1H	8509687	0	0	0	0	0	0	2	2	0	0	0	0	2	0	0	0	0	0	2	0	0	0	0	0	0	0	2	0	0	0	2	0	0	0	0	0	0	0	0	0	0	0	2	0	0	0	0
JHI-Hv50k-2016-10004	1H	8510536	0	0	0	0	0	0	0	0	0	0	0	0	0	0	0	0	0	0	0	0	0	0	0	0	0	0	0	0	0	0	0	0	0	0	2	0	2	0	0	2	0	0	0	0	2	0	2
JHI-Hv50k-2016-9989	1H	8511170	0	0	0	0	0	0	0	0	0	0	0	0	0	0	0	0	0	0	0	0	0	0	0	0	0	0	0	0	0	0	0	0	0	0	2	0	2	0	0	2	0	0	0	0	2	0	2
JHI-Hv50k-2016-9987	1H	8511263	0	2	0	0	0	2	0	0	2	2	2	0	0	2	0	0	2	0	0	0	0	2	2	2	2	2	0	2	0	0	0	2	2	2	0	2	0	0	2	0	0	2	0	0	0	0	0
JHI-Hv50k-2016-9983	1H	8511495	2	0	2	0	0	0	0	0	0	0	0	0	0	0	2	2	0	2	0	0	2	0	0	0	0	0	0	0	2	0	0	0	0	2	2	0	2	0	0	2	2	0	0	0	2	0	2
JHI-Hv50k-2016-9963	1H	8512325	0	0	2	2	2	0	2	2	0	0	0	2	2	0	0	0	0	0	2	2	0	0	0	0	0	0	2	0	2	2	2	0	0	0	0	0	0	2	0	0	2	0	2	2	0	2	0
SCRI_RS_129789	1H	8512623	0	0	0	0	0	0	2	2	0	0	0	0	2	0	0	0	0	0	2	0	0	0	0	0	0	0	2	0	0	0	2	0	0	0	0	0	0	0	0	0	0	0	2	0	0	0	0
JHI-Hv50k-2016-9903	1H	8521552	2	0	0	0	0	0	0	0	0	0	0	0	0	0	2	2	0	2	0	0	2	0	0	0	0	0	0	0	0	0	0	0	0	0	0	0	0	0	0	0	2	0	0	0	0	2	0
JHI-Hv50k-2016-10222	1H	9033357	2	0	0	0	0	2	0	0	2	2	0	0	0	0	2	2	2	2	0	0	0	2	0	2	2	2	0	2	0	0	0	2	2	0	0	2	0	0	2	0	0	0	0	0	0	0	0
JHI-Hv50k-2016-10223	1H	9033373	2	0	0	0	0	2	0	0	2	2	0	0	0	0	2	2	2	2	0	0	0	2	0	2	2	2	0	2	0	0	0	2	2	0	0	2	0	0	2	0	0	0	0	0	0	0	0
JHI-Hv50k-2016-10265	1H	9136722	0	0	0	0	0	0	0	0	0	0	0	0	0	0	0	0	0	0	0	0	0	0	0	0	0	0	0	0	0	0	0	0	0	0	0	0	0	0	0	0	2	0	0	0	0	0	0
JHI-Hv50k-2016-10262	1H	9137572	0	0	0	0	2	0	2	2	0	0	0	0	2	0	0	0	0	0	2	0	0	0	0	0	0	0	2	0	0	2	2	0	0	2	0	0	0	2	0	0	0	0	2	0	0	0	0
JHI-Hv50k-2016-10260	1H	9137736	2	0	0	0	0	2	0	0	2	2	0	0	0	0	2	2	2	2	0	0	0	2	0	2	2	2	0	2	0	0	0	2	2	0	0	2	0	0	2	0	0	0	0	0	0	0	0
JHI-Hv50k-2016-10279	1H	9166500	0	0	0	0	0	0	2	2	0	0	0	0	2	0	0	0	0	0	2	0	2	0	0	0	0	0	2	0	0	0	2	0	0	2	0	0	0	0	0	0	0	0	2	0	0	0	0
JHI-Hv50k-2016-10283	1H	9166923	2	0	0	0	0	2	0	0	2	2	0	0	0	0	2	2	2	2	0	0	0	2	0	2	2	2	0	2	0	0	0	2	2	0	0	2	0	0	2	0	0	0	0	0	0	0	0
JHI-Hv50k-2016-10286	1H	9167187	0	0	0	0	0	0	0	0	0	0	0	0	0	0	0	0	0	0	0	0	0	0	0	0	0	0	0	0	0	0	0	0	0	0	2	0	2	0	0	2	0	0	0	0	2	0	2
JHI-Hv50k-2016-10366	1H	9446036	0	0	0	2	0	0	0	0	0	0	2	0	0	0	0	0	0	0	0	2	0	0	2	0	0	0	0	0	0	0	0	0	0	0	0	0	0	0	0	0	0	0	0	2	0	0	0
JHI-Hv50k-2016-10365	1H	9446222	0	0	0	2	0	0	0	0	0	0	2	2	0	0	0	0	0	0	0	2	0	0	2	0	0	0	0	0	0	0	0	0	0	0	0	0	0	0	0	0	0	0	0	2	0	0	0
JHI-Hv50k-2016-10363	1H	9446439	0	0	0	2	2	0	2	2	0	0	2	2	2	0	0	0	0	0	2	2	0	0	2	0	0	0	2	0	0	2	2	0	0	2	0	0	0	2	0	0	0	2	2	2	0	2	0
JHI-Hv50k-2016-10336	1H	9453689	0	0	0	2	2	0	2	2	0	0	2	2	2	0	0	0	0	0	2	2	2	0	2	0	0	0	2	0	0	2	2	0	0	2	0	0	0	2	0	0	0	2	2	2	0	0	0
JHI-Hv50k-2016-10330	1H	9455625	0	0	0	0	2	0	0	0	0	0	0	0	0	0	0	0	0	0	0	0	0	0	0	0	0	0	0	0	0	2	0	0	0	0	0	0	0	2	0	0	0	0	0	0	0	0	0
SCRI_RS_148733	1H	9456185	0	0	0	2	2	0	2	2	0	0	2	2	2	0	0	0	0	0	2	2	2	0	2	0	0	0	2	0	0	2	2	0	0	2	0	0	0	2	0	0	0	2	2	2	0	2	0
JHI-Hv50k-2016-10325	1H	9456596	0	0	0	0	2	0	0	0	0	0	0	0	0	0	0	0	0	0	0	0	2	0	0	0	0	0	0	0	0	2	0	0	0	0	0	0	0	2	0	0	0	0	0	0	0	0	0
SCRI_RS_137023	1H	9739401	0	0	0	0	0	0	2	2	0	0	0	0	2	0	0	0	0	0	2	0	0	0	0	0	0	0	2	0	0	0	2	0	0	2	0	0	0	0	0	0	0	2	2	0	0	0	0
SCRI_RS_164150	1H	9740804	0	0	0	0	0	0	0	0	0	0	0	0	0	0	0	0	0	0	0	0	0	0	0	0	0	0	0	0	0	0	0	0	0	0	0	0	0	0	0	0	0	0	0	0	0	0	0
JHI-Hv50k-2016-10472	1H	9740810	0	0	0	0	2	0	0	0	0	0	0	0	0	0	0	0	0	0	0	0	2	0	0	0	0	0	0	0	0	2	0	0	0	0	0	0	0	2	0	0	0	0	0	0	0	0	0
JHI-Hv50k-2016-10491	1H	9742532	0	0	0	0	0	0	2	2	0	0	0	0	2	0	0	0	0	0	2	0	0	0	0	0	0	0	2	0	0	0	2	0	0	2	0	0	0	0	0	0	0	2	2	0	0	0	0
JHI-Hv50k-2016-10391	1H	9833943	0	0	0	0	0	2	0	0	2	2	0	0	0	0	2	2	0	2	0	0	0	0	0	2	2	0	0	2	0	0	0	0	0	0	0	0	0	0	2	0	0	0	0	0	0	0	0
JHI-Hv50k-2016-10570	1H	10179999	0	0	0	2	2	0	2	0	0	0	2	0	2	0	0	0	0	0	2	2	2	0	0	0	0	0	2	0	0	2	2	0	2	2	2	0	0	2	0	0	2	2	0	2	0	0	2
JHI-Hv50k-2016-10580	1H	10240391	0	0	0	2	2	0	0	0	0	0	2	0	2	0	2	2	0	2	0	2	2	0	0	0	0	0	0	0	0	2	0	0	2	0	0	0	0	2	0	0	2	2	0	2	0	0	0
JHI-Hv50k-2016-10665	1H	10390661	0	0	0	0	0	0	0	0	0	0	0	0	0	0	2	2	0	2	0	0	0	0	0	0	0	0	0	0	0	0	0	0	2	0	0	0	0	0	0	0	0	0	0	0	0	0	0
JHI-Hv50k-2016-10692	1H	10400211	0	0	0	0	0	0	2	0	0	0	0	0	2	0	0	0	0	0	2	0	0	0	0	0	0	0	2	0	0	0	2	0	0	2	2	0	0	0	0	0	0	2	0	0	0	0	2
JHI-Hv50k-2016-10645	1H	10425546	0	0	0	2	0	0	0	0	0	0	0	0	0	0	0	0	0	0	0	2	2	0	0	0	0	0	0	0	0	0	0	0	0	0	0	0	0	0	0	0	0	0	0	2	0	0	0
JHI-Hv50k-2016-10609	1H	10452881	2	2	0	0	0	0	2	2	0	0	0	0	2	0	0	0	0	0	2	0	0	0	0	0	0	0	2	0	0	0	0	0	0	2	2	0	0	0	0	0	0	2	2	0	0	0	2
JHI-Hv50k-2016-10800	1H	10477515	0	0	0	0	0	0	2	0	2	0	2	0	2	2	2	2	0	2	2	0	2	0	0	2	0	0	2	2	0	0	0	0	0	2	2	0	2	0	0	2	2	2	0	0	2	2	2
JHI-Hv50k-2016-10782	1H	10478874	0	0	0	0	0	0	0	0	2	0	0	0	0	2	2	2	0	2	0	0	2	0	0	2	0	0	0	2	0	0	0	0	0	0	0	0	2	0	0	2	2	0	0	0	2	2	0
JHI-Hv50k-2016-10780	1H	10478972	0	0	0	0	0	0	0	0	2	0	0	0	0	2	2	2	0	2	0	0	2	0	0	2	0	0	0	2	0	0	0	0	0	0	0	0	2	0	0	2	2	0	0	0	2	2	0
JHI-Hv50k-2016-10779	1H	10479128	0	0	0	0	0	0	0	0	2	0	0	0	0	2	2	2	0	2	0	0	2	0	0	2	0	0	0	2	0	0	0	0	0	0	0	0	2	0	0	2	2	0	0	0	2	2	0
JHI-Hv50k-2016-10875	1H	10562310	0	0	0	0	0	0	0	0	2	0	0	0	0	2	2	2	0	2	0	0	0	0	0	2	0	0	0	2	0	0	0	0	0	0	0	0	2	0	0	2	2	0	0	0	2	2	0
JHI-Hv50k-2016-10930	1H	10564680	0	0	0	0	0	0	2	0	0	0	0	0	2	0	0	0	0	0	2	0	2	0	0	0	0	0	2	0	0	0	0	0	0	2	2	0	0	0	0	0	0	2	0	0	0	0	2
JHI-Hv50k-2016-10989	1H	10749426	0	0	0	0	0	0	2	0	0	0	0	0	0	0	0	0	0	0	2	0	0	0	0	0	0	0	2	0	0	0	0	0	0	2	2	0	0	0	0	0	0	2	0	0	0	0	2
JHI-Hv50k-2016-10993	1H	10749603	0	0	2	2	2	0	0	0	0	0	0	0	0	0	0	0	0	0	0	2	0	0	0	0	0	0	0	0	2	2	0	0	0	0	0	0	0	2	0	0	0	0	0	2	0	0	0
JHI-Hv50k-2016-10994	1H	10749660	0	0	2	2	2	0	0	0	0	0	0	0	0	0	0	0	0	0	0	2	0	0	0	0	0	0	0	0	2	2	0	0	0	0	0	0	0	2	0	0	0	0	0	2	0	0	0
SCRI_RS_130600	1H	10750037	0	0	0	0	0	2	0	0	2	2	0	2	0	2	0	0	2	0	0	0	0	2	2	2	2	2	0	2	0	0	2	2	0	0	0	2	2	0	2	2	2	0	0	0	2	2	0
SCRI_RS_130592	1H	10750339	0	0	2	2	2	0	2	0	0	0	2	0	2	0	0	0	0	0	2	2	0	0	0	0	0	0	2	0	2	2	0	0	2	2	2	0	0	2	0	0	0	0	0	2	0	0	2
JHI-Hv50k-2016-11028	1H	10755639	0	0	0	0	0	2	0	0	2	2	0	2	0	2	0	0	2	0	0	0	0	2	2	2	2	2	0	2	0	0	2	2	0	0	0	2	2	0	2	2	2	0	0	0	2	2	0
SCRI_RS_169942	1H	10762796	0	0	0	0	0	0	2	0	0	0	0	0	2	0	0	0	0	0	2	0	0	0	0	0	0	0	2	0	0	0	0	0	0	2	2	0	0	0	0	0	0	2	0	0	0	0	2
JHI-Hv50k-2016-11073	1H	10762980	2	2	0	0	0	0	0	2	0	0	0	0	0	0	0	0	0	0	0	0	0	0	0	0	0	0	0	0	0	0	0	0	0	2	0	0	0	0	0	0	0	0	2	0	0	0	0
JHI-Hv50k-2016-11098	1H	10789273	0	0	0	0	0	2	0	0	2	2	0	2	0	2	0	0	2	0	0	0	2	2	2	2	2	2	0	2	0	0	2	2	0	0	0	2	2	0	2	2	2	0	0	0	2	2	0
JHI-Hv50k-2016-11135	1H	10811018	0	0	0	2	0	0	2	0	0	0	0	0	2	0	0	0	0	0	2	2	0	0	0	0	0	0	2	0	0	0	0	0	0	0	2	0	0	0	0	0	0	2	0	2	0	0	2
JHI-Hv50k-2016-11139	1H	10811118	0	0	0	2	0	0	2	0	0	0	0	0	2	0	0	0	0	0	2	2	0	0	0	0	0	0	2	0	0	0	0	0	0	0	2	0	0	0	0	0	0	2	0	2	0	0	2
JHI-Hv50k-2016-11149	1H	10819077	2	2	2	0	0	0	0	2	0	0	0	0	0	0	2	2	0	2	0	0	0	0	0	0	0	0	0	0	2	0	0	0	2	2	0	0	0	0	0	0	0	0	2	0	0	0	0
JHI-Hv50k-2016-11188	1H	10836085	0	0	0	0	0	0	2	0	0	0	0	0	2	0	0	0	0	0	2	0	0	0	0	0	0	0	2	0	0	0	0	0	0	0	2	0	0	0	0	0	0	2	0	0	0	0	2
JHI-Hv50k-2016-11234	1H	11088468	0	0	0	0	0	0	0	0	0	0	2	0	0	0	0	0	0	2	0	0	0	0	0	0	0	0	0	0	0	0	0	0	0	0	0	0	0	0	0	0	0	0	0	0	0	0	0
JHI-Hv50k-2016-11229	1H	11088757	2	2	2	2	0	0	2	2	0	0	2	0	2	0	0	0	0	2	2	2	0	0	0	0	0	0	2	0	2	0	0	0	0	0	2	0	0	0	0	0	0	2	2	2	0	0	2
JHI-Hv50k-2016-11221	1H	11089084	0	0	0	0	0	2	0	0	2	2	0	2	0	2	0	0	0	0	0	0	0	0	0	2	2	0	0	2	0	0	0	0	0	0	0	0	2	0	0	2	2	0	0	0	2	2	0
JHI-Hv50k-2016-11408	1H	11226368	0	0	0	0	2	0	0	0	0	0	0	0	0	0	0	0	0	0	0	2	0	0	0	0	0	0	0	0	0	2	0	0	0	0	0	0	0	0	0	0	0	0	0	2	0	0	0
JHI-Hv50k-2016-11528	1H	11338005	0	0	0	0	0	0	2	0	0	0	2	0	2	0	0	0	0	0	2	0	0	0	0	0	0	0	2	0	0	0	0	0	0	2	2	0	0	0	0	0	0	2	0	0	0	0	2
JHI-Hv50k-2016-11495	1H	11343308	2	2	2	2	0	0	0	2	0	0	0	0	0	0	0	0	0	0	0	0	0	0	0	0	0	0	0	0	2	0	0	0	0	0	0	0	0	0	0	0	0	0	2	0	0	0	0
JHI-Hv50k-2016-11481	1H	11344324	0	0	0	0	2	0	0	0	0	0	0	0	0	0	0	0	0	0	0	2	2	0	0	0	0	0	0	0	0	2	0	0	0	0	0	0	0	0	0	0	0	0	0	2	0	0	0
12_30948	1H	11666190	0	0	0	0	2	0	0	0	0	0	2	0	0	0	0	0	0	0	0	2	2	0	0	0	0	0	0	0	0	2	0	0	0	0	0	0	0	0	0	0	0	0	0	2	0	0	0
JHI-Hv50k-2016-11911	1H	11704556	0	0	0	0	0	2	0	0	2	2	0	2	0	2	0	0	0	0	0	0	0	0	0	2	2	0	0	2	0	0	0	0	0	0	0	0	2	0	0	2	2	0	0	0	0	2	0
JHI-Hv50k-2016-11910	1H	11704613	0	0	0	0	0	2	0	0	2	2	0	2	0	2	0	0	0	0	0	0	0	0	0	2	2	0	0	2	0	0	0	0	0	0	0	0	2	0	0	2	2	0	0	0	0	2	0
JHI-Hv50k-2016-11877	1H	11741075	2	2	0	2	0	0	2	2	0	0	0	0	2	0	0	0	0	0	2	0	0	0	0	0	0	0	2	0	0	0	0	0	0	0	2	0	0	0	0	0	0	2	2	0	2	0	2
JHI-Hv50k-2016-11876	1H	11741114	0	0	0	0	0	2	0	0	2	2	0	2	0	2	2	2	0	2	0	0	0	0	0	2	2	0	0	2	0	0	0	0	2	0	0	0	2	0	2	2	2	0	0	0	0	2	0
JHI-Hv50k-2016-11874	1H	11741467	0	0	2	0	0	0	0	0	0	0	0	0	0	0	0	0	2	0	0	0	0	2	2	0	0	2	0	0	2	0	2	2	0	0	0	2	0	2	0	0	0	0	0	0	0	0	0
JHI-Hv50k-2016-11873	1H	11741523	0	0	2	0	0	0	0	0	0	0	0	0	0	0	0	0	2	0	0	0	0	2	2	0	0	2	0	0	2	0	2	2	0	0	0	2	0	2	0	0	0	0	0	0	0	0	0
JHI-Hv50k-2016-11870	1H	11741723	2	2	0	2	0	0	0	2	0	0	0	0	0	0	0	0	0	0	0	0	0	0	0	0	0	0	0	0	0	0	0	0	0	0	0	0	0	0	0	0	0	2	2	0	2	0	0
JHI-Hv50k-2016-11778	1H	11758735	0	0	0	0	0	2	0	0	2	2	0	2	0	2	0	0	0	2	0	0	0	0	0	2	2	0	0	2	0	0	0	0	0	0	0	0	2	0	0	2	2	0	0	0	0	2	0
JHI-Hv50k-2016-11776	1H	11758834	0	0	2	0	0	0	2	0	0	0	0	0	2	0	0	0	0	0	2	0	0	0	0	0	0	0	2	0	2	0	0	0	0	0	2	0	0	0	0	0	0	0	0	0	0	0	2
JHI-Hv50k-2016-11768	1H	11759381	0	0	0	0	0	0	0	0	0	0	2	0	0	0	0	0	0	0	0	0	0	0	0	0	0	0	0	0	0	0	0	0	0	2	0	0	0	0	0	0	0	0	0	0	0	0	0
JHI-Hv50k-2016-11753	1H	11760865	0	0	0	0	2	0	0	0	0	0	0	0	0	0	0	0	0	0	0	2	2	0	0	0	0	0	0	0	0	2	0	0	0	0	0	0	0	0	0	0	0	0	0	2	0	0	0
SCRI_RS_13972	1H	11797610	2	0	0	0	0	0	0	2	0	0	0	0	0	0	0	0	0	0	0	0	0	0	0	0	0	0	0	0	0	0	0	0	0	0	0	0	0	0	0	0	0	2	2	0	0	0	0
JHI-Hv50k-2016-11714	1H	11798189	0	0	0	0	0	2	0	0	2	2	0	2	0	2	0	0	0	2	0	0	0	0	0	2	2	0	0	2	0	0	0	0	0	0	0	0	2	0	0	2	2	0	0	0	2	2	0
JHI-Hv50k-2016-11704	1H	11798805	0	0	2	0	0	0	0	0	0	0	0	0	0	0	2	2	2	0	0	0	0	2	2	0	0	2	0	0	2	0	2	2	2	0	0	2	0	2	2	0	0	0	0	0	0	0	0
JHI-Hv50k-2016-11687	1H	11800097	0	0	0	0	0	2	0	0	2	2	2	2	0	2	0	0	0	2	0	0	0	0	0	2	2	0	0	2	0	0	0	0	0	2	0	0	2	0	0	2	2	0	0	0	2	2	0
JHI-Hv50k-2016-11651	1H	11942220	0	0	2	0	0	0	2	0	0	0	2	0	2	0	2	2	2	0	2	0	2	2	2	0	0	2	2	0	2	0	2	2	2	2	2	2	0	2	2	0	0	2	0	0	0	0	2
JHI-Hv50k-2016-11646	1H	11942925	0	0	0	0	0	0	0	0	0	0	0	0	0	0	2	2	2	0	0	0	0	2	2	0	0	2	0	0	0	0	2	2	2	0	0	2	0	2	2	0	0	0	0	0	0	0	0
SCRI_RS_189465	1H	11966316	0	0	0	0	0	0	2	0	0	0	2	0	2	0	2	2	2	0	2	0	2	2	2	0	0	2	2	0	0	0	2	2	2	2	2	2	0	2	2	0	0	2	0	0	0	0	2
JHI-Hv50k-2016-11970	1H	12329957	2	2	2	2	2	0	2	2	0	0	2	0	2	0	0	0	2	0	2	2	2	2	2	0	0	2	2	0	2	2	2	2	0	2	2	2	0	2	2	0	0	2	2	2	2	0	2
JHI-Hv50k-2016-11974	1H	12330594	0	0	0	0	0	0	2	0	0	0	0	0	2	0	0	0	0	0	2	0	0	0	0	0	0	0	2	0	0	0	0	0	0	0	2	0	0	0	0	0	0	0	0	0	0	0	2
JHI-Hv50k-2016-11980	1H	12331700	0	0	2	0	0	2	0	0	2	0	2	0	0	2	2	2	0	2	0	0	0	0	0	2	2	0	0	2	2	0	0	0	2	0	0	0	2	0	0	2	2	0	0	0	0	2	0
JHI-Hv50k-2016-12122	1H	12382457	0	0	0	0	2	0	0	0	0	0	0	0	0	0	0	0	0	0	0	2	2	0	0	0	0	0	0	0	0	2	0	0	0	0	0	0	0	0	0	0	0	0	0	2	0	0	0
JHI-Hv50k-2016-12117	1H	12383141	0	0	0	0	2	0	0	0	0	0	0	0	0	0	0	0	0	0	0	2	2	0	0	0	0	0	0	0	0	2	0	0	0	0	0	0	0	0	0	0	0	0	0	2	0	0	0
JHI-Hv50k-2016-12110	1H	12383451	0	0	0	0	0	0	2	0	0	0	0	0	2	0	0	0	0	0	2	0	0	0	0	0	0	0	2	0	0	0	0	0	0	0	2	0	0	0	0	0	0	0	0	0	0	0	2
JHI-Hv50k-2016-12094	1H	12387055	0	0	0	0	0	0	2	0	0	0	0	0	2	0	0	0	0	0	2	0	0	0	0	0	0	0	2	0	0	0	0	0	0	0	2	0	0	0	0	0	0	0	0	0	0	0	2
JHI-Hv50k-2016-12217	1H	12438930	0	0	0	0	2	0	0	0	0	0	0	0	0	0	0	0	0	0	0	2	0	0	0	0	0	0	0	0	0	2	0	0	0	0	0	0	0	0	0	0	0	0	0	2	0	0	0
JHI-Hv50k-2016-12372	1H	12506393	0	0	0	0	2	0	0	0	0	0	0	0	0	0	0	0	0	0	0	2	0	0	0	0	0	0	0	0	0	2	0	0	0	0	0	0	0	0	0	0	0	0	0	2	0	0	0
JHI-Hv50k-2016-12355	1H	12579484	0	0	0	0	0	0	0	0	0	0	0	0	0	0	0	0	0	0	0	0	2	0	0	0	0	0	0	0	0	0	0	0	0	0	0	0	0	0	0	0	0	0	0	0	0	0	0
JHI-Hv50k-2016-12349	1H	12579661	0	0	0	0	0	0	0	0	0	0	0	0	0	0	0	0	0	0	0	0	2	0	0	0	0	0	0	0	0	0	0	0	0	0	0	0	0	0	0	0	0	0	0	0	0	0	0
JHI-Hv50k-2016-12344	1H	12582707	2	2	0	2	0	0	0	2	0	0	0	0	0	0	0	0	0	0	0	0	0	0	0	0	0	2	0	0	0	0	0	0	0	0	0	2	0	0	0	0	0	2	2	0	2	0	0
JHI-Hv50k-2016-12336	1H	12583183	2	2	0	2	0	0	0	2	0	0	0	0	0	0	0	0	0	0	0	0	2	0	0	0	0	2	0	0	0	0	0	0	0	0	0	2	0	0	0	0	0	2	2	0	2	0	0
JHI-Hv50k-2016-12514	1H	12830653	0	0	0	0	2	0	0	0	0	0	2	0	0	0	0	0	0	2	0	2	0	0	0	0	0	0	0	0	0	2	0	0	0	0	0	0	0	0	0	0	0	0	0	2	0	0	0
JHI-Hv50k-2016-12517	1H	12830943	0	0	0	0	2	0	0	0	0	0	2	0	0	0	0	0	0	2	0	2	0	0	0	0	0	0	0	0	0	2	0	0	0	0	0	0	0	0	0	0	0	0	0	2	0	0	0
JHI-Hv50k-2016-12523	1H	12832513	2	2	0	2	0	0	0	2	0	0	0	0	0	0	0	0	2	0	0	0	0	2	2	0	0	2	0	0	0	0	2	2	0	2	0	2	0	2	2	0	0	2	2	0	0	0	0
JHI-Hv50k-2016-12547	1H	12841240	0	0	0	0	2	0	0	0	0	0	2	0	0	0	0	0	0	2	0	2	0	0	0	0	0	0	0	0	0	2	0	0	0	0	0	0	0	0	0	0	0	0	0	2	0	0	0
JHI-Hv50k-2016-12594	1H	12843241	0	0	0	0	2	0	0	0	0	0	2	0	0	0	0	0	0	2	0	2	0	0	0	0	0	0	0	0	0	2	0	0	0	0	0	0	0	0	0	0	0	0	0	2	0	0	0
JHI-Hv50k-2016-12642	1H	12849340	0	0	0	0	0	0	0	0	0	0	0	0	0	0	0	0	0	0	0	0	2	0	0	0	0	0	0	0	0	0	0	0	0	0	0	0	0	0	0	0	0	0	0	0	0	0	0
JHI-Hv50k-2016-12666	1H	12851523	2	2	0	2	0	0	0	2	0	0	0	0	0	0	0	0	2	0	0	0	0	2	2	0	0	2	0	0	0	0	2	2	0	2	0	2	0	2	2	0	0	2	2	0	0	0	0
JHI-Hv50k-2016-12669	1H	12851647	0	0	2	0	0	2	0	0	2	2	0	2	0	2	2	2	0	2	0	0	0	0	0	2	2	0	0	2	2	0	0	0	2	0	0	0	2	0	0	2	2	0	0	0	2	2	0
JHI-Hv50k-2016-12670	1H	12851895	0	0	0	0	0	0	2	0	0	0	0	0	2	0	0	0	0	0	2	0	0	0	0	0	0	0	2	0	0	0	0	0	0	0	2	0	0	0	0	0	0	0	0	0	0	0	2
JHI-Hv50k-2016-12682	1H	12899945	0	0	0	2	0	2	0	2	2	2	0	2	0	2	0	0	0	0	0	0	0	0	0	2	2	0	0	2	0	0	0	0	0	0	0	0	2	0	0	2	2	2	2	2	2	2	0
JHI-Hv50k-2016-12689	1H	12900334	0	0	2	0	0	0	0	0	0	0	0	0	0	0	2	2	0	2	0	0	0	0	0	0	0	0	0	0	2	0	0	0	2	0	0	0	0	0	0	0	0	0	0	0	0	0	0
JHI-Hv50k-2016-12699	1H	12901338	0	0	2	0	0	0	0	0	0	0	0	0	0	0	2	2	0	2	0	0	0	0	0	0	0	0	0	0	2	0	0	0	2	0	0	0	0	0	0	0	0	0	0	0	0	0	0
JHI-Hv50k-2016-12700	1H	12901455	0	0	2	0	0	0	0	0	0	0	0	0	0	0	2	2	0	2	0	0	0	0	0	0	0	0	0	0	2	0	0	0	2	0	0	0	0	0	0	0	0	0	0	0	0	0	0
JHI-Hv50k-2016-12702	1H	12901509	0	0	2	0	0	0	0	0	0	0	0	0	0	0	2	2	0	2	0	0	0	0	0	0	0	0	0	0	2	0	0	0	2	0	0	0	0	0	0	0	0	0	0	0	0	0	0
JHI-Hv50k-2016-12703	1H	12901620	0	0	2	0	0	0	0	0	0	0	0	0	0	0	2	2	0	2	0	0	0	0	0	0	0	0	0	0	2	0	0	0	2	0	0	0	0	0	0	0	0	0	0	0	0	0	0
JHI-Hv50k-2016-12704	1H	12901628	0	0	2	0	0	0	0	0	0	0	0	0	0	0	2	2	0	2	0	0	0	0	0	0	0	0	0	0	2	0	0	0	2	0	0	0	0	0	0	0	0	0	0	0	0	0	0
JHI-Hv50k-2016-12707	1H	12901852	0	0	2	0	0	0	0	0	0	0	0	0	0	0	2	2	0	2	0	0	0	0	0	0	0	0	0	0	2	0	0	0	2	0	0	0	0	0	0	0	0	0	0	0	0	0	0
JHI-Hv50k-2016-12715	1H	12902391	2	2	0	0	0	0	2	0	0	0	0	0	2	0	0	0	2	0	2	0	2	2	2	0	0	2	2	0	0	0	2	2	0	2	2	2	0	2	2	0	0	0	0	0	0	0	2
JHI-Hv50k-2016-12736	1H	12904451	0	0	2	0	0	0	0	0	0	0	0	0	0	0	2	2	0	2	0	0	0	0	0	0	0	0	0	0	2	0	0	0	2	0	0	0	0	0	0	0	0	0	0	0	0	0	0
JHI-Hv50k-2016-12773	1H	12907737	0	0	0	0	0	0	0	0	0	0	0	0	0	0	0	0	0	0	0	0	0	0	0	0	0	0	0	0	0	0	0	0	0	0	0	0	0	0	0	0	0	0	0	0	0	0	0
JHI-Hv50k-2016-12802	1H	12912571	0	0	0	2	0	2	0	2	2	2	0	2	0	2	0	0	0	0	0	0	0	0	0	2	2	0	0	2	0	0	0	0	0	0	0	0	2	0	0	2	2	2	2	2	2	2	0
JHI-Hv50k-2016-12821	1H	12913559	0	0	2	0	0	0	0	0	0	0	0	0	0	0	2	2	0	2	0	0	0	0	0	0	0	0	0	0	2	0	0	0	2	0	0	0	0	0	0	0	0	0	0	0	0	0	0
JHI-Hv50k-2016-12829	1H	12919484	2	2	0	0	0	0	2	0	0	0	2	0	2	0	0	0	0	0	2	2	2	0	0	0	0	2	2	0	0	0	0	0	0	0	2	2	0	0	0	0	0	0	0	2	0	0	2
12_30876	1H	12925089	0	0	0	0	0	0	2	0	0	0	0	0	2	0	0	0	0	0	2	0	0	0	0	0	0	0	2	0	0	0	0	0	0	0	2	0	0	0	0	0	0	0	0	0	0	0	2
12_30877	1H	12925261	0	0	0	0	2	0	0	0	0	0	0	0	0	0	0	0	0	0	0	0	0	0	0	0	0	0	0	0	0	2	0	0	0	0	0	0	0	0	0	0	0	0	0	0	0	0	0
JHI-Hv50k-2016-12866	1H	13028904	0	0	0	0	0	0	2	0	0	0	0	0	2	0	0	0	0	0	2	2	0	0	0	0	0	0	2	0	0	0	0	0	0	0	0	0	0	0	0	0	0	0	0	0	0	0	0
JHI-Hv50k-2016-12862	1H	13029145	0	0	0	0	0	0	2	0	0	0	0	0	2	0	0	0	0	0	2	0	0	0	0	0	0	0	2	0	0	0	0	0	0	0	0	0	0	0	0	0	0	0	0	0	0	0	0
JHI-Hv50k-2016-12930	1H	13037545	0	0	0	0	2	0	2	0	0	0	0	0	2	0	0	0	0	0	2	0	0	0	0	0	0	0	2	0	0	0	0	0	0	0	0	0	0	0	0	0	0	0	0	0	0	0	0
JHI-Hv50k-2016-12956	1H	13283661	0	0	0	0	2	0	0	0	0	0	0	0	0	0	0	0	0	0	0	2	0	0	0	0	0	0	0	0	0	2	0	0	0	0	0	0	0	0	0	0	0	0	0	0	0	0	0
JHI-Hv50k-2016-12959	1H	13283765	0	0	0	0	0	0	2	0	0	0	2	0	2	0	0	0	0	0	2	0	0	0	0	0	0	0	2	0	0	0	0	0	0	0	0	0	0	0	0	0	0	0	0	0	0	0	0
JHI-Hv50k-2016-12965	1H	13284305	0	0	0	0	0	0	0	0	0	0	0	0	0	0	0	0	0	0	0	0	0	0	0	0	0	0	0	0	0	0	0	0	0	0	0	0	0	0	0	0	0	0	0	0	0	0	0
JHI-Hv50k-2016-12986	1H	13288359	0	0	0	0	0	0	0	0	0	0	0	0	0	0	0	0	2	0	0	0	0	2	2	0	0	0	0	0	0	0	0	2	0	0	0	0	0	0	2	0	0	0	0	0	0	0	0
JHI-Hv50k-2016-13004	1H	13296898	0	0	0	0	0	0	2	0	0	0	2	0	2	0	0	0	0	0	2	0	0	0	0	0	0	0	2	0	0	0	0	0	0	0	0	0	0	0	0	0	0	0	0	0	0	0	0
JHI-Hv50k-2016-13011	1H	13297661	0	0	0	0	0	0	2	0	0	0	2	0	2	0	0	0	0	0	2	0	0	0	0	0	0	0	2	0	0	0	0	0	0	0	0	0	0	0	0	0	0	0	0	0	0	0	0
JHI-Hv50k-2016-13033	1H	13298406	0	0	0	0	2	2	0	0	2	2	0	2	0	2	0	0	0	0	0	0	0	0	0	2	2	0	0	2	0	2	0	0	0	0	2	0	0	0	0	2	2	0	0	2	2	2	2
JHI-Hv50k-2016-13067	1H	13606328	0	0	0	0	2	0	2	0	0	0	2	0	2	0	0	0	0	0	2	2	0	0	0	0	0	0	2	0	0	2	0	0	0	0	0	0	0	0	0	0	0	0	0	0	0	2	0
JHI-Hv50k-2016-13085	1H	13616941	0	0	0	0	0	0	2	0	0	0	0	0	2	0	0	0	0	0	2	0	0	0	0	0	0	0	2	0	0	0	0	0	0	0	0	0	0	0	0	0	0	0	0	0	0	0	0
JHI-Hv50k-2016-13113	1H	13622841	0	0	0	0	0	0	2	0	0	0	0	0	2	0	0	0	0	0	2	0	0	0	0	0	0	0	2	0	0	0	0	0	0	0	0	0	0	0	0	0	0	0	0	0	0	0	0
JHI-Hv50k-2016-13154	1H	13660462	0	0	0	0	0	0	2	0	0	0	0	0	2	0	0	0	0	0	2	0	0	0	0	0	0	0	2	0	0	0	0	0	0	0	0	0	0	0	0	0	0	0	0	0	0	0	0
JHI-Hv50k-2016-13200	1H	13749821	2	2	0	0	0	0	0	0	0	0	0	0	0	0	0	0	0	0	0	0	2	0	0	0	0	0	0	0	0	0	2	0	0	2	0	2	0	2	0	0	0	0	0	0	0	0	0
JHI-Hv50k-2016-13203	1H	13749930	0	0	0	0	0	0	2	0	0	0	0	0	0	0	0	0	0	0	2	0	0	0	0	0	0	0	2	0	0	0	0	0	0	0	0	0	0	0	0	0	0	0	0	0	0	0	0
SCRI_RS_124926	1H	13756300	2	2	0	0	0	0	2	0	0	0	2	0	2	0	0	0	0	0	2	0	2	0	0	0	0	0	2	0	0	0	2	0	0	2	0	2	0	2	0	0	0	0	0	0	0	0	0
JHI-Hv50k-2016-13227	1H	13756587	0	0	0	2	0	2	0	0	0	0	0	0	0	0	0	0	0	0	0	0	0	0	0	0	2	0	0	0	0	0	0	0	0	0	0	0	0	0	0	0	0	0	0	0	0	0	0
JHI-Hv50k-2016-13229	1H	13756936	0	0	0	2	0	2	0	0	0	0	0	0	0	0	0	0	0	0	0	0	0	0	0	0	2	0	0	0	0	0	0	0	0	0	0	0	0	0	0	0	0	0	0	0	0	0	0
JHI-Hv50k-2016-13232	1H	13757873	0	0	0	2	0	2	0	0	0	0	0	0	0	0	0	0	0	0	0	0	0	0	0	0	2	0	0	0	0	0	0	0	0	0	0	0	0	0	0	0	0	0	0	0	0	0	0
JHI-Hv50k-2016-13237	1H	13758483	0	0	0	2	0	2	0	0	0	0	0	0	0	0	0	0	0	0	0	0	0	0	0	0	2	0	0	0	0	0	0	0	0	0	0	0	0	0	0	0	0	0	0	0	0	0	0
JHI-Hv50k-2016-13238	1H	13758848	0	0	0	2	0	2	0	0	0	0	0	0	0	0	0	0	0	0	0	0	0	0	0	0	2	0	0	0	0	0	0	0	0	0	0	0	0	0	0	0	0	0	0	0	0	0	0
JHI-Hv50k-2016-13244	1H	13760266	0	0	0	2	0	2	0	0	0	0	0	0	0	0	0	0	0	0	0	0	0	0	0	0	2	0	0	0	0	0	0	0	0	0	0	0	0	0	0	0	0	0	0	0	0	0	0
JHI-Hv50k-2016-13248	1H	13760492	0	0	0	0	0	0	0	0	0	0	0	0	0	0	0	0	0	0	0	0	0	0	0	0	0	0	0	0	0	0	0	0	0	0	0	0	0	0	0	0	0	0	0	0	0	0	0
JHI-Hv50k-2016-13264	1H	13996083	2	2	0	0	0	2	0	0	0	0	0	0	0	0	0	0	0	0	0	0	2	0	0	0	2	0	0	0	0	0	2	0	0	2	0	2	0	2	0	0	0	0	0	0	0	0	0
JHI-Hv50k-2016-13282	1H	14001124	2	2	0	0	0	2	2	0	0	0	0	0	2	0	0	0	0	0	2	0	2	0	0	0	2	0	0	0	0	0	2	0	0	2	0	2	0	2	0	0	0	0	0	0	0	0	0
JHI-Hv50k-2016-13325	1H	14121681	2	2	0	0	0	2	0	0	0	0	0	0	0	0	0	0	0	0	0	0	2	0	0	0	2	0	0	0	0	0	2	0	0	2	0	2	0	2	0	0	0	0	0	0	0	0	0
JHI-Hv50k-2016-13324	1H	14121744	2	2	0	0	0	2	0	0	0	0	0	0	0	0	0	0	0	0	0	0	2	0	0	0	0	0	0	0	0	0	2	0	0	2	0	2	0	2	0	0	0	0	0	0	0	0	0
JHI-Hv50k-2016-13350	1H	14273901	0	0	0	0	0	2	2	0	0	0	2	0	2	0	0	0	0	0	2	0	0	0	0	0	2	0	0	0	0	0	0	0	0	0	0	0	0	0	0	0	0	0	0	0	0	0	0
JHI-Hv50k-2016-13359	1H	14296901	0	0	0	0	0	2	2	0	0	0	0	0	2	0	0	0	2	2	2	0	0	2	0	0	2	0	0	0	0	0	0	0	0	0	0	0	0	0	0	0	0	0	0	0	0	0	0
SCRI_RS_182603	1H	14387522	0	0	0	0	0	2	2	0	0	0	0	0	2	0	0	0	0	0	2	0	0	0	0	0	2	0	0	0	0	0	0	0	0	0	0	0	0	0	0	0	0	0	0	0	0	0	0
JHI-Hv50k-2016-13372	1H	14551899	0	0	0	0	0	2	2	0	0	0	2	0	2	0	0	0	0	0	2	0	0	0	0	0	2	0	0	0	0	0	0	0	0	0	0	0	0	0	0	0	0	0	0	0	0	0	0
JHI-Hv50k-2016-13427	1H	14719330	0	0	0	0	0	2	0	0	0	0	2	0	0	0	0	0	0	0	0	0	0	0	0	0	2	0	0	0	0	0	0	0	0	0	0	0	0	0	0	0	0	0	0	0	0	0	0
JHI-Hv50k-2016-13419	1H	14721224	2	2	0	2	2	2	2	0	0	0	2	0	2	0	0	0	0	0	2	0	2	0	0	0	2	0	0	0	0	2	2	0	0	2	0	2	0	2	0	0	2	0	0	0	0	0	0
JHI-Hv50k-2016-13415	1H	14722697	0	0	0	0	0	2	0	0	0	0	2	0	0	0	0	0	0	0	0	0	0	0	0	0	2	0	0	0	0	0	0	0	0	0	0	0	0	0	0	0	0	0	0	0	0	0	0
SCRI_RS_153360	1H	14724568	2	2	0	0	0	2	2	0	0	0	2	0	2	0	0	0	0	0	2	0	2	0	0	0	2	0	0	0	0	0	2	0	0	2	0	2	0	2	0	0	0	0	0	0	0	0	0
JHI-Hv50k-2016-13496	1H	14802338	0	0	0	0	0	0	2	0	0	0	2	0	2	0	0	0	0	0	2	0	0	0	0	0	0	0	0	0	0	0	0	0	0	0	0	0	0	0	0	0	0	0	0	0	0	0	0
JHI-Hv50k-2016-13500	1H	14803088	0	0	2	0	0	0	0	2	2	2	0	2	0	2	2	0	2	2	0	2	0	2	2	2	0	2	2	2	0	0	0	2	0	0	2	0	2	0	2	2	2	2	2	2	2	2	2
SCRI_RS_14227	1H	14803310	2	2	0	2	2	0	0	0	0	0	0	0	0	0	0	0	0	0	0	0	2	0	0	0	0	0	0	0	0	2	2	0	0	2	0	2	0	2	0	0	0	0	0	0	0	0	0
JHI-Hv50k-2016-13509	1H	14804153	2	2	0	0	0	0	0	0	0	0	0	0	0	0	0	0	0	0	0	0	2	0	0	0	0	0	0	0	0	0	2	0	0	2	0	2	0	2	0	0	0	0	0	0	0	0	0
JHI-Hv50k-2016-13520	1H	14806270	0	0	0	0	0	0	2	0	0	0	0	0	2	0	0	0	0	0	2	0	0	0	0	0	0	0	0	0	0	0	0	0	0	0	0	0	0	0	0	0	0	0	0	0	0	0	0
JHI-Hv50k-2016-13583	1H	15156973	0	0	2	0	0	2	2	0	0	0	0	2	2	0	2	2	2	2	2	0	0	2	2	0	2	2	0	0	2	0	0	2	2	0	0	0	2	0	2	0	0	0	0	0	0	0	0
JHI-Hv50k-2016-13582	1H	15157173	0	0	0	2	2	0	0	0	0	0	2	0	0	0	0	0	0	0	0	0	0	0	0	0	0	0	0	0	0	2	0	0	0	0	0	0	0	0	0	0	0	0	0	0	0	0	0
JHI-Hv50k-2016-13566	1H	15161178	2	2	0	0	0	0	0	0	0	0	0	0	0	0	0	0	0	0	0	0	2	0	0	0	0	0	0	0	0	0	2	0	0	2	0	2	0	2	0	0	0	0	0	0	0	0	0
JHI-Hv50k-2016-13621	1H	15662529	0	0	2	0	0	2	2	0	0	0	0	2	2	0	2	2	2	2	0	0	0	2	2	0	2	2	0	0	2	0	0	2	2	0	0	0	2	0	2	0	0	0	0	0	0	0	0
SCRI_RS_122490	1H	15671314	0	0	0	0	0	0	0	2	2	2	0	0	0	2	0	0	0	0	0	2	0	0	0	2	0	0	2	2	0	0	0	0	0	0	2	0	0	0	0	2	0	2	2	2	2	2	2
JHI-Hv50k-2016-13699	1H	15671371	0	0	0	0	0	0	0	2	2	2	0	0	0	2	0	0	0	0	0	2	0	0	0	2	0	0	2	2	0	0	0	0	0	0	2	0	0	0	0	2	0	2	2	2	2	2	2
SCRI_RS_88375	1H	15672231	2	2	0	0	0	0	0	0	0	0	0	0	0	0	0	0	0	0	0	0	2	0	0	0	0	0	0	0	0	0	2	0	0	2	0	2	0	2	0	0	0	0	0	0	0	0	0
JHI-Hv50k-2016-13743	1H	15674134	0	0	0	0	0	0	0	0	0	0	2	0	0	0	0	0	0	0	0	0	0	0	0	0	0	0	0	0	0	0	0	0	0	0	0	0	0	0	0	0	0	0	0	0	0	0	0
JHI-Hv50k-2016-13744	1H	15674188	0	0	0	0	0	0	0	0	0	0	2	0	0	0	0	0	0	0	0	0	0	0	0	0	0	0	0	0	0	0	0	0	0	0	0	0	0	0	0	0	0	0	0	0	0	0	0
JHI-Hv50k-2016-13780	1H	15873060	0	0	2	0	0	2	2	0	0	0	0	2	2	0	2	2	2	2	0	0	0	2	2	0	2	2	0	0	2	0	0	2	2	0	0	0	2	0	2	0	2	0	0	0	0	0	0
SCRI_RS_150226	1H	15901914	2	2	0	0	0	0	0	0	0	0	0	0	0	0	0	0	0	0	0	0	2	0	0	0	0	0	0	0	0	0	2	0	0	2	0	2	0	2	0	0	0	0	0	0	0	0	0
JHI-Hv50k-2016-13961	1H	16247260	2	2	0	0	0	0	2	2	2	2	0	0	0	2	0	0	0	0	0	2	2	0	0	2	0	0	2	2	0	0	2	0	0	2	2	2	0	2	0	2	0	2	2	2	2	2	2
JHI-Hv50k-2016-14002	1H	16521221	0	0	0	0	0	0	0	2	2	2	0	0	0	2	0	0	0	0	0	2	0	0	0	2	0	0	2	2	0	0	0	0	0	0	2	0	0	0	0	2	0	2	2	2	2	2	2
JHI-Hv50k-2016-14076	1H	16527364	2	2	0	0	0	0	0	0	0	0	0	0	0	0	0	0	0	0	0	0	2	0	0	0	0	0	0	0	0	0	2	0	0	2	0	2	0	2	0	0	0	0	0	0	0	0	0
SCRI_RS_217160	1H	16527463	0	0	0	0	0	0	0	2	2	2	0	0	0	2	0	0	0	0	0	2	0	0	0	2	0	0	2	2	0	0	0	0	0	0	2	0	0	0	0	2	0	2	2	2	2	2	2
JHI-Hv50k-2016-14148	1H	16590797	2	2	0	0	0	0	0	0	0	0	0	0	0	0	0	0	0	0	0	0	2	0	0	0	0	0	0	0	0	0	2	0	0	2	0	2	0	2	0	0	0	0	0	0	0	0	0
JHI-Hv50k-2016-14145	1H	16590914	2	2	0	2	2	0	0	0	0	0	0	0	0	0	0	0	0	0	0	0	2	0	0	0	0	0	0	0	0	2	2	0	0	2	0	2	0	2	0	0	0	0	0	0	0	0	0
JHI-Hv50k-2016-14255	1H	16639590	0	0	0	2	2	0	0	2	2	2	0	0	0	2	0	0	0	0	0	2	0	0	0	2	0	0	2	2	0	2	0	0	0	0	2	0	0	0	0	2	0	2	2	2	2	2	2
JHI-Hv50k-2016-14258	1H	16639843	0	0	0	2	2	0	0	2	2	2	0	0	0	2	0	0	0	0	0	2	0	0	0	2	0	0	2	2	0	2	0	0	0	0	2	0	0	0	0	2	0	2	2	2	2	2	2
JHI-Hv50k-2016-14263	1H	16640613	0	0	0	0	0	0	2	2	2	2	0	0	2	2	0	0	0	0	2	2	0	0	0	2	0	0	2	2	0	0	0	0	0	0	2	0	0	0	0	2	0	2	2	2	2	2	2
SCRI_RS_171221	1H	16641944	2	2	0	0	0	0	0	0	0	0	0	0	0	0	0	0	0	0	0	0	2	0	0	0	0	0	0	0	0	0	2	0	0	2	0	2	0	2	0	0	0	0	0	0	0	0	0
JHI-Hv50k-2016-14306	1H	16647820	2	2	0	0	0	0	0	0	0	0	0	0	0	0	0	0	0	0	0	0	2	0	0	0	0	0	0	0	0	0	2	0	0	2	0	2	0	2	0	0	0	0	0	0	0	0	0
SCRI_RS_151047	1H	16650795	0	0	0	0	0	0	0	2	2	2	0	0	0	2	0	0	0	0	0	2	0	0	0	2	0	0	2	2	0	0	0	0	0	0	2	0	0	0	0	2	0	2	2	2	2	2	2
SCRI_RS_235243	1H	16893468	0	0	0	2	2	0	2	2	2	2	0	0	2	2	0	0	0	0	2	2	0	0	0	2	0	0	2	2	0	2	0	0	0	0	2	0	0	0	0	2	0	2	2	2	2	2	2
JHI-Hv50k-2016-14323	1H	16894087	0	0	0	2	2	0	2	0	0	0	0	0	2	0	0	0	0	0	2	0	0	0	0	0	0	0	0	0	0	2	0	0	0	0	0	0	0	0	0	0	0	0	0	0	0	0	0
JHI-Hv50k-2016-14342	1H	16896680	0	0	0	2	2	0	0	2	2	2	0	0	0	2	0	0	0	0	0	2	0	0	0	2	0	0	2	2	0	2	0	0	0	0	2	0	0	0	0	2	0	2	2	2	2	2	2
JHI-Hv50k-2016-14418	1H	16909979	0	0	0	0	0	0	0	2	2	2	0	0	0	2	0	0	0	0	0	2	0	0	0	2	0	0	2	2	0	0	0	0	0	0	2	0	0	0	0	2	0	2	2	2	2	2	2
JHI-Hv50k-2016-14570	1H	17164086	0	0	0	0	0	0	0	2	2	2	0	0	0	2	0	0	0	0	0	2	0	0	0	2	0	0	2	2	0	0	0	0	0	0	2	0	0	0	0	2	0	2	2	2	2	2	2
JHI-Hv50k-2016-14553	1H	17165097	0	0	0	2	0	0	2	0	0	0	0	0	2	0	0	0	0	0	2	0	0	0	0	0	0	0	0	0	0	0	0	0	0	0	0	0	0	0	0	0	0	0	0	0	0	0	0
JHI-Hv50k-2016-14551	1H	17165223	0	0	0	2	0	0	2	0	0	0	0	0	2	0	0	0	0	0	2	0	0	0	0	0	0	0	0	0	0	0	0	0	0	0	0	0	0	0	0	0	0	0	0	0	0	0	0
SCRI_RS_117492	1H	17167246	0	0	0	0	0	0	0	2	2	2	0	0	0	2	0	0	0	0	0	2	0	0	0	2	0	0	2	2	0	0	0	0	0	0	2	0	0	0	0	2	0	2	2	2	2	2	2
JHI-Hv50k-2016-14498	1H	17168905	0	0	0	2	0	0	2	0	0	0	0	0	2	0	0	0	0	0	2	0	0	0	0	0	0	0	0	0	0	0	0	0	0	0	0	0	0	0	0	0	0	0	0	0	0	0	0
JHI-Hv50k-2016-14491	1H	17169046	0	0	0	2	0	0	2	0	0	0	0	0	2	0	0	0	0	0	2	0	0	0	0	0	0	0	0	0	0	0	0	0	0	0	0	0	0	0	0	0	0	0	0	0	0	0	0
JHI-Hv50k-2016-14476	1H	17174187	0	0	0	0	0	0	0	2	2	2	0	0	0	2	0	0	0	0	0	2	0	0	0	2	0	0	2	2	0	0	2	0	0	2	2	0	0	0	0	2	0	2	2	2	2	2	2
JHI-Hv50k-2016-14614	1H	17441137	2	2	0	0	0	0	0	0	0	0	0	2	0	0	0	0	0	0	0	0	2	0	0	0	0	2	0	0	0	0	0	0	0	2	0	0	2	2	0	0	0	0	0	0	0	0	0
JHI-Hv50k-2016-14603	1H	17509468	2	2	0	0	0	0	0	0	0	0	0	2	0	0	0	0	0	0	0	0	2	0	0	0	0	2	0	0	0	0	0	0	0	2	0	0	2	2	0	0	0	0	0	0	0	0	0
JHI-Hv50k-2016-14602	1H	17509734	2	2	0	0	0	0	0	0	0	0	0	2	0	0	0	0	0	0	0	0	2	0	0	0	0	2	0	0	0	0	0	0	0	2	0	0	2	2	0	0	0	0	0	0	0	0	0
JHI-Hv50k-2016-14601	1H	17509796	2	2	0	0	0	0	0	0	0	0	0	2	0	0	0	0	0	0	0	0	2	0	0	0	0	2	0	0	0	0	0	0	0	2	0	0	2	2	0	0	0	0	0	0	0	0	0
JHI-Hv50k-2016-14597	1H	17509987	2	2	0	0	0	0	0	0	0	0	0	2	0	0	0	0	0	0	0	0	2	0	0	0	0	2	0	0	0	0	0	0	0	2	0	0	2	2	0	0	0	0	0	0	0	0	0
JHI-Hv50k-2016-14718	1H	17599315	0	0	0	0	0	0	2	0	0	0	0	0	2	0	0	0	0	0	2	0	0	0	0	0	0	0	0	0	0	0	0	0	0	0	0	0	0	0	0	0	0	0	0	0	0	0	0
JHI-Hv50k-2016-14717	1H	17599459	2	2	0	0	0	0	0	0	0	0	0	2	0	0	0	0	0	0	0	0	2	0	0	0	0	2	0	0	0	0	0	0	0	2	0	0	2	2	0	0	0	0	0	0	0	0	0
JHI-Hv50k-2016-14705	1H	17615388	2	2	0	0	0	0	2	0	0	0	0	2	2	0	0	0	0	0	2	0	2	0	0	0	0	2	2	0	0	0	0	0	0	0	0	0	2	2	0	0	0	0	0	0	0	0	0
JHI-Hv50k-2016-14683	1H	17652053	2	2	2	0	0	0	0	0	0	0	2	2	0	0	0	0	0	0	0	0	2	0	0	0	0	2	0	0	0	0	0	0	0	0	0	0	2	2	0	0	0	0	0	0	0	0	0
JHI-Hv50k-2016-14681	1H	17652381	2	2	2	0	0	0	0	0	0	0	0	2	0	0	0	0	0	0	0	0	2	0	0	0	0	2	0	0	0	0	0	0	0	0	0	0	2	2	0	0	0	0	0	0	0	0	0
JHI-Hv50k-2016-14903	1H	17723550	0	0	0	0	0	0	2	0	0	0	0	0	2	0	0	0	0	0	2	0	0	0	0	0	0	0	0	0	0	0	2	0	0	0	2	0	0	0	0	0	0	0	0	2	0	0	2
JHI-Hv50k-2016-14904	1H	17723643	2	2	2	0	0	0	2	0	0	0	0	0	2	0	0	0	0	0	2	0	2	0	0	0	0	2	0	0	0	0	2	0	0	0	2	0	2	2	0	0	0	0	0	2	0	0	2
JHI-Hv50k-2016-14906	1H	17724769	0	0	0	0	0	0	2	0	0	0	0	0	2	0	0	0	0	0	2	0	0	0	0	0	0	0	0	0	0	0	2	0	0	0	2	0	0	0	0	0	0	0	0	2	0	0	2
JHI-Hv50k-2016-14907	1H	17725601	0	0	0	0	0	0	2	0	0	0	0	0	2	0	0	0	0	0	2	0	0	0	0	0	0	0	0	0	0	0	2	0	0	0	2	0	0	0	0	0	0	0	0	2	0	0	2
JHI-Hv50k-2016-14867	1H	17760537	2	2	2	0	0	0	2	0	0	0	0	0	2	0	0	0	0	0	2	0	2	0	0	0	0	2	0	0	0	0	2	0	0	0	2	0	2	2	0	0	0	0	0	2	0	0	2
JHI-Hv50k-2016-14788	1H	17801323	0	0	0	0	0	0	0	0	0	0	0	0	0	0	0	0	0	0	0	0	0	0	0	0	0	0	0	0	0	0	2	0	0	0	2	0	0	0	0	0	0	0	0	2	0	0	2
JHI-Hv50k-2016-14929	1H	17846898	2	2	0	0	0	0	0	0	0	0	0	0	0	0	0	0	0	0	0	0	2	0	0	0	0	2	0	0	0	0	0	0	0	0	0	0	2	2	0	0	0	0	0	0	0	0	0
JHI-Hv50k-2016-14930	1H	17846950	2	2	0	0	0	0	0	0	0	0	0	0	0	0	0	0	0	0	0	0	2	0	0	0	0	2	0	0	0	0	0	0	0	0	0	0	2	2	0	0	0	0	0	0	0	0	0
JHI-Hv50k-2016-14932	1H	17847065	2	2	0	0	0	0	0	0	0	0	0	0	2	0	0	0	0	0	2	0	2	0	0	0	0	2	0	0	0	0	2	0	0	0	2	0	2	2	0	0	0	0	0	2	0	0	2
JHI-Hv50k-2016-14933	1H	17847179	0	0	0	0	0	0	0	0	0	0	0	0	2	0	0	0	0	0	2	0	0	0	0	0	0	0	0	0	0	0	0	0	0	0	0	0	0	0	0	0	0	0	0	0	0	0	0
JHI-Hv50k-2016-15016	1H	17880752	0	0	0	0	0	0	0	0	0	0	0	0	2	0	0	0	0	0	2	0	0	0	0	0	0	0	0	0	0	0	0	0	0	0	0	0	0	0	0	0	0	0	0	0	0	0	0
JHI-Hv50k-2016-15013	1H	17880878	0	0	0	0	0	0	0	0	0	0	0	0	2	0	0	0	0	0	2	0	0	0	0	0	0	0	0	0	0	0	0	0	0	0	0	0	0	0	0	0	0	0	0	0	0	0	0
JHI-Hv50k-2016-15012	1H	17880931	0	0	0	0	0	0	0	0	0	0	2	0	2	0	0	0	0	0	2	0	0	0	0	0	0	2	0	0	0	0	2	0	0	0	2	0	2	2	0	0	0	0	2	2	0	0	2
JHI-Hv50k-2016-15008	1H	17881318	0	0	0	0	0	0	0	0	0	0	0	0	2	0	0	0	0	0	2	0	0	0	0	0	0	0	0	0	0	0	0	0	0	0	0	0	0	0	0	0	0	0	0	0	0	0	0
JHI-Hv50k-2016-14950	1H	17887464	0	0	0	0	0	0	0	0	0	0	0	0	2	0	0	0	0	0	0	0	0	0	0	0	0	0	0	0	0	0	2	0	0	0	2	0	0	0	0	0	0	0	0	2	0	0	2
JHI-Hv50k-2016-15025	1H	17975979	2	2	0	0	0	0	0	0	0	0	2	0	0	0	0	0	0	0	0	0	2	0	0	0	0	2	0	0	0	0	0	0	0	0	0	0	2	2	0	0	0	0	0	0	0	0	0
JHI-Hv50k-2016-15026	1H	17976497	0	0	0	0	0	0	0	0	0	0	0	0	0	0	0	0	0	0	0	0	0	0	0	0	0	0	0	0	0	0	2	0	0	0	2	0	0	0	0	0	0	0	0	2	0	0	2
JHI-Hv50k-2016-15027	1H	17976777	2	2	0	0	0	0	0	0	0	0	2	0	2	0	0	0	0	0	2	0	2	0	0	0	0	2	0	0	0	0	2	0	0	0	2	0	2	2	0	0	0	0	0	2	0	0	2
JHI-Hv50k-2016-15033	1H	17977422	2	2	0	0	0	0	0	0	0	0	2	0	2	0	0	0	0	0	2	0	2	0	0	0	0	2	0	0	0	0	0	0	0	0	0	0	2	2	0	0	0	0	0	0	0	0	0
JHI-Hv50k-2016-15043	1H	17978139	2	2	0	0	0	0	0	0	0	0	2	0	2	0	0	0	0	0	2	0	2	0	0	0	0	2	0	0	0	0	0	0	0	0	0	0	2	2	0	0	0	0	0	0	0	0	0
JHI-Hv50k-2016-15048	1H	17978246	2	2	0	0	0	0	0	0	0	0	2	0	2	0	0	0	0	0	2	0	2	0	0	0	0	2	0	0	0	0	2	0	0	0	2	0	2	2	0	0	0	0	0	2	0	0	2
JHI-Hv50k-2016-15050	1H	17978347	2	2	0	0	0	0	0	0	0	0	2	0	2	0	0	0	0	0	2	0	2	0	0	0	0	2	0	0	0	0	2	0	0	0	2	0	2	2	0	0	0	0	0	2	0	0	2
JHI-Hv50k-2016-15051	1H	17978402	2	2	0	0	0	0	0	0	0	0	2	0	2	0	0	0	0	0	2	0	2	0	0	0	0	2	0	0	0	0	2	0	0	0	2	0	2	2	0	0	0	0	0	2	0	0	2
JHI-Hv50k-2016-15065	1H	17979282	0	0	0	0	0	0	0	0	0	0	0	0	0	0	0	0	0	0	0	0	0	0	0	0	0	0	0	0	0	0	2	0	0	0	2	0	0	0	0	0	0	0	0	2	0	0	2
JHI-Hv50k-2016-15066	1H	17979426	0	0	0	0	0	0	0	0	0	0	0	0	0	0	0	0	0	0	0	0	0	0	0	0	0	0	0	0	0	0	2	0	0	0	2	0	0	0	0	0	0	0	0	2	0	0	2
JHI-Hv50k-2016-15068	1H	17979664	2	2	0	0	0	0	0	0	0	0	2	0	0	0	0	0	0	0	2	0	2	0	0	0	0	2	0	0	0	0	2	0	0	0	2	0	2	2	0	0	0	0	0	2	0	0	2
JHI-Hv50k-2016-15072	1H	17979774	0	0	0	0	0	0	0	0	0	0	0	0	0	0	0	0	0	0	0	0	0	0	0	0	0	0	0	0	0	0	2	0	0	0	2	0	0	0	0	0	0	0	0	2	0	0	2
JHI-Hv50k-2016-15073	1H	17979826	2	2	0	0	0	0	0	0	0	0	2	0	2	0	0	0	0	0	2	0	2	0	0	0	0	2	0	0	0	0	2	0	0	0	2	0	2	2	0	0	0	0	0	2	0	0	2
JHI-Hv50k-2016-15075	1H	17979923	2	2	0	0	0	0	0	0	0	0	2	0	2	0	0	0	0	0	2	0	2	0	0	0	0	2	0	0	0	0	2	0	0	0	2	0	2	2	0	0	0	0	0	2	0	0	2
JHI-Hv50k-2016-15082	1H	17980129	2	2	0	0	0	0	0	0	0	0	2	0	2	0	0	0	0	0	2	0	2	0	0	0	0	2	0	0	0	0	2	0	0	0	2	0	2	2	0	0	0	0	0	2	0	0	2
JHI-Hv50k-2016-15099	1H	17980860	2	2	0	0	0	0	0	0	0	0	2	0	2	0	0	0	0	0	2	0	2	0	0	0	0	2	0	0	0	0	2	0	0	0	2	0	2	2	0	0	0	0	0	2	0	0	2
JHI-Hv50k-2016-15113	1H	17993360	2	2	0	0	0	0	0	0	0	0	2	0	0	0	0	0	0	0	0	0	2	0	0	0	0	2	0	0	0	0	0	0	0	0	0	0	2	2	0	0	0	0	0	0	0	0	0
JHI-Hv50k-2016-15116	1H	17993604	2	2	0	2	0	2	2	0	0	0	2	0	0	0	0	0	2	0	0	0	2	2	2	0	2	2	0	0	0	0	0	2	0	0	0	2	2	2	2	0	2	0	0	0	0	0	0
JHI-Hv50k-2016-15118	1H	17993922	0	0	0	0	0	0	0	0	0	0	0	0	0	0	0	0	0	0	0	0	0	0	0	0	0	0	0	0	0	0	2	0	0	0	2	0	0	0	0	0	0	0	0	2	0	0	2
JHI-Hv50k-2016-15129	1H	17996392	0	0	0	0	0	0	0	0	0	0	0	0	0	0	0	0	0	0	0	0	0	0	0	0	0	0	0	0	0	0	2	0	0	0	2	0	0	0	0	0	0	0	0	2	0	0	2
JHI-Hv50k-2016-15134	1H	18003004	0	0	0	0	0	0	0	0	0	0	0	0	0	0	0	0	0	0	0	0	0	0	0	0	0	0	0	0	0	0	2	0	0	0	2	0	0	0	0	0	0	0	0	2	0	0	2
JHI-Hv50k-2016-15135	1H	18003268	2	2	0	2	0	2	2	0	0	0	2	0	2	0	0	0	2	0	2	0	2	2	2	0	2	2	0	0	0	0	2	2	0	0	2	2	0	2	2	0	2	0	0	2	0	0	2
JHI-Hv50k-2016-15136	1H	18003481	0	0	0	0	0	0	0	0	0	0	0	0	0	0	0	0	0	0	0	0	0	0	0	0	0	0	0	0	0	0	2	0	0	0	2	0	0	0	0	0	0	0	0	2	0	0	2
JHI-Hv50k-2016-15143	1H	18003915	0	0	0	0	0	0	0	0	0	0	0	0	0	0	0	0	0	0	0	0	0	0	0	0	0	0	0	0	0	0	2	0	0	0	2	0	0	0	0	0	0	0	0	2	0	0	2
JHI-Hv50k-2016-15145	1H	18003996	2	2	0	2	0	2	2	0	0	0	2	0	0	0	0	0	2	0	0	0	2	2	2	0	2	2	0	0	0	0	0	2	0	0	0	2	0	2	2	0	2	0	0	0	0	0	0
JHI-Hv50k-2016-15149	1H	18007157	2	2	0	2	0	2	2	0	0	0	2	0	2	0	0	0	2	0	2	0	2	2	2	0	2	2	0	0	0	0	2	2	0	0	2	2	0	2	2	0	2	0	0	2	0	0	2
JHI-Hv50k-2016-15151	1H	18007408	0	0	0	0	0	0	0	0	0	0	0	0	0	0	0	0	0	0	0	0	0	0	0	0	0	0	0	0	0	0	2	0	0	0	2	0	0	0	0	0	0	0	0	2	0	0	2
JHI-Hv50k-2016-15152	1H	18007546	0	0	0	0	0	0	0	0	0	0	0	0	0	0	0	0	0	0	0	0	0	0	0	0	0	0	0	0	0	0	2	0	0	0	2	0	0	0	0	0	0	0	0	2	0	0	2
JHI-Hv50k-2016-15160	1H	18008012	0	0	0	0	0	0	0	0	0	0	0	0	0	0	0	0	0	0	0	0	0	0	0	0	0	0	0	0	0	0	2	0	0	0	2	0	0	0	0	0	0	0	0	2	0	0	2
JHI-Hv50k-2016-15183	1H	18048168	0	0	0	0	0	0	0	0	0	0	0	0	0	0	0	0	0	0	0	0	0	0	0	0	0	0	0	0	0	0	2	0	0	0	2	0	0	0	0	0	0	0	0	2	0	0	2
JHI-Hv50k-2016-15195	1H	18048618	0	0	0	0	0	0	0	0	0	0	0	0	0	0	0	0	0	0	0	0	0	0	0	0	0	0	0	0	0	0	2	0	0	0	2	0	0	0	0	0	0	0	0	2	0	0	2
JHI-Hv50k-2016-15198	1H	18049005	2	2	0	2	0	2	2	0	0	0	2	0	0	2	0	0	2	0	0	0	2	2	2	0	2	2	0	0	0	0	2	2	0	0	2	2	0	2	2	0	2	0	0	2	0	0	2
JHI-Hv50k-2016-15206	1H	18050421	2	2	0	2	0	2	2	0	0	0	2	0	0	2	0	0	2	0	0	0	2	2	2	0	2	2	0	0	0	0	0	2	0	0	0	2	0	2	2	0	2	0	0	0	0	0	0
JHI-Hv50k-2016-15232	1H	18100324	0	0	0	0	0	0	2	0	0	0	2	0	2	0	0	0	0	0	2	0	0	0	0	0	0	0	0	0	0	0	0	0	0	0	0	0	0	0	0	0	0	0	0	0	0	0	0
JHI-Hv50k-2016-15252	1H	18103745	0	0	0	0	0	0	2	0	0	0	2	0	2	0	0	0	0	2	2	0	0	0	0	0	0	0	0	0	0	0	0	0	0	0	0	0	0	0	0	0	0	0	0	0	0	0	0
JHI-Hv50k-2016-15254	1H	18103838	0	0	0	0	0	0	2	0	0	0	2	0	2	0	0	0	0	0	2	0	0	0	0	0	0	0	2	0	0	0	2	0	0	0	2	0	2	0	0	0	0	0	0	2	0	0	2
JHI-Hv50k-2016-15255	1H	18103891	0	0	0	0	0	0	2	0	0	0	2	0	2	0	0	0	0	0	2	0	0	0	0	0	0	0	0	0	0	0	0	0	0	0	0	0	0	0	0	0	0	0	0	0	0	0	0
JHI-Hv50k-2016-15256	1H	18103945	0	0	0	0	0	0	0	0	0	0	0	0	0	0	0	0	0	0	0	0	0	0	0	0	0	0	0	0	0	0	2	0	0	0	2	0	0	0	0	0	0	0	0	2	0	0	2
SCRI_RS_176084	1H	18313787	0	0	0	0	0	0	2	0	0	0	2	0	2	0	0	0	0	0	2	0	0	0	0	0	0	0	0	0	0	2	2	0	0	0	0	2	0	0	2	0	0	0	0	0	0	0	2
JHI-Hv50k-2016-15283	1H	18314036	0	0	0	0	0	0	2	0	0	0	2	0	2	0	0	0	0	0	2	0	0	0	0	0	0	0	0	0	0	0	2	0	0	0	2	0	0	0	0	0	0	0	0	2	0	0	2
JHI-Hv50k-2016-15302	1H	18461370	0	0	0	0	0	0	2	0	0	0	2	0	2	0	0	0	0	0	2	0	0	0	0	0	0	0	0	0	0	0	2	0	0	0	2	0	0	0	0	0	0	0	0	2	0	0	2
JHI-Hv50k-2016-15319	1H	18564561	0	0	0	0	0	0	2	0	0	0	2	0	2	0	0	0	0	0	2	0	0	0	0	0	0	0	0	0	0	0	2	0	0	0	2	0	0	0	0	0	0	0	0	2	0	0	2
JHI-Hv50k-2016-15317	1H	18564773	0	0	0	0	0	0	2	0	0	0	2	0	2	0	0	0	0	0	2	0	0	0	0	0	0	0	0	0	0	0	2	0	0	0	2	0	0	0	0	0	0	0	0	2	0	0	2
JHI-Hv50k-2016-15341	1H	18678248	0	0	0	2	0	2	0	0	0	0	0	0	2	0	0	0	0	0	0	0	0	0	0	0	2	0	0	0	0	0	0	0	0	0	0	0	0	0	0	0	0	0	0	0	0	0	0
JHI-Hv50k-2016-15328	1H	18704476	0	0	0	0	0	0	0	0	0	0	2	0	2	0	0	0	0	0	2	0	0	0	0	0	0	0	0	0	0	0	2	0	0	0	2	0	0	0	0	0	0	0	0	2	0	0	2
JHI-Hv50k-2016-15327	1H	18704862	0	0	0	0	0	0	2	0	0	0	2	0	2	0	0	0	0	0	2	0	0	0	0	0	0	0	0	0	0	0	2	0	0	0	2	0	0	0	0	0	0	0	0	2	0	0	2
JHI-Hv50k-2016-15324	1H	18706696	0	0	0	0	0	0	2	0	0	0	2	0	2	0	0	0	0	0	2	0	0	0	0	0	0	0	0	0	0	0	2	0	0	0	2	0	0	0	0	0	0	0	0	2	0	0	2
JHI-Hv50k-2016-15323	1H	18709041	0	0	0	0	0	0	2	0	0	0	2	0	2	0	0	0	0	0	2	0	0	0	0	0	0	0	0	0	0	0	2	0	0	0	2	0	0	0	0	0	0	0	0	2	0	0	2
JHI-Hv50k-2016-15348	1H	18841080	0	0	0	0	0	0	2	0	0	0	2	0	2	0	0	0	0	0	2	0	0	0	0	0	0	0	0	0	0	0	2	0	0	0	2	0	0	0	0	0	0	0	0	2	0	0	2
JHI-Hv50k-2016-15349	1H	18841317	0	0	0	0	0	0	2	0	0	0	2	0	2	0	0	0	0	0	2	0	0	0	0	0	0	0	0	0	0	0	2	0	0	0	2	0	0	0	0	0	0	0	0	2	0	0	2
JHI-Hv50k-2016-15350	1H	18841384	0	0	0	0	0	0	2	0	0	0	2	0	2	0	0	0	0	0	2	0	0	0	0	0	0	0	0	0	0	0	2	0	0	0	2	0	0	0	0	0	0	0	0	2	0	0	2
JHI-Hv50k-2016-15355	1H	18849628	2	2	0	0	0	0	0	0	0	0	0	0	0	2	0	0	0	0	0	0	2	0	0	0	0	2	0	0	0	0	0	0	0	0	0	0	0	2	0	0	0	0	0	0	0	0	0
JHI-Hv50k-2016-15419	1H	18933715	0	0	0	0	0	0	2	2	2	2	0	2	0	0	0	0	0	0	0	2	0	0	0	2	0	0	2	2	0	0	0	0	0	2	0	0	2	0	0	2	0	2	2	0	2	2	0
JHI-Hv50k-2016-15414	1H	18935209	0	0	0	2	0	2	2	2	2	2	0	2	0	0	0	0	0	0	0	2	0	0	0	2	2	0	2	2	0	0	0	0	0	2	0	0	2	0	0	2	0	2	2	0	2	2	0
JHI-Hv50k-2016-15410	1H	18937859	0	0	0	0	0	0	2	2	2	2	0	2	0	0	0	0	0	0	0	2	0	0	0	2	0	0	2	2	0	0	0	0	0	2	0	0	2	0	0	2	0	2	2	0	2	2	0
JHI-Hv50k-2016-15408	1H	18939670	0	0	0	2	0	2	2	2	2	2	0	2	0	0	0	0	0	0	0	2	0	0	0	2	2	0	2	2	0	0	0	0	0	2	0	0	2	0	0	2	0	2	2	0	2	2	0
JHI-Hv50k-2016-15407	1H	18939810	0	0	0	0	0	0	0	2	2	2	0	2	0	0	0	0	0	0	0	2	0	0	0	2	0	0	2	2	0	0	0	0	0	2	0	0	2	0	0	2	0	2	2	0	2	2	0
JHI-Hv50k-2016-15510	1H	19247539	0	0	0	2	0	2	0	0	0	0	0	0	0	0	0	0	0	0	0	0	0	0	0	0	2	0	0	0	0	0	0	0	0	0	0	0	0	0	0	0	0	0	0	0	0	0	0
JHI-Hv50k-2016-15515	1H	19248026	0	0	0	2	0	2	0	0	0	0	0	0	0	0	0	0	0	0	0	0	2	0	0	0	2	0	0	0	0	0	0	0	0	0	0	0	0	0	0	0	0	0	0	0	0	0	0
JHI-Hv50k-2016-15523	1H	19248678	0	0	0	2	0	2	0	0	0	0	0	0	0	0	0	0	0	0	0	0	0	0	0	0	2	0	0	0	0	0	0	0	0	0	0	0	0	0	0	0	0	0	0	0	0	0	0
JHI-Hv50k-2016-15529	1H	19248929	0	0	0	2	0	2	0	0	0	0	0	0	0	0	0	0	0	0	0	0	2	0	0	0	2	0	0	0	0	0	0	0	0	0	0	0	0	0	0	0	0	0	0	0	0	0	0
JHI-Hv50k-2016-15574	1H	19251314	0	0	0	2	0	2	0	0	0	0	0	0	0	0	0	0	0	0	0	0	2	0	0	0	2	0	0	0	0	0	0	0	0	0	0	0	0	0	0	0	0	0	0	0	0	0	0
JHI-Hv50k-2016-15598	1H	19270754	0	0	0	2	0	2	0	0	0	0	0	0	0	0	0	0	0	0	0	0	2	0	0	0	2	0	0	0	0	0	0	0	0	0	0	0	0	0	0	0	0	0	0	0	0	0	0
JHI-Hv50k-2016-15633	1H	19298578	0	0	0	2	0	2	0	2	2	2	0	2	2	2	0	0	0	2	0	2	0	0	0	2	2	0	2	2	0	0	0	0	0	2	0	0	2	0	0	2	0	2	2	0	2	2	0
JHI-Hv50k-2016-15630	1H	19298752	0	0	0	2	0	2	0	0	0	0	0	0	0	0	0	0	0	0	0	0	0	0	0	0	2	0	0	0	0	0	0	0	0	0	0	0	0	0	0	0	0	0	0	0	0	0	0
12_31276	1H	19314802	0	0	2	0	0	0	2	0	0	0	0	0	2	0	0	0	0	0	2	0	0	0	0	0	0	0	0	0	0	0	0	0	0	0	0	0	0	0	0	0	0	0	0	0	0	0	0
JHI-Hv50k-2016-15609	1H	19332692	0	0	2	0	0	0	2	0	0	0	0	0	2	0	0	0	0	0	2	0	0	0	0	0	0	0	0	0	0	0	0	0	0	0	0	0	0	0	0	0	0	0	0	0	0	0	0
JHI-Hv50k-2016-15608	1H	19332764	0	0	2	0	0	0	2	0	0	0	0	0	2	0	0	0	0	0	2	0	0	0	0	0	0	0	0	0	0	0	0	0	0	0	0	0	0	0	0	0	0	0	0	0	0	0	0
JHI-Hv50k-2016-15607	1H	19332937	0	0	0	2	0	2	0	2	2	2	0	2	0	2	0	0	2	0	0	2	2	2	2	2	2	0	2	2	0	0	0	2	0	2	0	2	2	0	0	2	2	2	2	0	2	2	0
JHI-Hv50k-2016-15722	1H	19381857	0	0	2	0	0	0	0	0	0	0	0	0	0	0	0	0	0	0	0	0	0	0	0	0	0	0	0	0	0	0	2	0	0	0	2	0	0	0	0	0	0	0	0	2	0	0	2
JHI-Hv50k-2016-15719	1H	19382295	2	2	0	0	2	0	0	0	0	0	2	0	0	0	2	2	0	2	0	0	0	0	0	0	0	2	0	0	2	2	0	0	2	0	0	0	0	2	0	0	0	0	0	0	0	0	0
JHI-Hv50k-2016-15718	1H	19382439	0	0	0	0	0	0	0	0	0	0	0	0	0	0	0	0	0	0	0	0	0	0	0	0	0	0	0	0	0	0	2	0	0	0	2	0	0	0	0	0	0	0	0	2	0	0	2
JHI-Hv50k-2016-15715	1H	19383520	2	2	0	0	2	0	0	0	0	0	2	0	0	0	2	2	0	2	0	0	0	0	0	0	0	2	0	0	2	2	0	0	2	0	0	0	0	2	0	0	0	0	0	0	0	0	0
JHI-Hv50k-2016-15710	1H	19384129	2	2	0	0	2	0	0	0	0	0	2	0	0	0	2	2	0	2	0	0	0	0	0	0	0	2	0	0	2	2	0	0	2	0	0	0	0	2	0	0	0	0	0	0	0	0	0
JHI-Hv50k-2016-15708	1H	19384615	2	2	0	0	2	0	0	0	0	0	2	0	0	0	2	2	0	2	0	0	0	0	0	0	0	2	0	0	2	2	0	0	2	0	0	0	0	2	0	0	0	0	0	0	0	0	0
JHI-Hv50k-2016-15707	1H	19385015	0	0	0	2	0	2	0	2	2	2	0	2	0	2	0	0	2	0	0	2	2	2	2	2	2	0	2	2	0	0	0	2	0	2	0	2	2	0	2	2	2	2	2	0	2	2	0
JHI-Hv50k-2016-15705	1H	19385361	0	0	2	0	0	0	2	0	0	0	0	0	2	0	0	0	0	0	2	0	0	0	0	0	0	0	0	0	0	0	2	0	0	0	2	0	0	0	0	0	0	0	0	2	0	0	2
JHI-Hv50k-2016-15789	1H	19884630	0	0	2	0	0	0	0	0	0	0	0	0	2	0	0	0	0	2	2	0	0	0	0	0	0	0	0	0	0	0	0	0	0	0	0	0	0	0	0	0	0	0	0	0	0	0	0
JHI-Hv50k-2016-15732	1H	19925080	0	2	0	0	2	0	0	0	0	0	2	0	0	0	2	2	0	2	0	0	0	0	0	0	0	2	0	0	2	2	0	0	2	0	0	0	0	2	0	0	0	0	0	0	0	0	0
JHI-Hv50k-2016-15731	1H	19925485	0	2	0	0	2	0	0	0	0	0	2	0	2	0	2	2	0	2	2	0	0	0	0	0	0	2	0	0	2	2	0	0	2	0	0	0	0	2	0	0	0	0	0	0	0	0	0
JHI-Hv50k-2016-15730	1H	19925625	2	0	0	2	0	2	0	2	2	2	0	2	0	2	0	0	2	0	0	2	2	2	2	2	2	0	2	2	0	0	2	2	0	2	2	2	2	0	2	2	2	2	2	2	2	2	2
JHI-Hv50k-2016-15815	1H	20034305	0	2	0	0	2	0	0	0	0	0	0	0	0	0	2	2	0	2	0	0	0	0	0	0	0	2	0	0	2	2	0	0	0	0	0	0	0	2	0	0	0	0	0	0	0	0	0
JHI-Hv50k-2016-15868	1H	20266855	0	2	0	0	2	0	0	0	0	0	0	0	2	0	2	2	0	2	2	0	0	0	0	0	0	2	0	0	2	2	0	0	2	0	0	0	0	2	0	0	0	0	0	0	0	0	0
JHI-Hv50k-2016-15869	1H	20266874	0	0	2	0	0	0	0	0	0	0	2	0	0	0	0	0	0	0	0	0	0	0	0	0	0	0	0	0	0	0	0	0	0	0	0	0	0	0	0	0	0	0	0	0	0	0	0
JHI-Hv50k-2016-15870	1H	20267001	2	0	0	2	0	2	0	2	2	2	0	2	0	2	0	0	2	0	0	2	2	2	2	2	2	0	2	2	0	0	2	2	0	2	2	2	2	0	2	2	2	2	2	2	2	2	2
JHI-Hv50k-2016-15952	1H	20616392	2	0	0	2	0	2	0	2	2	2	0	2	0	2	0	0	2	0	2	2	2	2	2	2	2	0	2	2	0	0	2	2	0	2	2	2	2	0	2	2	2	2	2	2	2	2	2
JHI-Hv50k-2016-15962	1H	20641049	0	2	2	0	2	0	0	0	0	0	0	0	2	0	2	2	0	2	2	0	0	0	0	0	0	2	0	0	2	2	0	0	2	0	0	0	0	2	0	0	0	0	0	0	0	0	0
JHI-Hv50k-2016-15963	1H	20641614	0	2	2	0	2	0	0	0	0	0	0	0	0	0	2	2	0	2	0	0	0	0	0	0	0	2	0	0	2	2	0	0	2	0	0	0	0	2	0	0	0	0	0	0	0	0	0
JHI-Hv50k-2016-15964	1H	20641715	0	2	2	0	2	0	0	0	0	0	0	0	2	0	2	2	0	2	0	0	0	0	0	0	0	2	0	0	2	2	0	0	2	0	0	0	0	2	0	0	0	0	0	0	0	0	0
JHI-Hv50k-2016-16019	1H	20807166	0	0	2	0	2	0	0	0	0	0	0	0	0	0	2	2	0	2	0	0	0	0	0	0	0	0	0	0	2	2	0	0	2	0	0	0	0	0	0	0	0	0	0	0	0	0	0
JHI-Hv50k-2016-16025	1H	20840060	0	0	2	0	2	0	0	0	0	0	0	0	0	0	2	2	0	2	0	0	0	0	0	0	0	0	0	0	2	2	0	0	2	0	0	0	0	0	0	0	0	0	0	0	0	0	0
JHI-Hv50k-2016-16026	1H	20840240	0	0	2	0	2	0	0	0	0	0	2	0	0	0	2	2	0	2	0	0	0	0	0	0	0	0	0	0	2	2	0	0	2	0	0	0	0	0	0	0	0	0	0	0	0	0	0
JHI-Hv50k-2016-16027	1H	20840298	0	0	2	0	2	0	2	0	0	0	2	0	0	0	2	2	0	2	0	0	0	0	0	0	0	0	0	0	2	2	0	0	2	0	0	0	0	0	0	0	0	0	0	0	0	0	0
JHI-Hv50k-2016-16033	1H	20959251	0	0	2	0	2	0	2	0	0	0	0	0	0	0	2	2	0	2	0	0	0	0	0	0	0	0	0	0	2	2	0	0	2	0	0	0	0	0	0	0	0	0	0	0	0	0	0
JHI-Hv50k-2016-16035	1H	20959300	0	2	0	0	0	0	2	0	2	2	0	2	2	2	0	0	0	0	2	2	2	0	0	2	0	2	2	2	0	0	2	0	0	2	0	0	2	2	0	0	0	0	0	2	2	2	2
JHI-Hv50k-2016-16053	1H	20972231	2	0	0	2	0	2	0	2	2	2	0	2	0	2	0	0	2	0	0	2	2	2	2	2	2	0	2	2	0	0	2	2	0	2	2	2	2	0	2	2	2	2	2	2	2	2	2
JHI-Hv50k-2016-16067	1H	21015222	0	2	0	0	0	0	0	0	2	2	0	2	0	2	0	0	0	0	0	2	2	0	0	2	0	2	2	2	0	0	2	0	0	2	0	0	2	2	0	0	0	0	0	2	2	2	2
JHI-Hv50k-2016-16066	1H	21015259	2	0	0	2	0	2	0	2	0	0	2	0	0	0	0	0	2	0	0	0	0	2	2	0	2	0	0	0	0	0	0	2	0	0	2	2	0	0	2	2	2	2	2	0	0	0	0
JHI-Hv50k-2016-16065	1H	21015321	0	0	2	0	2	0	0	0	0	0	0	0	0	0	2	2	0	2	0	0	0	0	0	0	0	0	0	0	2	2	0	0	2	0	0	0	0	0	0	0	0	0	0	0	0	0	0
JHI-Hv50k-2016-16064	1H	21015330	0	2	0	0	0	0	2	0	2	2	0	2	0	2	0	0	0	0	0	2	2	0	0	2	0	2	2	2	0	0	2	0	0	2	0	0	2	2	0	0	0	0	0	2	2	2	2
SCRI_RS_128285	1H	21078742	2	0	2	2	2	2	0	2	0	0	0	0	0	0	2	2	2	2	0	0	0	2	2	0	2	0	0	0	2	2	0	2	2	0	2	2	0	0	2	2	2	2	2	0	0	0	0
JHI-Hv50k-2016-16093	1H	21083205	2	0	2	2	2	2	0	2	0	0	0	0	0	0	2	2	2	2	0	0	0	2	2	0	2	0	0	0	2	2	0	2	2	0	2	2	0	0	2	2	2	2	2	0	0	0	0
JHI-Hv50k-2016-16081	1H	21087075	0	2	0	0	0	0	0	0	2	2	0	2	0	2	0	0	0	0	0	2	2	0	0	2	0	2	2	2	0	0	2	0	0	2	0	0	2	2	0	0	0	0	0	2	2	2	2
JHI-Hv50k-2016-16128	1H	21468858	0	0	0	0	0	0	0	0	0	0	0	0	0	2	0	0	0	0	0	0	0	0	0	0	0	0	2	0	0	0	2	0	2	0	0	0	0	0	0	0	0	0	0	2	0	0	2
JHI-Hv50k-2016-16129	1H	21469219	2	0	0	2	0	2	0	0	0	0	2	0	2	0	0	0	2	0	2	0	0	0	0	0	2	0	0	0	0	0	0	2	0	0	2	0	0	0	2	0	2	0	0	0	0	0	0
SCRI_RS_126734	1H	21516022	2	0	0	2	0	2	0	0	0	0	2	0	0	0	0	0	2	0	0	0	0	0	0	0	2	0	0	0	0	0	0	2	0	0	2	0	0	0	2	0	2	0	0	0	0	0	0
JHI-Hv50k-2016-16143	1H	21517038	0	0	0	0	0	0	0	0	0	0	0	0	2	0	0	0	0	0	2	0	0	0	0	0	0	0	0	0	0	0	0	0	0	0	0	0	0	0	0	0	0	0	0	0	0	0	0
JHI-Hv50k-2016-16150	1H	21517524	2	0	0	2	0	2	0	0	0	0	2	0	2	0	0	0	2	0	2	0	0	0	0	0	2	0	0	0	0	0	0	2	0	0	2	0	0	0	2	0	2	0	0	0	0	0	0
JHI-Hv50k-2016-16158	1H	21519060	2	0	0	2	0	2	0	0	0	0	2	0	2	0	0	0	2	0	2	0	0	0	0	0	2	0	0	0	0	0	0	2	0	0	2	0	0	0	2	0	2	0	0	0	0	0	0
JHI-Hv50k-2016-16159	1H	21519146	2	0	0	2	0	2	0	0	0	0	2	0	0	0	0	0	2	0	0	0	0	0	0	0	2	0	0	0	0	0	0	2	0	0	2	0	0	0	2	0	2	0	0	0	0	0	0
JHI-Hv50k-2016-16218	1H	21659055	2	0	0	2	0	2	0	0	0	0	2	0	2	0	0	0	2	0	2	0	0	2	0	0	2	0	0	0	0	0	0	2	0	0	2	0	0	0	2	0	2	0	0	0	0	0	0
JHI-Hv50k-2016-16219	1H	21659188	2	0	0	2	0	2	0	0	0	0	2	0	2	0	0	0	2	0	2	0	0	2	0	0	2	0	0	0	0	0	0	2	0	0	2	0	0	0	2	0	2	0	0	0	0	0	0
JHI-Hv50k-2016-16224	1H	21659814	2	0	0	2	0	2	0	0	0	0	2	0	2	0	0	0	2	0	2	0	0	2	0	0	2	0	0	0	0	0	0	2	0	0	2	0	0	0	2	0	2	0	0	0	0	0	0
JHI-Hv50k-2016-16232	1H	21661789	2	0	0	2	0	2	0	0	0	0	2	0	0	0	0	0	2	0	0	0	0	2	0	0	2	0	0	0	0	0	0	2	0	0	2	0	0	0	2	0	2	0	0	0	0	0	0
JHI-Hv50k-2016-16233	1H	21661877	2	0	0	2	0	2	0	0	0	0	2	0	0	0	0	0	2	0	0	0	0	2	0	0	2	0	0	0	0	0	0	2	0	0	2	0	0	0	2	0	2	0	0	0	0	0	0
JHI-Hv50k-2016-16177	1H	21755023	2	0	0	2	0	2	0	0	0	0	0	0	0	0	0	0	2	0	0	0	0	2	0	0	2	0	0	0	0	0	0	2	0	0	2	0	0	0	2	0	2	0	0	0	0	0	0
JHI-Hv50k-2016-16178	1H	21755115	2	0	0	2	0	2	0	0	0	0	0	0	0	0	0	0	2	0	0	0	0	2	0	0	2	0	0	0	0	0	0	2	0	0	2	0	0	0	2	0	2	0	0	0	0	0	0
JHI-Hv50k-2016-16180	1H	21755739	2	0	0	2	0	2	0	0	0	0	0	0	0	0	0	0	2	0	0	0	0	2	0	0	2	0	0	0	0	0	0	2	0	0	2	0	0	0	2	0	2	0	0	0	0	0	0
JHI-Hv50k-2016-16185	1H	21790794	2	0	0	2	0	2	0	0	0	0	0	0	0	0	0	0	2	0	0	0	0	2	0	0	2	0	0	0	0	0	0	2	0	0	2	0	0	0	2	0	2	0	0	0	0	0	0
JHI-Hv50k-2016-16203	1H	21791825	2	0	0	2	0	2	0	0	0	0	0	0	0	0	0	0	2	0	0	0	0	2	0	0	2	0	0	0	0	0	0	2	0	0	2	0	0	0	2	0	2	0	0	0	0	0	0
JHI-Hv50k-2016-16213	1H	21792038	2	0	0	2	0	2	0	0	0	0	0	0	0	0	0	0	2	0	0	0	0	2	0	0	2	0	0	0	0	0	0	2	0	0	2	0	0	0	2	0	2	0	0	0	0	0	0
JHI-Hv50k-2016-16260	1H	21841397	2	0	0	2	0	2	0	0	0	0	0	0	0	0	0	0	2	0	0	0	0	2	0	0	2	0	0	0	0	0	0	2	0	0	2	0	0	0	2	0	2	0	0	0	0	0	0
JHI-Hv50k-2016-16257	1H	21842382	2	0	0	2	0	2	0	0	0	0	0	0	0	0	0	0	2	0	0	0	0	2	0	0	2	0	0	0	0	0	0	2	0	0	2	0	0	0	2	0	2	0	0	0	0	0	0
JHI-Hv50k-2016-16240	1H	21914825	2	0	0	2	0	2	0	0	0	0	0	0	0	0	0	0	0	0	0	0	0	2	0	0	2	0	0	0	0	0	0	2	0	0	2	0	0	0	2	0	2	0	0	0	0	0	0
JHI-Hv50k-2016-16245	1H	21936462	2	0	0	2	0	2	0	0	0	0	0	0	0	0	0	0	2	0	0	0	0	2	0	0	2	0	0	0	0	0	0	2	0	0	2	0	0	0	2	0	2	0	0	0	0	0	0
JHI-Hv50k-2016-16247	1H	21936466	2	0	0	2	0	2	0	0	0	0	0	0	0	0	0	0	2	0	0	0	0	2	0	0	2	0	0	0	0	0	0	2	0	0	2	0	0	0	2	0	2	0	0	0	0	0	0
JHI-Hv50k-2016-16248	1H	21937021	2	0	0	2	0	2	0	0	0	0	0	0	0	0	0	0	2	0	0	0	0	2	0	0	2	0	0	0	0	0	0	2	0	0	2	0	0	0	2	0	2	0	0	0	0	0	0
JHI-Hv50k-2016-16250	1H	21937673	2	0	0	2	0	2	0	0	0	0	0	0	0	0	0	0	2	0	0	0	0	2	0	0	2	0	0	0	0	0	0	2	0	0	2	0	0	0	2	0	2	0	0	0	0	0	0
JHI-Hv50k-2016-16252	1H	21937778	2	0	0	2	0	2	0	0	0	0	0	0	0	0	0	0	2	0	0	0	0	2	0	0	2	0	0	0	0	0	0	2	0	0	2	0	0	0	2	0	2	0	0	0	0	0	0
JHI-Hv50k-2016-16253	1H	21937863	2	0	0	2	0	2	0	0	0	0	0	0	0	0	0	0	2	0	0	0	0	2	0	0	2	0	0	0	0	0	0	2	0	0	2	0	0	0	2	0	2	0	0	0	0	0	0
JHI-Hv50k-2016-16255	1H	21938039	2	0	2	2	2	2	0	0	0	0	0	0	0	0	2	2	2	0	0	0	0	2	2	0	2	0	0	0	2	2	0	2	0	0	2	0	0	0	2	0	2	0	0	0	0	0	0
JHI-Hv50k-2016-16256	1H	21938040	2	0	2	2	2	2	0	0	0	0	0	0	0	0	2	2	2	0	0	0	0	2	2	0	2	0	0	0	2	2	0	2	0	0	2	0	0	0	2	0	2	0	0	0	2	0	0
JHI-Hv50k-2016-16264	1H	21942349	2	0	0	2	0	2	0	0	0	0	0	0	2	0	0	0	2	0	0	0	0	2	0	0	2	0	0	0	0	0	0	2	0	0	2	0	0	0	2	0	2	0	0	0	0	0	0
JHI-Hv50k-2016-16286	1H	21947475	2	0	0	2	0	2	0	0	0	0	0	0	2	0	0	0	2	0	2	0	0	2	0	0	2	0	0	0	0	0	0	2	0	0	2	0	0	0	2	0	2	0	0	0	0	0	0
JHI-Hv50k-2016-16287	1H	21947521	2	0	0	2	0	2	0	0	0	0	0	0	0	0	0	0	2	0	2	0	0	2	0	0	2	0	0	0	0	0	0	2	0	0	2	0	0	0	2	0	2	0	0	0	0	0	0
JHI-Hv50k-2016-16331	1H	22426721	0	2	0	0	0	0	0	2	2	2	2	2	0	2	0	0	0	0	0	2	2	0	0	2	0	2	2	2	0	0	2	0	0	2	0	2	2	2	0	2	0	2	2	2	2	2	2
JHI-Hv50k-2016-16332	1H	22427203	2	0	2	2	2	2	0	0	0	0	0	0	0	0	2	2	2	2	0	0	0	2	2	0	2	0	0	0	2	2	0	2	2	0	2	0	0	0	2	0	2	0	0	0	0	0	0
JHI-Hv50k-2016-16350	1H	22433268	2	0	2	2	0	0	0	0	0	0	0	0	2	0	0	0	0	0	2	0	0	2	0	0	2	0	0	0	2	2	0	0	2	0	2	0	0	0	2	0	2	0	0	0	0	0	0
JHI-Hv50k-2016-16372	1H	22496136	0	2	0	2	0	2	2	2	2	0	2	0	2	2	2	0	2	2	2	2	0	0	0	2	2	0	2	0	0	0	2	2	0	2	0	0	2	0	0	0	0	0	2	2	2	0	0
JHI-Hv50k-2016-16542	1H	22604217	2	0	2	2	2	2	0	0	0	0	0	0	2	0	2	2	2	2	2	0	0	2	2	0	2	0	0	0	2	2	0	2	2	0	2	0	0	0	2	0	2	0	0	0	0	0	0
JHI-Hv50k-2016-16527	1H	22605534	0	2	0	0	0	0	0	2	2	2	2	2	0	2	0	0	0	0	0	2	2	0	0	2	0	2	2	2	0	0	2	0	0	2	0	2	2	2	0	2	0	2	2	2	2	2	2
JHI-Hv50k-2016-16526	1H	22605542	2	0	2	2	2	2	0	0	0	0	0	0	0	0	2	2	2	2	0	0	0	2	2	0	2	0	0	0	2	2	0	2	2	0	2	0	0	0	2	0	2	0	0	0	0	0	0
JHI-Hv50k-2016-16524	1H	22606108	0	0	0	0	0	0	2	0	0	0	0	0	2	0	0	0	0	0	2	0	0	0	0	0	0	0	0	0	0	0	0	0	0	0	0	0	0	0	0	0	0	0	0	0	0	0	0
JHI-Hv50k-2016-16518	1H	22608081	0	2	0	0	0	0	0	2	2	2	2	2	0	2	0	0	0	0	0	2	2	0	0	2	0	2	2	2	0	0	2	0	0	2	0	2	2	2	0	2	0	2	2	2	2	2	2
JHI-Hv50k-2016-16517	1H	22608103	2	0	2	2	2	2	0	0	0	0	0	0	0	0	2	2	2	2	0	0	0	2	2	0	2	0	0	0	2	2	0	2	2	0	2	0	0	0	2	0	2	0	0	0	0	0	0
JHI-Hv50k-2016-16516	1H	22608184	2	0	2	2	2	2	0	0	0	0	0	0	0	0	2	2	2	2	0	0	0	2	2	0	2	0	0	0	2	2	0	2	2	0	2	0	0	0	2	0	2	0	0	0	0	0	0
JHI-Hv50k-2016-16514	1H	22608437	2	0	2	2	2	2	0	0	0	0	0	0	0	0	2	2	2	2	0	0	0	2	2	0	2	0	0	0	2	2	0	2	2	0	2	0	0	0	2	0	2	0	0	0	0	0	0
JHI-Hv50k-2016-16507	1H	22609235	2	0	2	2	2	2	0	0	0	0	0	0	0	0	2	2	2	2	0	0	0	2	2	0	2	0	0	0	2	2	0	2	2	0	2	0	0	0	2	0	2	0	0	0	0	0	0
JHI-Hv50k-2016-16506	1H	22609408	0	2	0	0	0	0	0	2	2	2	2	2	0	2	0	0	0	0	0	2	2	0	0	2	0	2	2	2	0	0	2	0	0	2	0	2	2	2	0	2	0	2	2	2	2	2	2
JHI-Hv50k-2016-16505	1H	22609841	2	0	2	2	2	2	0	0	0	0	0	0	0	0	2	2	2	2	0	0	0	2	2	0	2	0	0	0	2	2	0	2	2	0	2	0	0	0	2	0	2	0	0	0	0	0	0
JHI-Hv50k-2016-16504	1H	22609949	0	2	0	0	0	0	0	2	2	2	2	2	0	2	0	0	0	0	0	2	2	0	0	2	0	2	2	2	0	0	2	0	0	2	0	2	2	2	0	2	0	2	2	2	2	2	2
JHI-Hv50k-2016-16500	1H	22610888	0	2	0	0	0	0	0	2	2	2	0	2	0	2	0	0	0	0	0	2	2	0	0	2	0	2	2	2	0	0	2	0	0	2	0	2	2	2	0	2	0	2	2	2	2	2	2
JHI-Hv50k-2016-16499	1H	22611040	2	0	2	2	2	2	0	0	0	0	0	0	0	0	2	2	2	2	0	0	0	2	2	0	2	0	0	0	2	2	0	2	2	0	2	0	0	0	2	0	2	0	0	0	0	0	0
JHI-Hv50k-2016-16496	1H	22611535	0	2	0	0	0	0	0	2	2	2	2	2	0	2	0	0	0	0	0	2	2	0	0	2	0	2	2	2	0	0	2	0	0	2	0	2	2	2	0	2	0	2	2	2	2	2	2
JHI-Hv50k-2016-16495	1H	22611634	0	2	0	0	0	0	0	2	2	2	2	2	0	2	0	0	0	0	0	2	2	0	0	2	0	2	2	2	0	0	2	0	0	2	0	2	2	2	0	2	0	2	2	2	2	2	2
JHI-Hv50k-2016-16492	1H	22612097	0	2	0	0	0	0	0	2	2	2	2	2	0	2	0	0	0	0	0	2	2	0	0	2	0	2	2	2	0	0	2	0	0	2	0	2	2	2	0	2	0	2	2	2	2	2	2
JHI-Hv50k-2016-16491	1H	22612345	0	0	0	0	0	0	0	0	0	0	0	0	0	0	0	0	0	0	0	0	0	0	0	0	0	0	0	0	0	0	0	0	0	0	0	0	0	0	0	0	0	0	0	0	0	0	0
JHI-Hv50k-2016-16489	1H	22612884	2	0	2	2	2	2	0	0	0	0	0	0	0	0	2	2	2	2	0	0	0	2	2	0	2	0	0	0	2	2	0	2	2	0	2	0	0	0	2	0	2	0	0	0	0	0	0
JHI-Hv50k-2016-16488	1H	22612925	0	0	0	0	0	0	0	0	0	0	0	0	0	0	0	0	0	0	0	0	0	0	0	0	0	0	0	0	0	2	0	0	2	0	0	0	0	0	2	0	0	0	0	0	0	0	0
JHI-Hv50k-2016-16487	1H	22612994	0	0	2	2	2	2	0	0	0	0	2	2	0	0	0	0	2	2	0	0	0	2	2	2	2	0	0	0	2	2	0	2	0	0	2	2	2	0	2	0	2	0	0	2	0	0	0
JHI-Hv50k-2016-16482	1H	22613517	2	0	2	2	2	2	0	0	0	0	0	0	0	0	2	2	2	2	0	0	0	2	2	0	2	0	0	0	2	2	0	2	2	0	2	0	0	0	2	0	2	0	0	0	0	0	0
JHI-Hv50k-2016-16481	1H	22613601	0	0	0	0	0	0	2	0	0	0	0	0	0	0	0	0	0	0	0	0	0	0	0	0	0	0	0	0	0	0	0	0	0	0	0	0	0	0	0	0	0	0	0	0	0	0	0
JHI-Hv50k-2016-16480	1H	22613761	0	0	0	0	0	0	2	0	0	0	0	0	0	0	0	0	0	0	0	0	0	0	0	0	0	0	0	0	0	0	0	0	0	0	0	0	0	0	0	0	0	0	0	0	0	0	0
JHI-Hv50k-2016-16478	1H	22613981	0	0	0	0	0	0	2	0	0	0	0	0	0	0	0	0	0	0	0	0	0	0	0	0	0	0	0	0	0	0	0	0	0	0	0	0	0	0	0	0	0	0	0	0	0	0	0
JHI-Hv50k-2016-16477	1H	22613984	0	0	0	0	0	0	2	0	0	0	0	0	0	0	0	0	0	0	0	0	0	0	0	0	0	0	0	0	0	0	0	0	0	0	0	0	0	0	0	0	0	0	0	0	0	0	0
JHI-Hv50k-2016-16475	1H	22614282	0	0	0	0	0	0	0	0	0	0	0	0	0	0	0	0	0	0	0	0	0	0	0	0	0	0	0	0	0	0	0	0	0	0	0	0	0	0	0	0	0	0	0	0	0	0	0
JHI-Hv50k-2016-16473	1H	22614432	0	0	0	0	0	0	2	0	0	0	0	0	0	0	0	0	0	0	0	0	0	0	0	0	0	0	0	0	0	0	0	0	0	0	0	0	0	0	0	0	0	0	0	0	0	0	0
JHI-Hv50k-2016-16472	1H	22614518	0	2	0	0	0	0	0	2	2	2	2	2	0	2	0	0	0	0	0	2	2	0	0	2	0	2	2	2	0	0	2	0	0	2	0	2	2	2	0	2	0	2	2	2	2	2	2
JHI-Hv50k-2016-16470	1H	22614710	0	2	0	0	0	0	0	2	2	2	2	2	0	2	0	0	0	0	0	2	2	0	0	2	0	2	2	2	0	0	2	0	0	2	0	2	2	2	0	2	0	2	2	2	2	2	2
JHI-Hv50k-2016-16469	1H	22614869	2	0	2	2	2	2	0	0	0	0	0	0	0	0	2	2	2	2	0	0	0	2	2	0	2	0	0	0	2	2	0	2	2	0	2	0	0	0	2	0	2	0	0	0	0	0	0
JHI-Hv50k-2016-16468	1H	22614876	0	0	0	0	0	0	2	0	0	0	0	0	0	0	0	0	0	0	0	0	0	0	0	0	0	0	0	0	0	0	0	0	0	0	0	0	0	0	0	0	0	0	0	0	0	0	0
JHI-Hv50k-2016-16462	1H	22615289	2	0	2	2	2	2	0	0	0	0	0	0	0	0	2	2	2	2	0	0	0	2	2	0	2	0	0	0	2	2	0	2	2	0	2	0	0	0	2	0	2	0	0	0	0	0	0
JHI-Hv50k-2016-16461	1H	22615399	0	0	0	0	0	0	2	0	0	0	0	0	0	0	0	0	0	0	0	0	0	0	0	0	0	0	0	0	0	0	0	0	0	0	0	0	0	0	0	0	0	0	0	0	0	0	0
JHI-Hv50k-2016-16460	1H	22615452	0	2	0	0	0	0	0	2	2	2	2	2	0	2	0	0	0	0	0	2	2	0	0	2	0	2	2	2	0	0	2	0	0	2	0	2	2	2	0	2	0	2	2	2	2	2	2
JHI-Hv50k-2016-16459	1H	22615529	2	0	2	2	2	2	0	0	0	0	0	0	0	0	2	2	2	2	0	0	0	2	2	0	2	0	0	0	2	2	0	2	2	0	2	0	0	0	2	0	2	0	0	0	0	0	0
JHI-Hv50k-2016-16456	1H	22615553	0	2	0	0	0	0	0	2	2	2	2	2	0	2	0	0	0	0	0	2	2	0	0	2	0	2	2	2	0	0	2	0	0	2	0	2	2	2	0	2	0	2	2	2	2	2	2
JHI-Hv50k-2016-16451	1H	22616375	0	0	0	0	0	0	2	0	0	0	0	0	2	0	0	0	0	0	2	0	0	0	0	0	0	0	0	0	0	0	0	0	0	0	0	0	0	0	0	0	0	0	0	0	0	0	0
JHI-Hv50k-2016-16450	1H	22616383	0	0	0	0	0	0	0	0	0	0	0	0	0	0	0	0	0	0	0	0	0	0	0	0	0	0	0	0	0	0	0	0	0	0	0	0	0	0	0	0	0	0	0	0	0	0	0
JHI-Hv50k-2016-16449	1H	22616570	2	0	2	2	2	2	0	0	0	0	0	0	2	0	2	2	2	2	2	0	0	2	2	0	2	0	0	0	2	2	0	2	2	0	2	0	0	0	2	0	2	0	0	0	0	0	0
JHI-Hv50k-2016-16448	1H	22616708	2	0	2	2	2	2	0	0	0	0	0	0	0	0	2	2	2	2	0	0	0	2	2	0	2	0	0	0	2	2	0	2	2	0	2	0	0	0	2	0	2	0	0	0	0	0	0
JHI-Hv50k-2016-16445	1H	22616781	2	0	2	2	2	2	0	0	0	0	0	0	0	0	2	2	2	2	0	0	0	2	2	0	2	0	0	0	2	2	0	2	2	0	2	0	0	0	2	0	2	0	0	0	0	0	0
JHI-Hv50k-2016-16444	1H	22616909	2	0	2	2	2	2	0	0	0	0	0	0	0	0	2	2	2	2	0	0	0	2	2	0	2	0	0	0	2	2	0	2	2	0	2	0	0	0	2	0	2	0	0	0	0	0	0
JHI-Hv50k-2016-16442	1H	22616939	2	0	2	2	2	2	0	0	0	0	0	0	0	0	2	2	2	2	0	0	0	2	2	0	2	0	0	0	2	2	0	2	2	0	2	0	0	0	2	0	2	0	0	0	0	0	0
JHI-Hv50k-2016-16437	1H	22617060	2	0	2	2	2	2	0	0	0	0	0	0	0	0	2	2	2	2	0	0	0	2	2	0	2	0	0	0	2	2	0	2	2	0	2	0	0	0	2	0	2	0	0	0	0	0	0
JHI-Hv50k-2016-16413	1H	22620766	0	0	0	0	0	0	0	0	0	0	0	0	2	0	0	0	0	0	2	0	0	0	0	0	0	0	0	0	0	0	0	0	0	0	0	0	0	0	0	0	0	0	0	0	0	0	0
JHI-Hv50k-2016-16405	1H	22621285	0	0	0	0	0	0	0	0	0	0	0	0	0	0	0	0	0	0	0	0	0	0	0	0	0	0	0	0	0	0	0	0	0	0	0	0	0	0	0	0	0	0	0	0	0	0	0
JHI-Hv50k-2016-16404	1H	22621389	0	2	0	0	0	0	0	2	2	2	2	2	2	2	0	0	0	0	2	2	2	0	0	2	0	2	2	2	0	0	2	0	0	2	0	2	2	2	0	2	0	2	2	2	2	2	2
JHI-Hv50k-2016-16403	1H	22621500	2	0	2	2	2	2	2	0	0	0	0	0	0	0	2	2	2	2	0	0	0	2	2	0	2	0	0	0	2	2	0	2	2	0	2	0	0	0	2	0	2	0	0	0	0	0	0
JHI-Hv50k-2016-16401	1H	22621528	0	0	0	0	0	0	0	0	0	0	0	0	0	0	0	0	0	0	0	0	0	0	0	0	0	0	0	0	0	0	0	0	0	0	0	0	0	0	0	0	0	0	0	0	0	0	0
JHI-Hv50k-2016-16400	1H	22621634	2	0	2	2	2	2	2	0	0	0	0	0	0	0	2	2	2	2	0	0	0	2	2	0	2	0	0	0	2	2	0	2	2	0	2	0	0	0	2	0	2	0	0	0	0	0	0
JHI-Hv50k-2016-16399	1H	22621688	0	0	0	0	0	0	0	0	0	0	0	0	0	0	0	0	0	0	0	0	0	0	0	0	0	0	0	0	0	0	0	0	0	0	0	0	0	0	0	0	0	0	0	0	0	0	0
JHI-Hv50k-2016-16396	1H	22621980	0	2	0	0	0	0	0	2	2	2	2	2	2	2	0	0	0	0	2	2	2	0	0	2	0	2	2	2	0	0	2	0	0	2	0	2	2	2	0	2	0	2	2	2	2	2	2
JHI-Hv50k-2016-16391	1H	22626401	0	2	0	0	0	0	2	2	2	2	2	2	2	2	0	0	0	0	2	2	2	0	0	2	0	2	2	2	0	0	2	0	0	2	0	2	2	2	0	2	0	2	2	2	2	2	2
JHI-Hv50k-2016-16388	1H	22626784	0	2	0	0	0	0	2	2	2	2	2	2	2	2	0	0	0	0	2	2	2	0	0	2	0	2	2	2	0	0	2	0	0	2	0	2	2	2	0	2	0	2	2	2	2	2	2
JHI-Hv50k-2016-16386	1H	22628247	0	0	0	0	2	0	0	0	0	0	0	0	0	0	2	2	0	2	0	0	0	0	2	0	0	0	0	0	2	2	0	0	2	0	0	0	0	0	0	0	0	0	0	0	0	0	0
JHI-Hv50k-2016-16384	1H	22628701	0	0	0	0	0	0	0	0	0	0	0	0	0	0	0	0	0	0	0	0	0	0	0	0	0	0	0	0	0	0	0	0	0	0	0	0	0	0	0	0	0	0	0	0	0	0	0
JHI-Hv50k-2016-16559	1H	22676686	0	2	0	0	0	0	2	2	2	2	2	2	2	2	0	0	0	0	2	2	2	0	0	2	0	2	2	2	0	0	2	0	0	2	0	2	2	2	0	2	0	2	2	2	2	2	2
JHI-Hv50k-2016-16560	1H	22676814	0	2	0	0	0	0	0	2	2	2	2	2	2	2	0	0	0	0	2	2	2	0	0	2	0	2	2	2	0	0	2	0	0	2	0	2	2	2	0	2	0	2	2	2	2	2	2
SCRI_RS_161702	1H	22676923	0	2	0	0	0	0	0	2	2	2	2	2	2	2	0	0	0	0	2	2	2	0	0	2	0	2	2	2	0	0	2	0	0	2	0	2	2	2	0	2	0	2	2	2	2	2	2
JHI-Hv50k-2016-16575	1H	22681214	0	2	0	0	0	0	2	2	2	2	2	2	2	2	0	0	0	0	2	2	2	0	0	2	0	2	2	2	0	0	2	0	0	2	0	2	2	2	0	2	0	2	2	2	2	2	2
JHI-Hv50k-2016-16601	1H	22692131	0	2	0	0	0	0	0	2	2	2	2	2	2	2	0	0	0	0	2	2	2	0	0	2	0	2	2	2	0	0	2	0	0	2	0	2	2	2	0	2	0	2	2	2	2	2	2
JHI-Hv50k-2016-16604	1H	22694432	0	2	0	0	0	0	0	2	2	2	2	2	2	2	0	0	0	0	2	2	2	0	0	2	0	2	2	2	0	0	2	0	0	2	0	2	2	2	0	2	0	2	2	2	2	2	2
JHI-Hv50k-2016-16605	1H	22694469	0	2	0	0	0	0	0	2	2	2	2	2	2	2	0	0	0	0	2	2	2	0	0	2	0	2	2	2	0	0	2	0	0	2	0	2	2	2	0	2	0	2	2	2	2	2	2
JHI-Hv50k-2016-16622	1H	23286490	0	0	0	0	0	0	0	0	0	0	0	0	0	0	0	0	0	0	0	0	0	0	0	0	0	0	0	0	0	0	0	0	0	0	0	0	0	0	0	0	0	0	0	0	0	0	0
JHI-Hv50k-2016-16623	1H	23286517	0	0	0	0	0	0	0	0	0	0	0	0	0	0	0	0	0	0	0	0	0	0	0	0	0	0	0	0	0	0	0	0	0	0	0	0	0	0	0	0	0	0	0	0	0	0	0
JHI-Hv50k-2016-16624	1H	23286605	0	0	0	0	0	0	2	0	0	0	0	0	0	0	0	0	0	0	0	0	0	0	0	0	0	0	0	0	0	0	0	0	0	0	0	0	0	0	0	0	0	0	0	0	0	0	0
JHI-Hv50k-2016-16625	1H	23286696	0	0	0	0	0	0	2	0	0	0	0	0	0	0	0	0	0	0	0	0	0	0	0	0	0	0	0	0	0	0	0	0	0	0	0	0	0	0	0	0	0	0	0	0	0	0	0
JHI-Hv50k-2016-16626	1H	23286814	0	0	0	0	0	0	2	0	0	0	0	0	0	0	0	0	0	0	0	0	0	0	0	0	0	0	0	0	0	0	0	0	0	0	0	0	0	0	0	0	0	0	0	0	0	0	0
JHI-Hv50k-2016-16644	1H	23639083	0	0	0	0	0	0	2	0	0	0	0	0	0	0	0	0	0	0	0	0	0	0	0	0	0	0	0	0	0	0	0	0	0	0	0	0	0	0	0	0	0	0	0	0	0	0	0
JHI-Hv50k-2016-16648	1H	23917710	0	0	0	0	0	0	0	0	0	0	0	0	0	0	0	0	0	0	0	0	0	0	0	0	0	0	0	0	0	0	0	0	0	0	0	0	0	0	0	0	0	0	0	0	0	0	0
JHI-Hv50k-2016-16650	1H	23919813	0	0	0	0	0	0	0	0	0	0	0	0	0	0	0	0	0	0	0	0	0	0	0	0	0	0	0	0	0	0	0	0	0	0	0	0	0	0	0	0	0	0	0	0	0	0	0
JHI-Hv50k-2016-16651	1H	23920443	0	0	0	0	0	0	0	0	0	0	0	0	0	0	0	0	0	0	0	0	0	0	0	0	0	0	0	0	0	0	0	0	0	0	0	0	0	0	0	0	0	0	0	0	0	0	0
JHI-Hv50k-2016-16654	1H	23923062	0	0	0	0	0	0	2	0	0	0	0	0	0	0	0	0	0	0	0	0	0	0	0	0	0	0	0	0	0	0	0	0	0	0	0	0	0	0	0	0	0	0	0	0	0	0	0
JHI-Hv50k-2016-16655	1H	23924556	0	0	0	0	0	0	2	0	0	0	0	0	0	0	0	0	0	0	0	0	0	0	0	0	0	0	0	0	0	0	0	0	0	0	0	0	0	0	0	0	0	0	0	0	0	0	0
JHI-Hv50k-2016-16657	1H	23926561	0	0	0	0	0	0	2	0	0	0	0	0	0	0	0	0	0	0	0	0	0	0	0	0	0	0	0	0	0	0	0	0	0	0	0	0	0	0	0	0	0	0	0	0	0	0	0
JHI-Hv50k-2016-16677	1H	26275242	0	0	0	0	0	0	2	0	0	0	0	0	0	0	0	0	0	0	0	0	0	0	0	0	0	0	0	0	0	0	0	0	0	0	0	0	0	0	0	0	0	0	0	0	0	0	0
JHI-Hv50k-2016-16680	1H	26275390	0	0	0	0	0	0	0	0	0	0	0	0	0	0	0	0	0	0	0	0	0	0	0	0	0	0	0	0	0	0	0	0	0	0	0	0	0	0	0	0	0	0	0	0	0	0	0
JHI-Hv50k-2016-16684	1H	26276314	0	0	0	0	0	0	2	0	0	0	0	0	0	0	0	0	0	0	0	0	0	0	0	0	0	0	0	0	0	0	0	0	0	0	0	0	0	0	0	0	0	0	0	0	0	0	0
JHI-Hv50k-2016-16711	1H	26395056	0	0	0	0	0	0	2	0	0	0	0	0	0	0	0	0	0	0	0	0	0	0	0	0	0	0	0	0	0	0	0	0	0	0	0	0	0	0	0	0	0	0	0	0	0	0	0
JHI-Hv50k-2016-16712	1H	26395145	0	0	0	0	0	0	2	0	0	0	0	0	0	0	0	0	0	0	0	0	0	0	0	0	0	0	0	0	0	0	0	0	0	0	0	0	0	0	0	0	0	0	0	0	0	0	0
JHI-Hv50k-2016-16715	1H	26395505	0	0	0	0	0	0	2	0	0	0	0	0	0	0	0	0	0	0	0	0	0	0	0	0	0	0	0	0	0	0	0	0	0	0	0	0	0	0	0	0	0	0	0	0	0	0	0
JHI-Hv50k-2016-16731	1H	26435835	0	0	0	0	0	0	2	0	0	0	0	0	0	0	0	0	0	0	0	0	0	0	0	0	0	0	0	0	0	0	0	0	0	0	0	0	0	0	0	0	0	0	0	0	0	0	0
JHI-Hv50k-2016-16732	1H	26436020	0	0	0	0	0	0	2	0	0	0	0	0	0	0	0	0	0	0	0	0	0	0	0	0	0	0	0	0	0	0	0	0	0	0	0	0	0	0	0	0	0	0	0	0	0	0	0
JHI-Hv50k-2016-16733	1H	26436136	0	0	0	0	0	0	2	0	0	0	0	0	0	0	0	0	0	0	0	0	0	0	0	0	0	0	0	0	0	0	0	0	0	0	0	0	0	0	0	0	0	0	0	0	0	0	0
JHI-Hv50k-2016-16735	1H	26436411	0	0	0	0	0	0	0	0	0	0	0	0	0	0	0	0	0	0	0	0	0	0	0	0	0	0	0	0	0	0	0	0	0	0	0	0	0	0	0	0	0	0	0	0	0	0	0
JHI-Hv50k-2016-16778	1H	26571789	0	0	0	0	0	0	2	0	0	0	0	0	0	0	0	0	0	0	0	0	0	0	0	0	0	0	0	0	0	0	0	0	0	0	0	0	0	0	0	0	0	0	0	0	0	0	0
JHI-Hv50k-2016-16780	1H	26572066	0	0	0	0	0	0	2	0	0	0	0	0	0	0	0	0	0	0	0	0	0	0	0	0	0	0	0	0	0	0	0	0	0	0	0	0	0	0	0	0	0	0	0	0	0	0	0
JHI-Hv50k-2016-16787	1H	26573147	0	0	0	0	0	0	2	0	0	0	0	0	0	0	0	0	0	0	0	0	0	0	0	0	0	0	0	0	0	0	0	0	0	0	0	0	0	0	0	0	0	0	0	0	0	0	0
JHI-Hv50k-2016-16799	1H	26574375	0	0	0	0	0	0	2	0	0	0	0	0	0	0	0	0	0	0	0	0	0	0	0	0	0	0	0	0	0	0	0	0	0	0	0	0	0	0	0	0	0	0	0	0	0	0	0
JHI-Hv50k-2016-16800	1H	26574595	0	0	0	0	0	0	2	0	0	0	0	0	0	0	0	0	0	0	0	0	0	0	0	0	0	0	0	0	0	0	0	0	0	0	0	0	0	0	0	0	0	0	0	0	0	0	0
JHI-Hv50k-2016-16807	1H	26574979	0	0	0	0	0	0	2	0	0	0	0	0	0	0	0	0	0	0	0	0	0	0	0	0	0	0	0	0	0	0	0	0	0	0	0	0	0	0	0	0	0	0	0	0	0	0	0
JHI-Hv50k-2016-16839	1H	27060174	0	0	0	0	0	0	0	0	0	0	0	0	0	0	0	0	0	0	0	0	0	0	0	0	0	0	0	0	0	0	0	0	0	0	0	0	0	0	0	0	0	0	0	0	0	0	0
12_31177	1H	27060725	0	0	0	0	0	0	0	0	0	0	0	0	0	0	0	0	0	0	0	0	0	0	0	0	0	0	0	0	0	0	0	0	0	0	0	0	0	0	0	0	0	0	0	0	0	0	0
JHI-Hv50k-2016-16845	1H	27062569	0	0	0	0	0	0	0	0	0	0	0	0	0	0	0	0	0	0	0	0	0	0	0	0	0	0	0	0	0	0	0	0	0	0	0	0	0	0	0	0	0	0	0	0	0	0	0
JHI-Hv50k-2016-16854	1H	27064965	0	0	0	0	0	0	0	0	0	0	0	0	0	0	0	0	0	0	0	0	0	0	0	0	0	0	0	0	0	0	0	0	0	0	0	0	0	0	0	0	0	0	0	0	0	0	0
JHI-Hv50k-2016-16885	1H	27298180	0	0	0	0	0	0	0	0	0	0	0	0	0	0	0	0	0	0	0	0	0	0	0	0	0	0	0	0	0	0	0	0	0	0	0	0	0	0	0	0	0	0	0	0	0	0	0
JHI-Hv50k-2016-16877	1H	27367740	0	0	0	0	0	0	0	0	0	0	0	0	0	0	0	0	0	0	0	0	0	0	0	0	0	0	0	0	0	0	0	0	0	0	0	0	0	0	0	0	0	0	0	0	0	0	0
JHI-Hv50k-2016-16863	1H	27370318	0	0	0	0	0	0	0	0	0	0	0	0	0	0	0	0	0	0	0	0	0	0	0	0	0	0	0	0	0	0	0	0	0	0	0	0	0	0	0	0	0	0	0	0	0	0	0
JHI-Hv50k-2016-16862	1H	27370414	0	0	0	0	2	0	0	0	0	0	0	0	0	0	2	2	0	2	0	0	0	0	0	0	0	0	0	0	0	0	0	0	2	0	0	0	0	0	0	0	0	0	0	0	0	0	0
JHI-Hv50k-2016-16937	1H	27445293	0	0	0	0	2	0	0	0	0	0	0	0	0	0	2	2	0	2	0	0	0	0	0	0	0	0	0	0	0	0	0	0	2	0	0	0	0	0	0	0	0	0	0	0	0	0	0
SCRI_RS_222748	1H	27445538	0	0	0	0	0	0	0	2	2	2	2	2	0	2	0	0	0	0	2	2	2	0	0	2	0	0	2	2	0	0	0	0	0	2	0	0	2	0	0	2	0	2	2	0	0	2	2
JHI-Hv50k-2016-16935	1H	27446338	0	0	0	0	0	0	0	0	0	0	0	0	0	0	0	0	0	0	0	0	0	0	0	0	0	0	0	0	0	0	0	0	0	0	0	0	0	0	0	0	0	0	0	0	0	0	0
JHI-Hv50k-2016-16929	1H	27452743	2	2	0	2	2	2	2	0	0	0	0	0	2	0	2	2	2	2	0	0	0	2	0	0	2	2	0	0	0	0	2	2	2	0	2	2	0	2	2	0	2	0	0	2	0	0	2
JHI-Hv50k-2016-16928	1H	27452757	2	2	0	2	2	2	2	0	0	0	0	0	2	0	2	2	2	2	0	0	0	2	0	0	2	2	0	0	0	0	2	2	2	0	2	2	0	2	2	0	2	0	0	2	0	0	2
JHI-Hv50k-2016-16927	1H	27452959	2	2	0	2	2	2	2	0	0	0	0	0	2	0	2	2	2	2	0	0	0	2	0	0	2	2	0	0	0	0	2	2	2	0	2	2	0	2	2	0	2	0	0	2	0	0	2
JHI-Hv50k-2016-16924	1H	27453110	0	0	2	0	0	0	0	2	2	2	2	2	0	2	0	0	0	0	2	2	2	0	2	2	0	0	2	2	2	2	0	0	0	2	0	0	2	0	0	2	0	2	2	0	2	2	0
JHI-Hv50k-2016-16923	1H	27453221	0	0	2	0	0	0	0	2	2	2	2	2	0	2	0	0	0	0	2	2	2	0	2	2	0	0	2	2	2	2	0	0	0	2	0	0	2	0	0	2	0	2	2	0	2	2	0
JHI-Hv50k-2016-16921	1H	27453436	0	0	2	0	0	0	0	2	2	2	2	2	0	2	0	0	0	0	2	2	2	0	2	2	0	0	2	2	2	2	0	0	0	2	0	0	2	0	0	2	0	2	2	0	2	2	0
JHI-Hv50k-2016-16918	1H	27453528	0	0	2	0	0	0	0	2	2	2	2	2	0	2	0	0	0	0	2	2	2	0	2	2	0	0	2	2	2	2	0	0	0	2	0	0	2	0	0	2	0	2	2	0	2	2	0
JHI-Hv50k-2016-16913	1H	27455193	2	2	0	2	2	2	2	0	0	0	0	0	2	0	2	2	2	2	0	0	0	2	0	0	2	2	0	0	0	0	2	2	2	0	2	2	0	2	2	0	2	0	0	2	0	0	2
JHI-Hv50k-2016-16911	1H	27456438	2	2	0	2	2	2	2	0	0	0	0	0	2	0	2	2	2	2	0	0	0	2	0	0	2	2	0	0	0	0	2	2	2	0	2	2	0	2	2	0	2	0	0	2	0	0	2
JHI-Hv50k-2016-16908	1H	27456553	2	2	0	2	2	2	2	0	0	0	0	0	2	0	2	2	2	2	0	0	0	2	0	0	2	2	0	0	0	0	2	2	2	0	2	2	0	2	2	0	2	0	0	2	0	0	2
JHI-Hv50k-2016-16907	1H	27456584	2	2	0	2	2	2	2	0	0	0	0	0	2	0	2	2	2	2	0	0	0	2	0	0	2	2	0	0	0	0	2	2	2	0	2	2	0	2	2	0	2	0	0	2	0	0	2
JHI-Hv50k-2016-16906	1H	27456849	0	0	2	0	0	0	0	2	2	2	2	2	0	2	0	0	0	0	2	2	2	0	2	2	0	0	2	2	2	2	0	0	0	2	0	0	2	0	0	2	0	2	2	0	2	2	0
JHI-Hv50k-2016-16903	1H	27457404	2	2	0	2	2	2	2	0	0	0	0	0	2	0	2	2	2	2	0	0	0	2	0	0	2	2	0	0	0	0	2	2	2	0	2	2	0	2	2	0	2	0	0	2	0	0	2
JHI-Hv50k-2016-16968	1H	27700028	0	0	0	0	0	0	0	0	0	0	0	0	0	0	0	0	0	2	0	0	0	0	0	0	0	0	0	0	0	0	0	0	0	0	0	0	0	0	0	0	0	0	0	0	0	0	0
JHI-Hv50k-2016-16967	1H	27700062	0	0	0	0	0	0	0	0	0	0	0	0	0	0	0	0	0	0	0	0	0	0	0	0	0	0	0	0	0	0	0	0	0	0	0	0	0	0	0	0	0	0	0	0	0	0	0
JHI-Hv50k-2016-16966	1H	27700194	0	0	0	0	0	0	0	0	0	0	0	0	0	0	0	0	0	0	0	0	0	0	0	0	0	0	0	0	0	0	0	0	0	0	0	0	0	0	0	0	0	0	0	0	0	2	0
JHI-Hv50k-2016-16965	1H	27700251	0	0	2	0	0	0	0	2	2	2	2	2	0	2	0	0	0	0	2	2	2	0	2	2	0	0	2	2	2	2	0	0	0	2	0	0	2	0	0	2	0	2	2	0	2	2	0
JHI-Hv50k-2016-16976	1H	27806560	0	0	0	0	0	0	0	0	0	0	0	0	0	0	0	0	0	0	0	0	0	0	0	0	0	0	0	0	0	0	0	0	0	0	0	0	0	0	0	0	0	0	0	0	0	0	0
JHI-Hv50k-2016-16991	1H	28084899	0	0	2	0	0	0	0	2	2	2	2	2	0	2	0	0	0	0	2	2	2	0	2	2	0	0	2	2	2	2	0	0	0	2	0	0	2	0	0	2	0	2	2	0	2	2	0
JHI-Hv50k-2016-16995	1H	28115299	0	0	2	0	0	0	0	2	2	2	2	2	0	2	0	0	0	2	2	2	2	0	2	2	0	0	2	2	2	2	0	0	0	2	0	0	2	0	0	2	0	2	2	0	2	2	0
JHI-Hv50k-2016-17018	1H	28226755	2	2	0	2	2	2	2	0	0	0	0	0	2	0	2	2	2	2	0	0	0	2	0	0	2	2	0	0	0	0	2	2	2	0	2	2	0	2	2	0	2	0	0	2	0	0	2
JHI-Hv50k-2016-17006	1H	28256389	2	2	0	2	2	2	2	0	0	0	0	0	2	0	2	2	2	2	0	0	0	2	0	0	2	2	0	0	0	0	2	2	2	0	2	2	0	2	2	0	2	0	0	2	0	0	2
JHI-Hv50k-2016-17002	1H	28268315	0	0	0	0	0	0	2	2	0	0	0	0	0	0	0	0	0	2	2	0	0	0	0	0	0	0	2	0	0	0	2	0	0	0	0	0	2	0	0	0	0	0	0	0	0	2	0
JHI-Hv50k-2016-17028	1H	28305345	0	0	0	0	0	0	0	0	0	0	0	0	0	0	0	0	0	0	0	0	0	0	0	0	0	0	0	0	0	0	0	0	0	0	0	0	0	0	0	0	0	0	0	0	0	0	0
JHI-Hv50k-2016-17026	1H	28305496	0	0	0	0	0	0	0	0	0	0	0	0	0	0	0	0	0	0	0	0	0	0	0	0	0	0	0	0	0	0	0	0	0	0	0	0	0	0	0	0	0	0	0	0	0	0	0
JHI-Hv50k-2016-17024	1H	28305791	0	0	0	0	0	0	0	0	0	0	0	0	0	0	0	0	0	0	0	0	0	0	0	0	0	0	0	0	0	0	0	0	0	0	0	0	0	0	0	0	0	0	0	0	0	0	0
JHI-Hv50k-2016-17023	1H	28305970	0	0	0	0	0	0	0	0	0	0	0	0	0	0	0	0	0	0	0	0	0	0	0	0	0	0	0	0	0	0	0	0	0	0	0	0	0	0	0	0	0	0	0	0	0	0	0
JHI-Hv50k-2016-17031	1H	28330793	0	0	0	0	0	0	0	0	0	0	0	0	0	0	0	0	0	0	0	0	0	0	0	0	0	0	0	0	0	0	0	0	0	0	0	0	0	0	0	0	0	0	0	0	0	0	0
JHI-Hv50k-2016-17035	1H	28387699	0	0	0	0	0	0	0	0	0	0	0	0	0	0	0	0	0	0	0	0	0	0	0	0	0	0	0	0	0	0	0	0	0	0	2	0	0	0	0	0	0	0	0	0	0	0	0
JHI-Hv50k-2016-17036	1H	28473171	0	0	0	0	0	0	0	0	0	0	0	0	0	0	0	0	0	0	0	0	0	0	0	0	0	0	0	0	0	0	0	0	0	0	0	0	0	0	0	0	0	0	0	0	0	0	0
JHI-Hv50k-2016-17038	1H	28473213	0	0	0	0	0	0	0	0	0	0	0	0	0	0	0	0	0	0	0	0	0	0	0	0	0	0	0	0	0	0	0	0	0	0	0	0	0	0	0	0	0	0	0	0	0	0	0
JHI-Hv50k-2016-17040	1H	28549077	0	0	2	0	0	0	0	0	0	0	0	0	0	0	0	0	0	0	0	0	0	0	2	0	0	0	0	0	2	0	0	0	0	0	0	0	0	0	0	0	0	0	0	0	0	0	0
JHI-Hv50k-2016-17042	1H	28550239	0	0	2	0	0	0	0	0	0	0	0	0	0	0	0	0	0	0	0	0	0	0	2	0	0	0	0	0	2	0	0	0	0	0	0	0	0	0	0	0	0	0	0	0	0	0	0
JHI-Hv50k-2016-17043	1H	28550730	0	0	2	0	0	0	0	0	0	0	0	0	0	0	0	0	0	0	0	0	0	0	2	0	0	0	0	0	2	0	0	0	0	0	0	0	0	0	0	0	0	0	0	0	0	0	0
12_30817	1H	28594344	0	0	0	2	2	0	0	0	2	0	2	0	0	0	0	0	0	0	2	2	0	0	0	2	0	0	0	0	0	2	2	0	0	2	0	0	0	2	2	0	0	0	0	2	0	0	0
JHI-Hv50k-2016-17064	1H	28628438	0	0	2	0	0	0	0	0	0	0	0	0	0	0	0	0	0	0	0	0	0	0	2	0	0	0	0	0	2	0	0	0	0	0	0	0	0	0	0	0	0	0	0	0	0	0	0
JHI-Hv50k-2016-17065	1H	28628636	0	0	2	0	0	0	0	0	0	0	0	0	0	0	0	0	0	0	0	0	0	0	2	0	0	0	0	0	2	0	0	0	0	0	0	0	0	0	0	0	0	0	0	0	0	0	0
JHI-Hv50k-2016-17066	1H	28628930	0	0	2	0	0	0	0	0	0	0	0	0	0	0	0	0	0	0	0	0	0	0	2	0	0	0	0	0	2	0	0	0	0	0	0	0	0	0	0	0	0	0	0	0	0	0	0
JHI-Hv50k-2016-17082	1H	28657587	0	0	0	0	0	0	0	0	0	0	0	0	0	0	0	0	0	0	0	0	0	0	0	0	0	0	0	0	0	0	0	0	0	0	0	0	0	0	0	0	0	0	0	0	0	0	0
JHI-Hv50k-2016-17085	1H	28658010	0	0	0	0	0	0	0	0	0	0	0	0	0	0	0	0	0	0	0	0	0	0	0	0	0	0	0	0	0	0	0	0	0	0	0	0	0	0	0	0	0	0	0	0	0	0	0
JHI-Hv50k-2016-17086	1H	28658114	0	0	0	0	0	0	0	0	0	0	0	0	0	0	0	0	0	0	0	0	0	0	0	0	0	0	0	0	0	0	0	0	0	0	0	0	0	0	0	0	0	0	0	0	0	0	0
JHI-Hv50k-2016-17142	1H	28954603	0	0	0	0	0	0	0	0	0	0	0	0	0	0	0	0	0	0	0	0	0	0	0	0	0	0	0	0	0	0	0	0	0	0	0	0	0	0	0	0	0	0	0	0	0	0	0
JHI-Hv50k-2016-17144	1H	28954754	0	0	0	0	0	0	0	0	0	0	0	0	0	0	0	0	0	0	0	0	0	0	0	0	0	0	0	0	0	0	0	0	0	0	0	0	0	0	0	0	0	0	0	0	0	0	0
JHI-Hv50k-2016-17159	1H	29031763	0	0	0	0	0	0	0	0	0	0	0	0	0	0	0	0	0	0	0	0	0	0	0	0	0	0	0	0	0	0	0	0	0	0	0	0	0	0	0	0	0	0	0	0	0	0	0
JHI-Hv50k-2016-17163	1H	29033325	0	0	0	0	0	0	0	0	0	0	0	0	0	0	0	0	0	0	0	0	0	0	0	0	0	0	0	0	0	0	0	0	0	0	0	0	0	0	0	0	0	0	0	0	0	0	0
JHI-Hv50k-2016-17164	1H	29033373	0	0	0	0	0	0	0	0	0	0	0	0	0	0	0	0	0	0	0	0	0	0	0	0	0	0	0	0	0	0	0	0	0	0	0	0	0	0	0	0	0	0	0	0	0	0	0
JHI-Hv50k-2016-17165	1H	29033693	0	0	0	0	0	0	0	0	0	0	0	0	0	0	0	0	0	0	0	0	0	0	0	0	0	0	0	0	0	0	0	0	0	0	0	0	0	0	0	0	0	0	0	0	0	0	0
JHI-Hv50k-2016-17206	1H	29389117	0	0	0	0	0	0	0	0	0	0	0	0	0	0	0	0	0	0	0	0	0	0	0	0	0	0	0	0	0	0	0	0	0	0	0	0	0	0	0	0	0	0	0	0	0	0	0
JHI-Hv50k-2016-17218	1H	29394440	0	0	0	0	0	0	0	0	0	0	0	0	0	0	0	0	0	0	0	0	0	0	0	0	0	0	0	0	0	0	0	0	0	0	0	0	0	0	0	0	0	0	0	0	0	0	0
JHI-Hv50k-2016-17219	1H	29394536	0	0	0	0	0	0	0	0	0	0	0	0	0	0	0	0	0	0	0	0	0	0	0	0	0	0	0	0	0	0	0	0	0	0	0	0	0	0	0	0	0	0	0	0	0	0	0
JHI-Hv50k-2016-17222	1H	29394802	0	0	0	0	0	0	0	0	0	0	0	0	0	0	0	0	0	0	0	0	0	0	0	0	0	0	0	0	0	0	0	0	0	0	0	0	0	0	0	0	0	0	0	0	0	0	0
JHI-Hv50k-2016-17226	1H	29394869	0	0	0	0	0	0	0	0	0	0	0	0	0	0	0	0	0	0	0	0	0	0	0	0	0	0	0	0	0	0	0	0	0	0	0	0	0	0	0	0	0	0	0	0	0	0	0
JHI-Hv50k-2016-17238	1H	29402487	0	0	0	0	0	0	0	0	0	0	0	0	0	0	0	0	0	0	0	0	0	0	0	0	0	0	0	0	0	0	0	0	0	0	0	0	0	0	0	0	0	0	0	0	0	0	0
JHI-Hv50k-2016-17241	1H	29402981	0	0	0	0	0	0	0	0	0	0	0	0	0	0	0	0	0	0	0	0	0	0	0	0	0	0	0	0	0	0	0	0	0	0	0	0	0	0	0	0	0	0	0	0	0	0	0
JHI-Hv50k-2016-17265	1H	29560263	0	0	0	0	0	0	0	0	2	2	2	2	0	2	0	0	0	0	2	0	2	0	0	2	0	0	2	2	0	2	0	0	0	0	0	0	2	0	0	0	0	0	0	0	0	2	0
JHI-Hv50k-2016-17273	1H	29561334	0	0	0	0	0	0	0	0	2	2	2	2	0	2	0	0	0	0	2	0	2	0	0	2	0	0	2	2	0	2	0	0	0	0	0	0	2	0	0	0	0	0	0	0	0	2	0
JHI-Hv50k-2016-17275	1H	29562046	0	0	0	0	0	0	0	0	2	2	2	2	0	2	0	0	0	0	2	0	2	0	0	2	0	0	2	2	0	2	0	0	0	0	0	0	2	0	0	0	0	0	0	0	0	2	0
JHI-Hv50k-2016-17277	1H	29562136	0	0	0	0	0	0	0	0	2	2	2	2	0	2	0	0	0	0	2	0	2	0	0	2	0	0	2	2	0	2	0	0	0	0	0	0	2	0	0	0	0	0	0	0	0	2	0
JHI-Hv50k-2016-17331	1H	29623503	0	0	2	0	2	0	0	0	0	0	0	0	0	0	2	2	0	2	0	0	0	0	2	0	0	0	0	0	2	0	0	0	2	0	0	0	0	0	0	0	0	0	0	0	0	0	0
JHI-Hv50k-2016-17346	1H	29668001	0	0	0	0	0	0	0	0	0	0	0	0	0	2	2	0	0	0	0	0	0	0	2	0	0	0	0	0	0	0	0	0	2	0	0	0	0	0	0	0	0	0	0	0	0	0	0
JHI-Hv50k-2016-17362	1H	29671474	0	0	2	0	2	0	0	0	0	0	0	0	0	0	2	2	0	2	0	0	0	0	2	0	0	0	0	0	2	0	0	0	2	0	0	0	0	0	0	0	0	0	0	0	0	0	0
JHI-Hv50k-2016-17364	1H	29671776	0	0	2	0	2	0	0	0	0	0	0	0	0	0	2	2	0	2	0	0	0	0	2	0	0	0	0	0	2	0	0	0	2	0	0	0	0	0	0	0	0	0	0	0	0	0	0
JHI-Hv50k-2016-17372	1H	29672270	0	0	2	0	2	0	0	0	0	0	0	0	0	0	2	2	0	2	0	0	0	0	2	0	0	0	0	0	2	0	0	0	2	0	0	0	0	0	0	0	0	0	0	0	0	0	0
JHI-Hv50k-2016-17393	1H	29675455	0	0	2	0	2	0	0	0	0	0	0	0	0	0	2	2	0	2	0	0	0	0	2	0	0	0	0	0	2	0	0	0	2	0	0	0	0	0	0	0	0	0	0	0	0	0	0
JHI-Hv50k-2016-17394	1H	29675671	0	0	2	0	2	0	0	0	0	0	0	0	0	0	2	2	0	2	0	0	0	0	2	0	0	0	0	0	2	0	0	0	2	0	0	0	0	0	0	0	0	0	0	0	0	0	0
JHI-Hv50k-2016-17431	1H	29690842	0	0	2	0	2	0	0	0	0	0	0	0	0	0	2	2	0	2	0	0	0	0	2	0	0	0	0	0	2	0	0	0	2	0	0	0	0	0	0	0	0	0	0	0	0	0	0
JHI-Hv50k-2016-17441	1H	29691119	0	0	2	0	2	0	0	0	0	0	0	0	0	0	2	2	0	2	0	0	0	0	2	0	0	0	0	0	2	0	0	0	2	0	0	0	0	0	0	0	0	0	0	0	0	0	0
JHI-Hv50k-2016-17442	1H	29691182	0	0	2	0	2	0	0	0	0	0	0	0	0	0	2	2	0	2	0	0	0	0	2	0	0	0	0	0	2	0	0	0	2	0	0	0	0	0	0	0	0	0	0	0	0	0	0
12_30336	1H	29731326	0	0	0	0	0	0	0	0	2	2	2	2	0	2	0	0	0	0	2	0	2	0	2	2	0	0	2	2	2	0	0	0	0	0	0	0	2	0	0	0	0	0	0	0	0	2	0
JHI-Hv50k-2016-17481	1H	29731416	0	0	0	0	0	0	0	0	2	2	2	2	0	2	0	0	0	0	2	0	2	0	2	2	0	0	2	2	2	0	0	0	0	0	0	0	2	2	0	0	0	0	0	0	0	2	0
SCRI_RS_114047	1H	29745896	0	0	0	0	0	0	0	0	2	2	2	2	0	2	0	0	0	0	2	0	2	0	2	2	0	0	2	2	2	0	0	0	0	0	0	0	2	0	0	0	0	0	0	0	0	2	0
SCRI_RS_193392	1H	29746195	0	0	0	0	0	0	0	0	2	2	2	2	0	2	0	0	0	0	2	0	2	0	2	2	0	0	2	2	2	0	0	0	0	0	0	0	2	2	0	0	0	0	0	0	0	2	0
JHI-Hv50k-2016-17496	1H	29892061	0	0	0	0	2	0	0	0	0	0	0	0	0	0	2	2	0	2	0	0	0	0	0	0	0	0	0	0	0	2	0	0	2	0	0	0	0	2	0	0	0	0	0	0	0	2	0
JHI-Hv50k-2016-17526	1H	30067246	0	0	2	2	0	0	0	0	2	2	2	2	0	2	0	0	0	0	2	0	2	0	2	2	0	0	2	2	2	0	0	0	0	0	0	0	2	0	0	0	0	0	0	0	0	2	0
JHI-Hv50k-2016-17533	1H	30227233	0	0	2	2	0	0	0	0	2	2	2	2	0	2	0	0	0	0	2	0	2	0	2	2	0	0	2	2	2	0	0	0	0	0	0	0	2	2	0	0	0	0	0	0	0	2	0
JHI-Hv50k-2016-17701	1H	31409278	0	0	0	0	0	0	0	0	0	0	0	0	0	0	0	0	0	0	0	0	0	0	0	0	0	0	0	0	0	0	0	0	0	0	2	0	0	0	0	0	0	0	0	0	0	0	0
SCRI_RS_153785	1H	31443966	0	0	2	2	0	0	0	0	2	2	2	2	0	2	0	0	0	0	2	0	2	0	2	2	0	0	2	2	2	0	0	0	0	0	0	0	2	2	0	0	0	0	0	0	0	2	0
JHI-Hv50k-2016-17683	1H	31444147	0	0	0	2	0	0	0	0	2	2	2	2	0	2	0	0	0	0	2	0	2	0	0	2	0	0	2	2	0	0	0	0	0	0	0	0	2	0	0	0	0	0	0	0	0	2	0
SCRI_RS_170869	1H	31746907	0	0	2	2	0	0	0	0	2	2	2	2	0	2	0	0	0	0	2	0	2	0	2	2	0	0	2	2	2	0	0	0	0	0	0	0	2	2	0	0	0	0	0	0	0	2	0
JHI-Hv50k-2016-17754	1H	31857293	0	0	0	0	0	0	0	0	0	0	0	0	0	0	0	0	0	0	0	0	0	0	0	0	0	0	0	0	0	0	0	0	0	0	0	0	0	0	0	0	0	0	0	0	0	0	0
JHI-Hv50k-2016-17765	1H	31858698	2	2	0	0	2	2	2	2	0	0	0	0	2	0	2	2	2	2	0	2	0	2	0	0	2	2	0	0	0	2	2	2	2	2	2	2	0	0	2	2	2	2	2	2	2	0	2
JHI-Hv50k-2016-17850	1H	33378458	0	0	2	2	0	0	0	0	2	2	2	2	0	2	0	0	0	0	2	0	2	0	2	2	0	0	2	2	2	0	0	0	0	0	0	0	2	2	0	0	0	0	0	0	0	2	0
JHI-Hv50k-2016-17849	1H	33378919	2	2	0	0	2	2	2	2	0	0	0	0	2	0	2	2	2	2	0	2	0	2	0	0	2	2	0	0	0	2	2	2	2	2	2	2	0	0	2	2	2	2	2	2	2	0	2
JHI-Hv50k-2016-17846	1H	33380216	0	0	2	2	0	0	0	0	2	2	2	2	0	2	0	0	0	0	2	0	2	0	2	2	0	0	2	2	2	0	0	0	0	0	0	0	2	2	0	0	0	0	0	0	0	2	0
JHI-Hv50k-2016-17879	1H	33426638	0	0	0	2	0	0	0	0	2	2	2	2	0	2	0	0	0	0	2	0	2	0	0	2	0	0	2	2	0	0	0	0	0	0	0	0	2	0	0	0	0	0	0	0	0	2	0
JHI-Hv50k-2016-17907	1H	33573843	2	2	0	0	2	2	2	2	0	0	0	0	2	0	2	2	2	2	2	2	0	2	0	0	2	2	0	0	0	2	2	2	2	2	2	2	0	0	2	2	2	2	2	2	2	0	2
JHI-Hv50k-2016-17906	1H	33573937	0	0	0	2	0	0	0	0	2	2	2	2	0	2	0	0	0	0	2	0	2	0	0	2	0	0	2	2	0	0	0	0	0	0	0	0	2	0	0	0	0	0	0	0	0	2	0
JHI-Hv50k-2016-17905	1H	33574076	2	2	0	0	2	2	2	2	0	0	0	0	2	0	2	2	2	2	0	2	0	2	0	0	2	2	0	0	0	2	2	2	2	2	2	2	0	0	2	2	2	2	2	2	2	0	2
JHI-Hv50k-2016-17904	1H	33574086	0	0	0	2	0	0	0	0	2	2	2	2	0	2	0	0	0	0	2	0	2	0	0	2	0	0	2	2	0	0	0	0	0	0	0	0	2	0	0	0	0	0	0	0	0	2	0
JHI-Hv50k-2016-17903	1H	33574358	0	0	2	0	0	0	0	0	0	0	0	0	0	0	0	0	0	0	0	0	0	0	2	0	0	0	0	0	2	0	0	0	0	0	0	0	0	2	0	0	0	0	0	0	0	0	0
JHI-Hv50k-2016-17902	1H	33574603	0	0	0	2	0	0	0	0	2	2	2	2	0	2	0	0	0	0	2	0	2	0	0	2	0	0	2	2	0	0	0	0	0	0	0	0	2	0	0	0	0	0	0	0	0	2	0
JHI-Hv50k-2016-17901	1H	33574698	0	0	2	0	0	0	0	0	0	0	0	0	0	0	0	0	0	0	0	0	0	0	2	0	0	0	0	0	2	0	0	0	0	0	0	0	0	2	0	0	0	0	0	0	0	0	0
JHI-Hv50k-2016-17900	1H	33575012	0	0	0	2	0	0	0	0	2	2	2	2	0	2	0	0	0	0	2	0	2	0	0	2	0	0	2	2	0	0	0	0	0	0	0	0	2	0	0	0	0	0	0	0	0	2	0
JHI-Hv50k-2016-17898	1H	33575521	0	0	2	0	0	0	0	0	0	0	0	0	0	0	0	0	0	0	0	0	0	0	2	0	0	0	0	0	2	0	0	0	0	0	0	0	0	2	0	0	0	0	0	0	0	0	0
JHI-Hv50k-2016-17896	1H	33575712	0	0	0	2	0	0	0	0	2	2	2	2	0	2	0	0	0	0	2	0	2	0	0	2	0	0	2	2	0	0	0	0	0	0	0	0	2	0	0	0	0	0	0	0	0	2	0
JHI-Hv50k-2016-17895	1H	33575942	0	0	2	0	0	0	0	0	0	0	0	0	0	0	0	0	0	0	0	0	0	0	2	0	0	0	0	0	2	0	0	0	0	0	0	0	0	2	0	0	0	0	0	0	0	0	0
JHI-Hv50k-2016-17894	1H	33575950	0	0	0	2	0	0	0	0	2	2	2	2	0	2	0	0	0	0	2	0	2	0	0	2	0	0	2	2	0	0	0	0	0	0	0	0	2	0	0	0	0	0	0	0	0	2	0
JHI-Hv50k-2016-17893	1H	33576220	0	0	0	2	0	0	0	0	2	2	2	2	0	2	0	0	0	0	2	0	2	0	0	2	0	0	2	2	0	0	0	0	0	0	0	0	2	0	0	0	0	0	0	0	0	2	0
JHI-Hv50k-2016-17892	1H	33576780	2	2	0	0	2	2	2	2	0	0	0	0	2	0	2	2	2	2	0	2	0	2	0	0	2	2	0	0	0	2	2	2	2	2	2	2	0	0	2	2	2	2	2	2	2	0	2
JHI-Hv50k-2016-17890	1H	33577549	0	0	0	2	0	0	0	0	2	2	2	2	0	2	0	0	0	2	2	0	2	0	0	2	0	0	2	2	0	0	0	0	0	0	0	0	2	0	0	0	0	0	0	0	0	2	0
JHI-Hv50k-2016-17888	1H	33577716	0	0	0	2	0	0	0	0	2	2	2	2	0	2	0	0	0	0	2	0	2	0	0	2	0	0	2	2	0	0	0	0	0	0	0	0	2	0	0	0	0	0	0	0	0	2	0
SCRI_RS_189483	1H	33578002	2	2	0	0	2	2	2	2	0	0	0	0	2	0	2	2	2	2	0	2	0	2	0	0	2	2	0	0	0	2	2	2	2	2	2	2	0	0	2	2	2	2	2	2	2	0	2
JHI-Hv50k-2016-17885	1H	33578493	2	2	0	0	2	2	2	2	0	0	0	0	2	0	2	2	2	2	0	2	0	2	0	0	2	2	0	0	0	2	2	2	2	2	2	2	0	0	2	2	2	2	2	2	2	0	2
JHI-Hv50k-2016-17884	1H	33579213	0	0	2	0	0	0	0	0	0	0	0	0	0	0	0	0	0	0	0	0	0	0	2	0	0	0	0	0	2	0	0	0	0	0	0	0	0	2	0	0	0	0	0	0	0	0	0
JHI-Hv50k-2016-17883	1H	33579217	0	0	0	2	0	0	0	0	2	2	2	2	0	2	0	0	0	0	2	0	2	0	0	2	0	0	2	2	0	0	0	0	0	0	0	0	2	0	0	0	0	0	0	0	0	2	0
JHI-Hv50k-2016-17967	1H	33677382	0	0	0	2	0	0	0	0	2	2	2	2	0	2	0	0	0	0	2	0	2	0	0	2	0	0	2	2	0	0	0	0	0	0	0	0	2	2	0	0	0	0	0	0	0	2	0
JHI-Hv50k-2016-17966	1H	33677657	0	0	0	2	0	0	0	0	2	2	2	2	0	2	0	0	0	0	2	0	2	0	0	2	0	0	2	2	0	0	0	0	0	0	0	0	2	2	0	0	0	0	0	0	0	2	0
JHI-Hv50k-2016-17965	1H	33678163	0	0	0	2	0	0	0	0	2	2	2	2	0	2	0	0	0	0	2	0	2	0	0	2	0	0	2	2	0	0	0	0	0	0	0	0	2	2	0	0	0	0	0	0	0	2	0
JHI-Hv50k-2016-17926	1H	33779122	0	0	0	2	0	0	0	0	2	2	2	2	0	2	0	0	0	0	2	0	2	0	0	2	0	0	2	2	0	0	0	0	0	0	0	0	2	2	0	0	0	0	0	0	0	2	0
SCRI_RS_184784	1H	33902063	2	2	0	0	0	2	2	2	0	0	0	0	2	0	0	0	2	0	0	2	0	2	0	0	2	2	0	0	0	0	2	2	0	2	2	2	0	0	2	2	2	2	2	2	2	0	2
JHI-Hv50k-2016-17993	1H	33902585	0	0	0	2	0	0	0	0	2	2	2	2	0	2	0	0	0	0	2	0	2	0	0	2	0	0	2	2	0	0	0	0	0	0	0	0	2	2	0	0	0	0	0	0	0	2	0
SCRI_RS_11615	1H	34104533	0	0	0	2	0	0	0	0	2	2	2	2	0	2	0	0	0	0	2	0	2	0	0	2	0	0	2	2	0	0	0	0	0	0	0	0	2	2	0	0	0	0	0	0	0	2	0
JHI-Hv50k-2016-18006	1H	34104691	0	0	0	2	0	0	0	0	2	2	2	2	0	2	0	0	0	0	2	0	2	0	0	2	0	0	2	2	0	0	0	0	0	0	0	0	2	2	0	0	0	0	0	0	0	2	0
JHI-Hv50k-2016-18027	1H	34115367	0	0	0	2	0	0	0	0	2	2	2	2	0	2	0	0	0	0	2	0	2	0	0	2	0	0	2	2	0	0	0	0	0	0	0	0	2	2	0	0	0	0	0	0	0	2	0
JHI-Hv50k-2016-18032	1H	34120523	0	0	0	2	0	0	0	0	2	2	2	2	0	2	0	0	0	0	2	0	2	0	0	2	0	0	2	2	0	0	0	0	0	0	0	0	2	2	0	0	0	0	0	0	0	2	0
JHI-Hv50k-2016-18042	1H	34121955	0	0	0	2	0	0	0	0	2	2	2	2	0	2	0	0	0	0	2	0	2	0	0	2	0	0	2	2	0	0	0	0	0	0	0	0	2	2	0	0	0	0	0	0	0	2	0
JHI-Hv50k-2016-18043	1H	34122081	0	0	0	2	0	0	0	0	2	2	2	2	0	2	0	0	0	0	2	0	2	0	0	2	0	0	2	2	0	0	0	0	0	0	0	0	2	2	0	0	0	0	0	0	0	2	0
SCRI_RS_189637	1H	34122430	0	0	0	2	0	0	0	0	2	2	2	2	0	2	0	0	0	0	2	0	2	0	0	2	0	0	2	2	0	0	0	0	0	0	0	0	2	2	0	0	0	0	0	0	0	2	0
SCRI_RS_160545	1H	34127209	0	0	0	2	0	0	0	0	2	2	2	2	0	2	0	0	0	0	2	0	2	0	0	2	0	0	2	2	0	0	0	0	0	0	0	0	2	2	0	0	0	0	0	0	0	2	0
JHI-Hv50k-2016-18068	1H	34383093	2	2	0	0	0	2	2	2	0	0	0	0	2	0	0	0	2	0	0	2	0	2	0	0	2	2	0	0	0	0	2	2	0	2	2	2	0	0	2	2	2	2	2	2	2	0	2
JHI-Hv50k-2016-18149	1H	34679473	2	2	0	0	0	2	2	2	0	0	0	0	2	0	0	0	2	0	0	2	0	2	2	0	2	2	0	0	2	0	2	2	0	2	2	2	0	0	2	2	2	2	2	2	2	0	2
JHI-Hv50k-2016-18148	1H	34679746	0	0	2	0	2	0	0	0	0	0	0	0	0	0	2	2	0	2	0	0	0	0	0	0	0	0	0	0	0	2	0	0	2	0	0	0	0	0	0	0	0	0	0	0	0	0	0
JHI-Hv50k-2016-18146	1H	34680095	0	0	2	0	2	0	0	0	0	0	0	0	0	0	2	2	0	2	0	0	0	0	0	0	0	0	0	0	0	2	0	0	2	0	0	0	0	0	0	0	0	0	0	0	0	0	0
JHI-Hv50k-2016-18142	1H	34680669	0	0	0	2	0	0	0	0	2	2	2	2	0	2	0	0	0	0	2	0	2	0	0	2	0	0	2	2	0	0	0	0	0	0	0	0	2	2	0	0	0	0	0	0	0	2	0
JHI-Hv50k-2016-18141	1H	34680672	0	0	0	2	0	0	0	0	2	2	2	2	0	2	0	0	0	0	2	0	2	0	0	2	0	0	2	2	0	0	0	0	0	0	0	0	2	2	0	0	0	0	0	0	0	2	0
JHI-Hv50k-2016-18139	1H	34680769	0	0	0	2	0	0	0	0	2	2	2	2	0	2	0	0	0	0	2	0	2	0	0	2	0	0	2	2	0	0	0	0	0	0	0	0	2	2	0	0	0	0	0	0	0	2	0
JHI-Hv50k-2016-18138	1H	34680986	0	0	0	2	0	0	0	0	2	2	2	2	0	2	0	0	0	0	2	0	2	0	0	2	0	0	2	2	0	0	0	0	0	0	0	0	2	2	0	0	0	0	0	0	0	2	0
JHI-Hv50k-2016-18136	1H	34681081	0	0	0	0	2	0	0	0	0	0	0	0	0	0	0	0	0	0	0	0	0	0	0	0	0	0	0	0	0	2	0	0	0	0	0	0	0	0	0	0	0	0	0	0	0	2	0
JHI-Hv50k-2016-18134	1H	34681426	0	0	0	2	0	0	0	0	2	2	2	2	0	2	0	0	0	0	2	0	2	0	0	2	0	0	2	2	0	0	0	0	0	0	0	0	2	2	0	0	0	0	0	0	0	2	0
SCRI_RS_147042	1H	34681438	0	0	0	2	0	0	0	0	2	2	2	2	0	2	0	0	0	0	2	0	2	0	0	2	0	0	2	2	0	0	0	0	0	0	0	0	2	2	0	0	0	0	0	0	0	2	0
JHI-Hv50k-2016-18132	1H	34681552	2	2	0	0	0	2	2	2	0	0	0	0	2	0	0	0	2	0	0	2	0	2	2	0	2	2	0	0	2	0	2	2	0	2	2	2	0	0	2	2	2	2	2	2	2	0	2
JHI-Hv50k-2016-18153	1H	34681970	0	0	2	0	2	0	0	0	0	0	0	0	0	0	2	2	0	2	0	0	0	0	0	0	0	0	0	0	0	2	0	0	2	0	0	0	0	0	0	0	0	0	0	0	0	0	0
JHI-Hv50k-2016-18158	1H	34682269	0	0	0	2	0	0	0	0	2	2	2	2	0	2	0	0	0	0	2	0	2	0	0	2	0	0	2	2	0	0	0	0	0	0	0	0	2	2	0	0	0	0	0	0	0	2	0
JHI-Hv50k-2016-18159	1H	34682329	2	2	0	0	0	2	2	2	0	0	0	0	2	0	0	0	2	0	0	2	0	2	2	0	2	2	0	0	2	0	2	2	0	2	2	2	0	0	2	2	2	2	2	2	2	0	2
JHI-Hv50k-2016-18160	1H	34682710	2	2	0	0	0	2	2	2	0	0	0	0	2	0	0	0	2	0	0	2	0	2	2	0	2	2	0	0	2	0	2	2	0	2	2	2	0	0	2	2	2	2	2	2	2	0	2
JHI-Hv50k-2016-18180	1H	34747205	2	2	0	0	0	2	2	2	0	0	0	0	2	0	0	0	2	0	0	2	0	2	2	0	2	2	0	0	2	0	2	2	0	2	2	2	0	0	2	2	2	2	2	2	2	0	2
SCRI_RS_187264	1H	34748254	0	0	0	2	2	0	0	0	0	0	2	2	0	0	0	0	0	0	0	0	2	0	0	2	0	0	0	0	0	0	0	0	0	0	0	0	2	0	2	0	0	0	0	0	0	0	0
JHI-Hv50k-2016-18164	1H	34748692	2	2	0	0	0	2	2	2	0	0	0	0	2	0	0	0	2	0	0	2	0	2	2	0	2	2	0	0	2	0	2	2	0	2	2	2	0	0	2	2	2	2	2	2	2	0	2
JHI-Hv50k-2016-18189	1H	34787015	0	0	0	0	0	0	0	2	0	0	0	0	0	0	0	0	0	0	0	2	0	0	0	0	0	0	0	0	0	0	2	0	0	2	2	0	0	0	0	2	2	2	2	0	2	0	2
JHI-Hv50k-2016-18188	1H	34788076	2	2	0	0	0	2	2	2	0	0	0	0	2	0	0	0	2	0	0	2	0	2	2	0	2	2	0	0	2	0	2	2	0	2	2	2	0	0	2	2	2	2	2	2	2	0	2
JHI-Hv50k-2016-18214	1H	34941093	2	2	0	0	0	2	2	2	0	0	0	0	2	0	0	0	2	0	0	2	0	2	2	0	2	2	0	0	2	0	2	2	0	2	2	2	0	0	2	2	2	2	2	2	2	0	2
SCRI_RS_183171	1H	34941903	2	2	0	0	0	2	2	2	0	0	0	0	2	0	0	0	2	0	0	2	0	2	2	0	2	2	0	0	2	0	2	2	0	2	2	2	0	0	2	2	2	2	2	2	2	0	2
JHI-Hv50k-2016-18211	1H	34943096	2	2	0	0	0	2	2	2	0	0	0	0	2	0	0	0	2	0	0	2	0	2	2	0	2	2	0	0	2	0	2	2	0	2	2	2	0	0	2	2	2	2	2	2	2	0	2
JHI-Hv50k-2016-18209	1H	34943311	2	2	0	0	0	2	2	2	0	0	0	0	2	0	0	0	2	0	0	2	0	2	2	0	2	2	0	0	2	0	2	2	0	2	2	2	0	0	2	2	2	2	2	2	2	0	2
JHI-Hv50k-2016-18206	1H	34944443	2	2	0	0	0	2	2	2	0	0	0	0	2	0	0	0	2	0	0	2	0	2	2	0	2	2	0	0	2	0	2	2	0	2	2	2	0	0	2	2	2	2	2	2	2	0	2
JHI-Hv50k-2016-18243	1H	35282363	2	2	0	0	0	2	2	2	0	0	0	0	2	0	0	0	2	0	0	2	0	2	2	0	2	2	0	0	2	0	2	2	0	2	2	2	0	0	2	2	2	2	2	2	2	0	2
JHI-Hv50k-2016-18239	1H	35284699	2	2	2	0	0	2	2	2	0	0	0	0	2	0	0	0	2	0	0	2	0	2	2	0	2	2	0	0	2	0	2	2	0	2	2	2	0	0	2	2	2	2	2	2	2	0	2
JHI-Hv50k-2016-18297	1H	35491685	0	0	0	2	2	2	2	0	2	2	2	2	0	2	2	2	0	2	2	0	2	0	0	2	0	0	2	2	0	2	0	0	2	0	0	0	2	2	2	0	0	0	0	0	0	2	0
SCRI_RS_141140	1H	35728402	2	2	0	0	0	2	2	2	0	0	0	0	2	0	0	0	2	0	0	2	0	2	2	0	2	2	0	0	2	0	2	2	0	2	2	2	0	0	2	2	2	2	2	2	2	0	2
JHI-Hv50k-2016-18338	1H	36142272	2	2	0	0	0	2	2	2	0	0	0	0	2	0	0	0	2	0	0	2	0	2	2	0	2	2	0	0	2	0	2	2	0	2	2	2	0	0	2	2	2	2	2	2	2	0	2
JHI-Hv50k-2016-18354	1H	36149639	2	2	0	0	0	2	2	2	0	0	0	0	2	0	0	0	2	0	0	2	0	2	2	0	2	2	0	0	2	0	2	2	0	2	2	2	0	0	2	2	2	2	2	2	2	0	2
JHI-Hv50k-2016-18360	1H	36152144	2	2	0	0	0	2	2	2	0	0	0	0	2	0	0	0	2	0	0	2	0	2	2	0	2	2	0	0	2	0	2	2	0	2	2	2	0	0	2	2	2	2	2	2	2	0	2
JHI-Hv50k-2016-18373	1H	36337704	0	0	0	2	2	0	0	0	2	2	2	2	0	2	2	2	0	2	2	0	2	0	0	2	0	0	2	2	0	2	0	0	2	0	0	0	2	2	0	0	0	0	0	0	0	2	0
JHI-Hv50k-2016-18380	1H	36369937	2	2	0	0	0	2	2	2	0	0	0	0	2	0	0	0	2	0	0	2	0	2	2	0	2	2	0	0	2	0	2	2	0	2	2	2	0	0	2	2	2	2	2	2	2	0	2
JHI-Hv50k-2016-18381	1H	36370084	2	2	0	0	0	2	2	2	0	0	0	0	2	0	0	0	2	0	0	2	0	2	2	0	2	2	0	0	2	0	2	2	0	2	2	2	0	0	2	2	2	2	2	2	2	0	2
JHI-Hv50k-2016-18382	1H	36370328	2	2	0	0	0	2	2	2	0	0	0	0	2	0	0	0	2	0	0	2	0	2	2	0	2	2	0	0	2	0	2	2	0	2	2	2	0	0	2	2	2	2	2	2	2	0	2
JHI-Hv50k-2016-18385	1H	36416668	2	2	0	0	0	2	2	2	0	0	0	0	2	0	0	0	2	0	0	2	0	2	2	0	2	2	0	0	2	0	2	2	0	2	2	2	0	0	2	2	2	2	2	2	2	0	2
JHI-Hv50k-2016-18386	1H	36416952	0	0	0	2	2	0	0	0	2	2	2	2	0	2	2	2	0	2	2	0	2	0	0	2	0	0	2	2	0	2	0	0	2	0	0	0	2	2	0	0	0	0	0	0	0	2	0
JHI-Hv50k-2016-18400	1H	36427060	2	0	2	0	0	2	2	0	0	0	0	0	0	0	0	0	0	0	0	0	0	2	0	0	2	0	0	0	0	0	0	2	0	0	0	0	0	0	2	0	0	0	0	0	0	0	0
JHI-Hv50k-2016-18401	1H	36427379	2	0	2	0	0	2	2	0	0	0	0	0	0	0	0	0	0	0	0	0	0	2	0	0	2	0	0	0	0	0	0	2	0	0	0	0	0	0	2	0	0	0	0	0	0	0	0
JHI-Hv50k-2016-18413	1H	36735303	2	0	0	0	0	2	2	0	0	0	0	0	0	0	0	0	0	0	0	0	0	2	0	0	2	0	0	0	0	0	0	2	0	0	0	0	0	0	2	0	0	0	0	0	0	0	0
JHI-Hv50k-2016-18411	1H	36735792	2	0	0	0	0	2	2	0	0	0	0	0	0	0	0	0	0	0	0	0	0	2	0	0	2	0	0	0	0	0	0	2	0	0	0	0	0	0	2	0	0	0	0	0	0	0	0
JHI-Hv50k-2016-18410	1H	36735910	2	0	0	0	0	2	2	0	0	0	0	0	0	0	0	0	0	0	0	0	0	2	0	0	2	0	0	0	0	0	0	2	0	0	0	0	0	0	2	0	0	0	0	0	0	0	0
SCRI_RS_199178	1H	37017192	2	0	0	0	0	2	2	0	0	0	0	0	0	0	0	0	0	0	0	0	0	2	0	0	2	0	0	0	0	0	0	2	0	0	0	0	0	0	2	0	0	0	0	0	0	0	0
SCRI_RS_199179	1H	37018883	2	0	0	0	0	2	2	0	0	0	0	0	0	0	0	0	0	0	0	0	0	2	0	0	2	0	0	0	0	0	0	2	0	0	0	0	0	0	2	0	0	0	0	0	0	0	0
SCRI_RS_9480	1H	37020282	2	0	0	0	0	2	2	0	0	0	0	0	0	0	0	0	0	0	0	0	0	2	0	0	2	0	0	0	0	0	0	2	0	0	0	0	0	0	2	0	0	0	0	0	0	0	0
JHI-Hv50k-2016-18514	1H	37626461	2	0	0	0	0	2	2	0	0	0	0	0	0	0	0	0	0	0	0	0	0	2	0	0	2	0	0	0	0	0	0	2	0	0	0	0	0	0	2	0	0	0	0	0	0	0	0
SCRI_RS_132461	1H	37627211	2	0	0	0	0	2	2	0	0	0	0	0	0	0	0	0	0	0	0	0	0	2	0	0	2	0	0	0	0	0	0	2	0	0	0	0	0	0	2	0	0	0	0	0	0	0	0
JHI-Hv50k-2016-18520	1H	37932338	0	0	0	0	0	0	0	0	0	0	0	0	0	0	0	0	0	0	0	0	0	0	0	0	0	0	0	0	0	0	0	0	0	0	0	0	0	0	2	0	0	0	0	0	0	0	0
JHI-Hv50k-2016-18530	1H	38729694	2	0	2	0	0	2	2	0	0	0	0	0	0	0	0	0	0	0	0	0	0	2	0	0	2	0	0	0	0	0	0	2	0	0	0	0	0	2	2	0	0	0	0	0	0	0	0
JHI-Hv50k-2016-18529	1H	38731020	2	0	2	0	0	2	2	0	0	0	0	0	0	0	0	0	0	0	0	0	0	2	0	0	2	0	0	0	0	0	0	2	0	0	0	0	0	2	2	0	0	0	0	0	0	0	0
JHI-Hv50k-2016-18534	1H	38810700	2	0	2	0	0	2	2	0	0	0	0	0	0	0	0	0	0	0	0	0	0	2	0	0	2	0	0	0	0	0	0	2	0	0	0	0	0	2	2	0	0	0	0	0	0	0	0
JHI-Hv50k-2016-18539	1H	38811568	2	0	2	0	0	2	2	0	0	0	0	0	0	0	0	0	0	0	0	0	0	2	0	0	2	0	0	0	0	0	0	2	0	0	0	0	0	2	2	0	0	0	0	0	0	0	0
JHI-Hv50k-2016-18542	1H	38812794	2	0	2	0	0	2	2	0	0	0	0	0	0	0	0	0	0	0	0	0	0	2	0	0	2	0	0	0	0	0	0	2	0	0	0	0	0	2	2	0	0	0	0	0	0	0	0
JHI-Hv50k-2016-18575	1H	38972670	2	0	2	0	0	2	2	0	0	0	0	0	0	0	0	0	0	0	0	0	0	2	0	0	2	0	0	0	0	0	0	2	0	0	0	0	0	2	2	0	0	0	0	0	0	0	0
JHI-Hv50k-2016-18603	1H	38980824	2	0	2	0	0	2	2	0	0	0	0	0	0	0	0	0	0	0	0	0	0	2	0	0	2	0	0	0	0	0	0	2	0	0	0	0	0	2	2	0	0	0	0	0	0	0	0
JHI-Hv50k-2016-18606	1H	38980994	2	0	2	0	0	2	2	0	0	0	0	0	0	0	0	0	0	0	0	0	0	2	0	0	2	0	0	0	0	0	0	2	0	0	0	0	0	2	2	0	0	0	0	0	0	0	0
JHI-Hv50k-2016-18607	1H	38981204	2	0	2	0	0	2	2	0	0	0	0	0	0	0	0	0	0	0	0	0	0	2	0	0	2	0	0	0	0	0	0	2	0	0	0	0	0	2	2	0	0	0	0	0	0	0	0
JHI-Hv50k-2016-18608	1H	38981352	2	0	2	0	0	2	2	0	0	0	0	0	0	0	0	0	0	0	0	0	0	2	0	0	2	0	0	0	0	0	0	2	0	0	0	0	0	2	2	0	0	0	0	0	0	0	0
JHI-Hv50k-2016-18612	1H	38982121	2	0	2	0	0	2	2	0	0	0	0	0	0	0	0	0	0	0	0	0	0	2	0	0	2	0	0	0	0	0	0	2	0	0	0	0	0	2	2	0	0	0	0	0	0	0	0
JHI-Hv50k-2016-18614	1H	38982312	2	0	2	0	0	2	2	0	0	0	0	0	0	0	0	0	0	0	0	0	0	2	0	0	2	0	0	0	0	0	0	2	0	0	0	0	0	2	2	0	0	0	0	0	0	0	0
JHI-Hv50k-2016-18616	1H	38982457	2	0	2	0	0	2	2	0	0	0	0	0	0	0	0	0	0	0	0	0	0	2	0	0	2	0	0	0	0	0	0	2	0	0	0	0	0	2	2	0	0	0	0	0	0	0	0
JHI-Hv50k-2016-18618	1H	38982565	2	0	2	0	0	0	2	0	0	0	0	2	0	0	0	0	0	0	0	0	0	2	2	0	2	0	2	0	0	0	0	2	2	0	0	2	2	2	2	0	0	2	0	0	0	2	0
JHI-Hv50k-2016-18619	1H	38982587	0	0	0	0	0	0	0	0	0	0	0	0	0	0	0	0	0	0	0	0	0	0	0	0	0	0	0	0	0	0	0	0	0	0	0	0	0	0	0	0	0	0	0	0	0	0	0
JHI-Hv50k-2016-18626	1H	38983674	2	0	2	0	0	2	2	0	0	0	0	0	0	0	0	0	0	0	0	0	0	2	0	0	2	0	0	0	0	0	0	2	0	0	0	0	0	2	2	0	0	0	0	0	0	0	0
JHI-Hv50k-2016-18628	1H	38983814	2	0	2	0	0	2	2	0	0	0	0	0	0	0	0	0	0	0	0	0	0	2	0	0	2	0	0	0	0	0	0	2	0	0	0	0	0	2	2	0	0	0	0	0	0	0	0
SCRI_RS_214559	1H	39417646	2	0	2	0	0	2	2	0	0	0	0	0	0	0	0	0	0	0	0	0	0	2	0	0	2	0	0	0	0	0	0	2	0	0	0	0	0	2	2	0	0	0	0	0	0	0	0
JHI-Hv50k-2016-18682	1H	39417751	2	0	2	0	0	2	2	0	0	0	0	0	0	0	0	0	0	0	0	0	0	2	0	0	2	0	0	0	0	0	0	2	0	0	0	0	0	2	2	0	0	0	0	0	0	0	0
JHI-Hv50k-2016-18696	1H	41844917	2	0	0	0	0	2	2	0	0	0	0	0	0	0	0	0	0	0	0	0	0	2	0	0	2	0	0	0	0	0	0	2	0	0	0	0	0	0	2	0	0	0	0	0	0	0	0
JHI-Hv50k-2016-18697	1H	42106597	2	0	0	0	0	2	2	0	0	0	0	0	0	0	0	0	0	0	0	0	0	2	0	0	2	0	0	0	0	0	0	2	0	0	0	0	0	0	2	0	0	0	0	0	0	0	0
12_10314	1H	43706821	0	0	0	0	0	0	0	0	0	0	0	0	0	0	0	0	0	0	0	0	0	0	0	0	0	0	0	0	0	0	0	0	0	0	0	0	0	0	0	0	0	0	0	0	0	0	0
JHI-Hv50k-2016-18699	1H	45472084	2	0	2	0	0	0	2	0	0	0	0	0	0	0	2	2	0	2	0	0	0	2	0	0	0	0	0	0	0	0	0	2	2	0	0	0	0	2	2	0	0	0	0	0	0	0	0
JHI-Hv50k-2016-18712	1H	53668009	2	0	0	0	0	0	2	0	0	0	0	0	0	0	0	0	0	0	0	0	0	2	0	0	0	0	0	0	0	0	0	2	0	0	0	0	0	2	2	0	0	0	0	0	0	0	0
JHI-Hv50k-2016-18720	1H	53859158	2	0	2	0	0	0	2	0	0	0	0	0	0	0	0	0	0	0	0	0	0	2	0	0	0	0	0	0	0	0	0	2	0	0	0	0	0	2	2	0	0	0	0	0	0	0	0
JHI-Hv50k-2016-18721	1H	53859525	2	0	2	0	0	0	2	0	0	0	0	0	0	0	0	0	0	0	0	0	0	2	0	0	0	0	0	0	0	0	0	2	0	0	0	0	0	2	2	0	0	0	0	0	0	0	0
JHI-Hv50k-2016-18725	1H	53860200	2	0	2	0	0	0	2	0	0	0	0	0	0	0	0	0	0	0	0	0	0	2	0	0	0	0	0	0	0	0	0	2	0	0	0	0	0	2	2	0	0	0	0	0	0	0	0
JHI-Hv50k-2016-18726	1H	53860443	2	0	2	0	0	0	2	0	0	0	0	0	0	0	0	0	0	0	0	0	0	2	0	0	0	0	0	0	0	0	0	2	0	0	0	0	0	2	2	0	0	0	0	0	0	0	0
JHI-Hv50k-2016-18729	1H	53860689	2	0	2	0	0	0	2	0	0	0	0	0	0	0	0	0	0	0	0	0	0	2	0	0	0	0	0	0	0	0	0	2	0	0	0	0	0	2	2	0	0	0	0	0	0	0	0
JHI-Hv50k-2016-18735	1H	53861290	2	0	2	0	0	0	2	0	0	0	0	0	0	0	0	0	0	0	0	0	0	2	0	0	0	0	0	0	0	0	0	2	0	0	0	0	0	2	2	0	0	0	0	0	0	0	0
[truncated: 35,051 more rows]
[truncated: 214 more columns]
